# Supplementary material for: The chromatin remodelling factor Chd7 protects auditory neurons and sensory hair cells from stress-induced degeneration
Source: Commun Biol. 2021 Nov 3;4:1260. doi: 10.1038/s42003-021-02788-6 (PMC8566505; doi:10.1038/s42003-021-02788-6)
Supplement: Supplementary file 3 — Supplementary data [file 42003_2021_2788_MOESM3_ESM.xlsx]

## Sheet: Supplementary Data 1
Supplementary Data 1. FAC-sorted hair cell RNA sample, library data and RPKM values
						Pooled	Number of
Sample ID	Sample Name	Age	Region	Genotype		Cochleae	Embryos	Index	NGS type
K1	KH_HC_AD001	E16.5	Cochlea	Atoh1Cre/+;Chd7f/f;mTmG		6	3	AD001 (ATCACG)	HiSeq 4000, PE
K2	KH_HC_AD003	E16.5	Cochlea	Atoh1Cre/+;Chd7f/f;mTmG		6	3	AD003 (TTAGGC)	HiSeq 4000, PE
K3	KH_HC_AD004	E16.5	Cochlea	Atoh1Cre/+;Chd7f/f;mTmG		6	3	AD004 (TGACCA)	HiSeq 4000, PE
H1	HH_HC_AD005	E16.5	Cochlea	Atoh1Cre/+;Chd7f/+;mTmG		6	3	AD005 (ACAGTG)	HiSeq 4000, PE
H2	HH_HC_AD007	E16.5	Cochlea	Atoh1Cre/+;Chd7f/+;mTmG		6	3	AD007 (CAGATC)	HiSeq 4000, PE
H3	HH_HC_AD008	E16.5	Cochlea	Atoh1Cre/+;Chd7f/+;mTmG		6	3	AD008 (ACTTGA)	HiSeq 4000, PE
C1	CH_HC_AD010	E16.5	Cochlea	Atoh1Cre/+;mTmG		6	3	AD010 (TAGCTT)	HiSeq 4000, PE
C2	CH_HC_AD011	E16.5	Cochlea	Atoh1Cre/+;mTmG		6	3	AD011 (GGCTAC)	HiSeq 4000, PE
Total genes:	6910	FACS-sorted hair cells
GeneID	Gene	K1	K2	K3	H1	H2	H3	C1	C2
ENSMUSG00000000001	Gnai3	2871.5	2067.76	2535.29	2987.94	4464.13	3027.38	4384.93	9321.76
ENSMUSG00000000031	H19	471.618	347.036	743.042	748.158	696.251	951.443	188.745	155.697
ENSMUSG00000000056	Narf	537.286	621.773	466.121	538.802	784.503	597.75	455.779	379.701
ENSMUSG00000000058	Cav2	137.306	43.3795	113.52	64.0849	12.4958	180.419	929.773	1258.64
ENSMUSG00000000078	Klf6	19658.7	8039.66	9623.43	10551.5	15265.6	12044.3	11573.5	10162.5
ENSMUSG00000000088	Cox5a	585.045	910.969	832.482	685.765	1807.6	621.419	1021.24	705.159
ENSMUSG00000000127	Fer	388.04	361.496	182.321	223.076	287.794	269.736	990.233	900.032
ENSMUSG00000000131	Xpo6	262.673	289.197	273.481	503.658	2113.75	346.324	49.6086	54.243
ENSMUSG00000000167	Pih1d2	179.095	130.138	182.321	263.293	294.433	91.3261	794.9	788.532
ENSMUSG00000000168	Dlat	328.342	419.335	309.601	369.099	549.816	636.603	713.511	638.862
ENSMUSG00000000171	Sdhd	1337.25	1185.71	1314.08	1795.88	1164.45	1311.84	2061.47	1769.93
ENSMUSG00000000184	Ccnd2	82413.7	49467.1	19539.3	14545	26375.5	14335.1	5424.39	5769.85
ENSMUSG00000000197	Nalcn	441.769	231.357	510.841	746.655	621.276	637.496	623.595	762.415
ENSMUSG00000000278	Scpep1	2256.6	621.773	865.162	998.672	1764.64	817.469	776.297	736.298
ENSMUSG00000000295	Hddc2	758.171	404.875	651.882	748.346	1103.93	476.503	2577.32	2287.25
ENSMUSG00000000303	Cdh1	59.6985	665.152	130.72	117.646	598.628	612.041	89.1404	114.513
ENSMUSG00000000305	Cdh4	1689.47	2544.93	1392.16	409.88	70.289	817.915	2.71297	4.018
ENSMUSG00000000308	Ckmt1	107.457	404.875	288.961	230.969	1533.08	220.165	2.71297	9.0405
ENSMUSG00000000326	Comt	1116.36	708.532	326.801	269.871	1229.67	377.139	34.4935	48.216
ENSMUSG00000000339	Rtca	453.708	11828.1	402.481	350.118	604.876	425.593	377.103	324.453
ENSMUSG00000000340	Dbt	6680.26	9847.14	677.682	739.138	661.497	302.113	7.75134	57.2565
ENSMUSG00000000346	Dazap2	3319.23	2559.39	3792.61	4472.98	6983.99	3440.92	6720.8	6371.54
ENSMUSG00000000355	Mcts1	250.734	347.036	385.281	406.497	801.685	303.899	316.255	378.696
ENSMUSG00000000378	Ccm2	274.613	202.438	378.401	314.035	234.297	636.826	143.012	109.49
ENSMUSG00000000399	Ndufa9	1182.03	968.809	1131.76	1296.54	2522.98	1167.81	2561.43	2171.73
ENSMUSG00000000420	Galnt1	226.854	592.853	340.561	481.858	113.634	570.062	918.921	948.248
ENSMUSG00000000439	Mkrn2	268.643	57.8393	225.321	351.997	365.893	472.931	419.347	351.575
ENSMUSG00000000441	Raf1	1002.93	563.933	423.121	536.922	1514.34	798.042	2.71297	8.036
ENSMUSG00000000563	Atp5f1	2059.6	1807.48	2143.13	1960.51	3400.42	2131.09	4248.12	4407.74
ENSMUSG00000000567	Sox9	5365.88	5558.78	5665.7	1701.35	1306.59	1791.24	2236.26	2783.47
ENSMUSG00000000568	Hnrnpd	853.688	9210.91	417.961	399.356	497.49	334.713	492.21	641.875
ENSMUSG00000000581	C1d	1987.96	1315.84	1682.16	2100.14	2924.8	1440.45	3616	4238.99
ENSMUSG00000000594	Gm2a	668.623	549.473	526.321	425.855	1080.11	579.44	620.107	615.758
ENSMUSG00000000600	Krit1	2220.78	607.313	703.482	919.365	938.358	784.198	1665.76	2027.08
ENSMUSG00000000605	Clcn4	1701.41	1301.38	1685.6	1750.03	2325	1358.5	4077.59	4548.37
ENSMUSG00000000631	Myo18a	292.522	274.737	185.761	140.197	227.268	400.138	406.558	266.192
ENSMUSG00000000711	Rab5b	155.216	390.415	165.12	152.037	398.304	563.81	1.55027	10.045
ENSMUSG00000000740	Rpl13	13247.1	6044.21	6093.98	5774.22	10511.3	6609.42	6882.8	7889.34
ENSMUSG00000000743	Chmp1a	608.924	592.853	878.922	845.319	823.943	1021.11	489.497	421.89
ENSMUSG00000000751	Rpa1	1188	1142.33	1095.64	1155.03	2419.89	2254.12	482.521	467.092
ENSMUSG00000000753	Serpinf1	3880.4	2487.09	4571.77	5331.64	6299.06	3752.63	4575.62	3385.16
ENSMUSG00000000759	Tubgcp3	113.427	72.2991	103.2	93.2144	579.103	355.033	1.55027	7.0315
ENSMUSG00000000782	Tcf7	161.186	144.598	77.4002	108.437	610.733	53.8132	434.463	459.056
ENSMUSG00000000787	Ddx3x	2495.4	3441.44	3266.29	2980.23	4806.2	2043.34	5084.1	5827.1
ENSMUSG00000000823	Zfp512b	459.678	592.853	827.322	1105.42	2043.46	715.648	954.19	822.685
ENSMUSG00000000826	Dnajc5	614.894	737.451	739.602	891.175	905.947	799.829	1130.15	1037.65
ENSMUSG00000000827	Tpd52l2	1140.24	882.05	1394.92	1416.26	929.376	1789.9	680.18	678.037
ENSMUSG00000000838	Fmr1	16452.9	7634.79	744.762	978.751	1372.2	592.391	1454.54	1944.71
ENSMUSG00000000861	Bcl11a	1319.34	419.335	290.681	202.403	568.95	391.876	685.993	842.775
ENSMUSG00000000876	Pxmp4	328.342	130.138	276.921	239.05	74.5844	352.8	437.563	393.764
ENSMUSG00000000884	Gnb1l	161.186	491.634	153.08	134.747	758.73	118.344	634.835	489.191
ENSMUSG00000000902	Smarcb1	895.477	939.889	1431.04	1876.88	2867.4	1931.91	893.729	734.289
ENSMUSG00000000957	Mmp14	507.437	274.737	275.201	288.288	522.872	961.715	226.727	147.661
ENSMUSG00000000959	Oxa1l	328.342	419.335	311.321	312.531	540.054	591.945	860.399	643.884
ENSMUSG00000000976	Heatr6	877.567	173.518	731.002	852.649	652.906	765.219	718.162	686.073
ENSMUSG00000001016	Ilf2	2274.51	2602.77	2014.13	1906.95	1671.71	1868.72	1838.62	1804.08
ENSMUSG00000001017	Chtop	2053.63	1272.46	1757.84	2297.28	4362.99	2843.17	2390.51	2279.21
ENSMUSG00000001018	Snapin	1026.81	665.152	1066.4	1127.97	1110.57	1024.91	1021.24	1002.49
ENSMUSG00000001039	B9d1	280.583	72.2991	235.641	233.976	201.105	271.969	342.997	331.485
ENSMUSG00000001056	Nhp2	1259.64	1402.6	1288.28	969.355	2019.25	1073.81	2574.99	1846.27
ENSMUSG00000001082	Mfsd10	167.156	216.897	127.28	80.9988	600.58	503.075	0	19.0855
ENSMUSG00000001089	Luzp1	5110.19	621.773	743.042	1162.92	1203.11	641.292	319.355	344.543
ENSMUSG00000001098	Kctd10	143.276	245.817	196.081	201.839	580.665	494.143	0.387567	6.027
ENSMUSG00000001100	Poldip2	471.618	535.014	349.161	352.937	119.882	793.577	508.875	395.773
ENSMUSG00000001105	Ift20	913.387	1301.38	706.922	685.765	709.919	663.621	1836.29	1559.99
ENSMUSG00000001120	Pcbp3	137.306	477.174	299.281	259.722	1505.75	468.688	42.6324	40.18
ENSMUSG00000001127	Araf	453.708	708.532	595.122	632.58	1607.27	472.261	888.303	1009.52
ENSMUSG00000001143	Lman2l	280.583	520.554	473.001	337.902	856.354	1052.82	0.775134	68.306
ENSMUSG00000001150	Mcm3ap	191.035	72.2991	94.6003	68.5953	253.04	325.335	486.009	394.768
ENSMUSG00000001151	Pcnt	286.553	187.978	208.121	183.046	49.9833	369.77	742.191	544.439
ENSMUSG00000001156	Mxd1	477.588	1908.7	624.362	675.804	1954.81	753.831	492.598	363.629
ENSMUSG00000001157	Gmcl1	352.221	1243.55	192.641	247.695	796.608	508.657	147.663	180.81
ENSMUSG00000001158	Snrnp27	104813	39099.4	1408.68	1130.04	3040.78	1080.95	3438.49	3917.55
ENSMUSG00000001173	Ocrl	161.186	216.897	137.6	196.389	16.7913	225.077	605.38	506.268
ENSMUSG00000001175	Calm1	94634	30582.5	29952.2	32483.3	29890.4	17386.1	96459.6	84987.7
ENSMUSG00000001240	Ramp2	137.306	144.598	209.841	129.485	626.743	379.595	0.775134	4.018
ENSMUSG00000001270	Ckb	2184.96	3369.14	2574.85	1776.52	2587.02	2586.6	3144.72	2090.36
ENSMUSG00000001280	Sp1	477.588	187.978	299.281	468.139	187.047	513.569	760.019	734.289
ENSMUSG00000001285	Myg1	226.854	274.737	405.921	506.853	1053.55	526.744	194.946	145.652
ENSMUSG00000001289	Pfdn5	2035.72	1865.32	2385.65	2440.49	3219.63	1756.85	4026.82	3376.12
ENSMUSG00000001300	Efnb2	1922.29	566753	6895.5	365.904	1192.18	471.367	646.462	788.532
ENSMUSG00000001305	Rrp15	579.075	274.737	701.762	827.09	1265.2	631.021	406.945	397.782
ENSMUSG00000001313	Rnd2	226.854	896.509	80.8402	20.1088	240.544	89.763	686.769	502.25
ENSMUSG00000001366	Fbxo9	137.306	347.036	287.241	239.614	387.761	353.246	257.344	301.35
ENSMUSG00000001376	Vps50	262.673	303.656	251.121	274.005	809.104	302.336	922.409	941.216
ENSMUSG00000001380	Hars	16679.8	64548.7	2435.53	622.808	1576.43	1020.89	16.6654	187.841
ENSMUSG00000001383	Zmat2	21246.7	1171.25	629.522	783.678	1676	886.689	315.092	1408.31
ENSMUSG00000001403	Ube2c	370.131	361.496	409.361	318.169	398.304	579.44	664.29	570.556
ENSMUSG00000001416	Cct3	2071.54	2255.73	2203.33	2637.44	3698.37	2641.53	1788.23	1629.3
ENSMUSG00000001418	Glmp	829.809	621.773	775.722	624.875	1479.19	1678.93	2.3254	22.099
ENSMUSG00000001424	Snd1	18279.7	11032.8	5332.02	573.569	1487	969.083	423.611	553.479
ENSMUSG00000001436	Slc19a1	304.462	187.978	227.041	157.111	675.165	383.837	718.937	489.191
ENSMUSG00000001440	Kpnb1	11145.7	20533	8101.22	3074.95	3371.53	2711.65	3944.66	3984.85
ENSMUSG00000001441	Npepps	328.342	245.817	331.961	569.247	1581.89	523.394	375.165	356.597
ENSMUSG00000001445	Mrpl10	185.065	101.219	338.841	345.795	463.907	406.39	219.363	187.841
ENSMUSG00000001467	Cyp51	740.261	332.576	622.642	767.327	633.772	591.945	335.633	297.332
ENSMUSG00000001472	Tcf25	1546.19	1735.18	1398.36	1700.6	2564.77	1787.67	1511.51	1060.75
ENSMUSG00000001473	Tubb6	173.126	231.357	404.201	312.343	839.563	276.881	1.55027	9.0405
ENSMUSG00000001482	Def8	143.276	159.058	130.72	129.673	24.2106	188.011	718.162	536.403
ENSMUSG00000001504	Irx2	191.035	419.335	333.681	401.235	47.6403	497.716	124.021	168.756
ENSMUSG00000001518	Itfg2	232.824	173.518	89.4403	152.601	26.9441	161.439	977.831	779.492
ENSMUSG00000001521	Tulp3	214.914	260.277	216.721	454.796	437.744	267.949	234.09	238.066
ENSMUSG00000001524	Gtf2h4	59.6985	144.598	144.48	174.589	963.74	264.6	2.3254	8.036
ENSMUSG00000001525	Tubb5	9635.33	9933.9	277585	9084.65	17340.3	10376.3	9370.59	9462.39
ENSMUSG00000001552	Jup	370.131	260.277	283.801	131.928	324.501	533.442	27.5173	14.063
ENSMUSG00000001555	Fkbp10	274.613	433.795	301.001	432.996	87.8612	1003.25	0.775134	23.1035
ENSMUSG00000001569	Nom1	405.95	173.518	357.761	451.037	1239.43	405.72	665.452	687.078
ENSMUSG00000001576	Ergic1	1432.76	1489.36	1444.8	1521.5	1717.78	2470.05	515.852	509.281
ENSMUSG00000001604	Tcea3	256.703	202.438	154.8	248.822	102.309	161.216	505.775	422.894
ENSMUSG00000001627	Ifrd1	441.769	448.255	287.241	280.019	742.33	567.606	498.799	554.484
ENSMUSG00000001630	Stk38l	608.924	520.554	980.403	1604.38	368.236	638.613	489.109	436.957
ENSMUSG00000001642	Akr1b3	220.884	535.014	273.481	396.161	444.382	397.681	610.03	500.241
ENSMUSG00000001674	Ddx18	728.321	448.255	636.402	895.873	758.73	513.793	834.819	731.276
ENSMUSG00000001687	Ubl3	680.563	2776.29	543.522	459.87	1662.72	611.594	1062.32	1254.62
ENSMUSG00000001700	Gramd3	250.734	57.8393	67.0802	92.0868	41.3924	200.739	406.945	363.629
ENSMUSG00000001707	Eef1e1	364.161	159.058	490.201	534.855	335.435	282.91	1199.91	1252.61
ENSMUSG00000001767	Crnkl1	752.201	506.094	884.083	971.986	1586.19	463.106	1423.15	1579.07
ENSMUSG00000001768	Rin2	429.829	404.875	362.921	404.43	1436.63	697.115	517.789	1058.74
ENSMUSG00000001774	Chordc1	1516.34	679.612	1406.96	1785.73	2440.59	1184.78	2626.93	3152.12
ENSMUSG00000001783	Rtcb	2262.57	1937.62	2291.05	2023.28	4142.36	2684.41	3507.09	2952.22
ENSMUSG00000001785	Pwp1	573.105	722.991	603.722	410.82	377.608	507.987	716.611	565.533
ENSMUSG00000001786	Fbxo7	244.764	231.357	405.921	353.876	351.054	353.916	3.10054	16.072
ENSMUSG00000001794	Capns1	435.799	260.277	309.601	187.556	299.9	406.836	1107.67	811.636
ENSMUSG00000001833	Sept7	69190.5	107668	57835.2	4370.55	10749.9	3415.68	8467.95	15869.1
ENSMUSG00000001844	Zdhhc4	113.427	72.2991	326.801	279.643	185.875	485.212	3.10054	5.0225
ENSMUSG00000001847	Rac1	1564.1	1445.98	1145.52	758.871	4191.17	2396.14	829.393	801.591
ENSMUSG00000001855	Nup214	143.276	72.2991	101.48	174.965	835.267	277.104	0.775134	4.018
ENSMUSG00000001864	Aif1l	238.794	448.255	421.401	356.508	788.798	531.433	492.21	369.656
ENSMUSG00000001870	Ltbp1	202.975	115.679	139.32	221.008	21.0867	200.292	744.516	677.033
ENSMUSG00000001891	Ugp2	853.688	751.911	822.162	853.4	1342.52	1032.27	2061.86	2514.26
ENSMUSG00000001911	Nfix	292.522	722.991	344.001	290.919	812.228	542.597	305.403	224.003
ENSMUSG00000001924	Uba1	136262	7114.24	1326.12	1085.5	2341.79	2476.3	375.94	425.908
ENSMUSG00000001942	Siae	238.794	390.415	177.161	145.648	592.38	309.481	760.794	698.127
ENSMUSG00000001948	Spa17	113.427	28.9197	182.321	228.338	19.1342	67.8805	510.038	484.169
ENSMUSG00000001962	Fam50a	501.467	592.853	368.081	451.037	620.886	519.598	1195.26	872.91
ENSMUSG00000001964	Emd	399.98	260.277	624.362	781.422	573.246	600.43	206.961	244.093
ENSMUSG00000001986	Gria3	501.467	506.094	502.241	854.904	669.698	814.566	449.578	781.501
ENSMUSG00000001999	Blvra	322.372	318.116	419.681	410.82	286.623	389.866	681.73	594.664
ENSMUSG00000002010	Idh3g	782.05	665.152	932.243	1112.37	1690.84	1136.11	1009.22	758.397
ENSMUSG00000002012	Pnck	322.372	289.197	266.601	132.304	74.1939	338.509	720.099	557.497
ENSMUSG00000002014	Ssr4	811.899	694.072	572.762	601.383	915.709	662.951	1907.6	1640.35
ENSMUSG00000002015	Bcap31	2423.76	1720.72	2881.01	3745.68	6617.32	2290.52	3288.12	3026.56
ENSMUSG00000002028	Kmt2a	596.985	448.255	538.362	534.855	680.631	685.057	1565.38	1386.21
ENSMUSG00000002031	Ift46	614.894	274.737	667.362	957.515	2225.43	1056.39	3.4881	29.1305
ENSMUSG00000002043	Trappc6a	650.713	491.634	385.281	370.039	485.384	493.473	1010	699.132
ENSMUSG00000002059	Rab34	334.311	375.956	273.481	199.584	236.249	396.118	388.73	304.363
ENSMUSG00000002064	Sdf2	704.442	1127.87	736.162	922.935	1765.42	904.106	2313.39	2120.5
ENSMUSG00000002102	Psmc3	2549.12	3065.48	3582.77	3321.89	4536.37	3222.54	5606.16	4313.32
ENSMUSG00000002103	Acp2	423.859	390.415	622.642	610.404	1169.53	533.219	363.538	418.876
ENSMUSG00000002107	Celf2	579.075	795.291	975.243	1336.39	1271.06	627.895	1055.73	1205.4
ENSMUSG00000002108	Nr1h3	131.337	86.759	104.92	0.375865	482.26	71.4531	452.291	296.327
ENSMUSG00000002129	Sf3a1	537.286	375.956	571.042	480.731	836.829	850.962	437.951	355.593
ENSMUSG00000002205	Vrk3	382.07	448.255	485.041	457.051	68.3365	415.768	443.764	380.705
ENSMUSG00000002222	Rmnd5a	435.799	419.335	436.881	774.093	80.0513	491.464	634.059	632.835
ENSMUSG00000002233	Rhoc	202.975	448.255	256.281	231.908	479.136	626.331	1.93783	16.072
ENSMUSG00000002265	Peg3	1307.4	983.268	1627.12	1552.51	2015.34	2260.82	1088.68	1326.94
ENSMUSG00000002280	Ciao3	256.703	173.518	314.761	317.981	36.7065	296.307	486.009	351.575
ENSMUSG00000002289	Angptl4	674.593	231.357	314.761	149.406	97.6236	650.67	891.404	753.375
ENSMUSG00000002297	Dbf4	202.975	260.277	134.16	197.329	33.973	154.294	398.031	413.854
ENSMUSG00000002307	Daxx	149.246	289.197	268.321	445.775	624.01	462.659	0.775134	8.036
ENSMUSG00000002308	Cd320	388.04	448.255	524.601	672.234	800.123	669.203	629.796	489.191
ENSMUSG00000002320	Tm9sf1	495.497	130.138	287.241	286.409	158.541	513.569	499.961	409.836
ENSMUSG00000002325	Irf9	304.462	332.576	294.121	289.228	31.2395	130.849	1067.75	1021.58
ENSMUSG00000002329	Mdp1	208.945	216.897	369.801	429.613	857.135	335.16	311.604	293.314
ENSMUSG00000002332	Dhrs1	310.432	332.576	177.161	297.121	619.324	472.261	0.775134	16.072
ENSMUSG00000002341	Ncan	8477.18	1605.04	980.403	1248.81	1423.35	969.53	2262.62	2168.71
ENSMUSG00000002345	Borcs8	364.161	173.518	263.161	222.136	190.952	206.768	819.316	561.515
ENSMUSG00000002372	Ranbp3	531.316	694.072	531.482	381.503	806.761	1053.26	531.742	416.867
ENSMUSG00000002379	Ndufa11	1337.25	1489.36	1181.64	1161.42	798.951	852.972	3309.43	2527.32
ENSMUSG00000002395	Use1	1241.73	1185.71	1107.68	814.686	2008.7	1035.62	2247.11	9303.68
ENSMUSG00000002413	Braf	614.894	375.956	980.403	1158.23	140.578	735.298	1213.47	1324.94
ENSMUSG00000002416	Ndufb2	370.131	289.197	223.601	277.576	709.138	258.124	392.605	421.89
ENSMUSG00000002428	Hltf	250.734	144.598	285.521	486.557	197.2	259.464	168.979	208.936
ENSMUSG00000002455	Prpf6	901.447	477.174	655.322	722.224	903.213	1031.6	367.801	297.332
ENSMUSG00000002458	Rgs19	238.794	260.277	309.601	480.355	71.8509	428.496	77.1258	104.468
ENSMUSG00000002477	Snrpd1	2334.21	447329	5197.85	778.04	1266.76	893.164	775.134	886.973
ENSMUSG00000002524	Puf60	2961.04	1850.86	2602.37	2639.32	2801.8	3872.09	1465.39	17487.3
ENSMUSG00000002550	Uck1	722.351	375.956	1136.92	1132.86	880.174	546.17	556.934	462.07
ENSMUSG00000002578	Ikzf4	226.854	260.277	84.2802	92.2747	276.079	111.869	440.664	418.876
ENSMUSG00000002580	Mien1	286.553	375.956	197.801	274.945	608.39	303.453	591.427	500.241
ENSMUSG00000002602	Axl	573.105	679.612	404.201	280.771	631.82	860.564	972.405	988.428
ENSMUSG00000002608	Ccdc97	226.854	130.138	135.88	20.8605	34.3635	98.6947	617.007	439.971
ENSMUSG00000002617	Zfp40	298.492	202.438	206.401	208.229	393.618	256.561	494.923	468.097
ENSMUSG00000002625	Akap8l	471.618	159.058	345.721	302.007	1121.5	547.286	113.557	108.486
ENSMUSG00000002635	Pdcd2l	322.372	187.978	144.48	158.803	797.389	245.62	303.465	177.796
ENSMUSG00000002658	Gtf2f1	674.593	694.072	815.282	1114.81	1376.49	751.375	744.516	525.353
ENSMUSG00000002660	Clpp	602.955	665.152	767.122	518.505	1163.67	805.411	1200.29	830.721
ENSMUSG00000002679	Med6	411.919	187.978	397.321	426.23	430.715	311.491	823.192	822.685
ENSMUSG00000002718	Cse1l	1773.04	257963	4415.25	1570.74	1712.71	1459.43	651.888	1239.55
ENSMUSG00000002728	Naa20	1050.69	751.911	1075	1105.23	2334.37	902.096	2271.14	2360.57
ENSMUSG00000002731	Prkra	1247.7	1041.11	1188.52	1400.85	3111.85	1060.63	2394.78	2211.91
ENSMUSG00000002732	Fkbp7	435.799	578.393	462.681	514.559	692.346	499.725	736.377	750.361
ENSMUSG00000002741	Ykt6	220.884	390.415	326.801	171.394	671.65	893.834	3.4881	14.063
ENSMUSG00000002748	Baz1b	740.261	9138.61	1143.8	1465.87	1508.87	1145.26	581.738	522.34
ENSMUSG00000002767	Mrpl2	656.683	867.59	731.002	902.639	575.589	583.683	898.38	682.055
ENSMUSG00000002768	Mea1	782.05	592.853	818.722	739.513	1724.81	748.695	799.163	567.542
ENSMUSG00000002769	Gnmt	197.005	28.9197	216.721	182.67	7.80988	111.646	636.772	448.007
ENSMUSG00000002804	Nudt14	268.643	274.737	285.521	338.09	484.603	366.421	226.339	184.828
ENSMUSG00000002808	Epdr1	364.161	289.197	533.202	486.369	348.711	715.648	836.757	710.181
ENSMUSG00000002812	Flii	477.588	347.036	1093.92	454.42	410.409	505.308	925.897	608.727
ENSMUSG00000002825	Qtrt1	411.919	173.518	890.963	988.524	218.677	753.607	104.256	89.4005
ENSMUSG00000002833	Hdgfl2	280.583	245.817	290.681	286.597	472.889	404.827	397.644	268.201
ENSMUSG00000002844	Adprh	1319.34	1055.57	973.523	979.127	2014.17	1523.29	1515.39	1258.64
ENSMUSG00000002845	Tmem39a	549.226	419.335	786.042	930.453	656.811	592.838	935.587	780.496
ENSMUSG00000002846	Timmdc1	21431.8	4453.63	885.803	112.759	122.225	57.8324	212.387	263.179
ENSMUSG00000002870	Mcm2	596.985	332.576	443.761	511.74	106.995	744.452	3.4881	6.027
ENSMUSG00000002900	Lamb1	429.829	722.991	705.202	761.689	320.596	756.064	738.703	733.285
ENSMUSG00000002949	Timm44	1211.88	679.612	657.042	674.865	1064.49	572.072	622.045	481.155
ENSMUSG00000002957	Ap2a2	132298	5856.23	552.122	381.878	1236.3	525.181	632.509	593.659
ENSMUSG00000002981	Clptm1	405.95	506.094	522.881	320.425	118.32	1327.02	149.988	127.571
ENSMUSG00000002984	Tomm40	197.005	289.197	311.321	280.771	196.809	577.877	1.93783	2.009
ENSMUSG00000002985	Apoe	5157.95	6449.08	6601.38	4496.47	5825.78	5568.43	8297.03	5298.74
ENSMUSG00000002996	Hbp1	1784.98	1113.41	1879.97	2178.32	2462.46	2088.22	2395.16	2444.95
ENSMUSG00000003031	Cdkn1b	100681	127449	16388.2	124.223	71.8509	187.118	547.632	1587.11
ENSMUSG00000003032	Klf4	2978.95	1229.09	1589.28	1772.01	3564.82	1416.34	3247.42	3736.74
ENSMUSG00000003033	Ap1m1	1116.36	751.911	798.082	713.015	1980.2	1517.26	670.103	487.182
ENSMUSG00000003037	Rab8a	2005.87	1894.24	2523.25	2735.54	4681.25	2520.73	3321.45	2743.29
ENSMUSG00000003038	Hmgn2	6972.78	5740.55	5469.62	6134.67	10347.3	4850.11	19530.3	22498.8
ENSMUSG00000003039	Fam32a	2328.24	1605.04	2451.01	2639.88	2402.32	1942.86	4048.14	3327.91
ENSMUSG00000003062	Stard3nl	626.834	448.255	516.001	571.502	1035.2	462.659	794.9	739.312
ENSMUSG00000003070	Efna2	268.643	130.138	283.801	291.671	425.248	295.191	115.495	114.513
ENSMUSG00000003072	Atp5d	746.231	925.429	526.321	474.717	1149.22	1189.03	661.964	465.083
ENSMUSG00000003099	Ppp5c	358.191	448.255	483.321	500.276	575.198	701.134	2.3254	13.0585
ENSMUSG00000003119	Cdk12	328.342	520.554	288.961	325.311	705.233	429.389	1035.58	982.401
ENSMUSG00000003131	Pafah1b2	2208.84	1214.63	1871.37	2277.93	3929.93	2104.52	1557.24	1628.29
ENSMUSG00000003161	Sri	2208.84	1793.02	2270.41	2930.62	4618.77	2217.28	3553.6	3288.73
ENSMUSG00000003166	Dgcr2	202.975	101.219	218.441	235.479	399.476	378.032	86.4274	109.49
ENSMUSG00000003198	Zfp959	208.945	14.4598	197.801	155.796	366.674	246.513	575.149	630.826
ENSMUSG00000003200	Sh3gl1	453.708	332.576	278.641	204.658	190.952	941.395	1.1627	15.0675
ENSMUSG00000003226	Ranbp2	346.251	477.174	426.561	546.131	2059.08	555.102	249.206	382.714
ENSMUSG00000003233	Dvl3	1002.93	1315.84	1358.8	1834.78	3082.95	1143.92	1362.69	1229.51
ENSMUSG00000003234	Abcf3	328.342	159.058	220.161	62.0176	231.173	671.66	0.775134	6.027
ENSMUSG00000003235	Eif2b5	573.105	882.05	467.841	403.303	1154.69	1550.76	630.571	525.353
ENSMUSG00000003269	Cyth2	1217.85	679.612	890.963	1120.64	2339.06	888.699	114.332	172.774
ENSMUSG00000003273	Car11	149.246	332.576	213.281	345.607	443.211	306.802	74.4128	57.2565
ENSMUSG00000003282	Plag1	125.367	303.656	103.2	136.815	69.508	119.237	716.224	850.811
ENSMUSG00000003299	Mrpl4	561.166	347.036	533.202	404.994	590.037	591.052	342.222	262.174
ENSMUSG00000003309	Ap1m2	208.945	144.598	409.361	656.259	48.4213	624.099	106.968	45.2025
ENSMUSG00000003316	Glg1	1349.19	1185.71	2007.25	2243.91	2127.8	2282.48	845.283	808.622
ENSMUSG00000003345	Csnk1g2	256.703	404.875	342.281	335.083	47.2498	267.503	617.394	474.124
ENSMUSG00000003348	Mob3a	197.005	0	106.64	117.834	696.251	374.682	24.4167	33.1485
ENSMUSG00000003355	Fkbp11	125.367	43.3795	139.32	84.9454	208.524	123.48	501.512	385.728
ENSMUSG00000003363	Pld3	692.502	1012.19	796.362	637.466	1186.32	1408.3	3.4881	33.1485
ENSMUSG00000003380	Rabac1	650.713	867.59	607.162	412.887	1309.72	609.808	815.828	499.236
ENSMUSG00000003402	Prkcsh	543.256	549.473	417.961	584.845	139.797	738.647	118.595	107.481
ENSMUSG00000003411	Rab3b	131.337	130.138	194.361	163.313	9.37186	207.214	525.541	426.912
ENSMUSG00000003420	Fcgrt	2119.3	1431.52	2263.53	2457.59	4267.32	2476.97	360.825	377.692
ENSMUSG00000003421	Nosip	967.115	1142.33	964.923	867.683	594.332	961.938	1936.67	1349.04
ENSMUSG00000003423	Pih1d1	322.372	274.737	407.641	211.612	860.649	574.081	629.021	511.29
ENSMUSG00000003429	Rps11	2859.56	2689.53	2831.13	3059.35	4606.27	2583.48	5691.42	6428.8
ENSMUSG00000003435	Supt5	226.854	173.518	283.801	145.648	335.825	825.73	5.03837	6.027
ENSMUSG00000003437	Paf1	1044.72	592.853	1592.72	1708.12	1708.41	872.845	1818.46	1409.31
ENSMUSG00000003438	Timm50	710.412	679.612	755.082	850.957	414.314	1147.27	1083.25	843.78
ENSMUSG00000003444	Med29	202.975	187.978	139.32	108.061	490.851	163.672	593.365	450.016
ENSMUSG00000003458	Ncstn	967.115	477.174	964.923	1057.31	1875.93	1656.15	158.515	173.778
ENSMUSG00000003464	Pex19	1146.21	2096.68	1449.96	1075.16	566.607	1362.97	588.327	639.866
ENSMUSG00000003518	Dusp3	805.929	159.058	388.721	454.984	347.54	356.819	124.797	123.553
ENSMUSG00000003531	Dgcr6	961.145	1359.22	1212.6	1182.09	1141.41	988.956	1669.64	1042.67
ENSMUSG00000003541	Ier3	161.186	274.737	342.281	283.59	346.759	446.359	341.446	298.336
ENSMUSG00000003545	Fosb	453.708	9514.57	467.841	243.184	65.9935	897.63	586.776	591.65
ENSMUSG00000003546	Klc4	250.734	144.598	127.28	125.351	568.95	415.321	598.791	410.84
ENSMUSG00000003549	Ercc1	525.347	260.277	454.081	549.138	566.607	508.434	39.1443	32.144
ENSMUSG00000003559	As3mt	286.553	159.058	333.681	332.264	62.0886	247.63	393.38	366.642
ENSMUSG00000003617	Cp	1355.16	737.451	1613.36	1923.11	1051.99	1578	2318.43	2722.19
ENSMUSG00000003623	Crot	1074.57	737.451	743.042	875.764	394.009	871.728	561.972	910.077
ENSMUSG00000003644	Rps6ka1	53.7286	144.598	173.72	91.8989	377.608	405.05	459.654	329.476
ENSMUSG00000003657	Calb2	429.829	1807.48	607.162	273.629	1597.12	272.192	640.261	523.344
ENSMUSG00000003660	Snrnp200	680.563	722.991	588.242	773.717	1053.16	939.386	310.054	275.233
ENSMUSG00000003662	Ciao1	477.588	187.978	264.881	293.55	652.125	411.525	632.122	478.142
ENSMUSG00000003721	Insig2	877.567	419.335	3152.77	603.075	2003.63	671.883	2728.86	2597.64
ENSMUSG00000003778	Brd8	1802.89	1026.65	2010.69	2555.32	3243.84	2034.85	1992.48	1975.85
ENSMUSG00000003779	Kif20a	471.618	86.759	356.041	463.629	661.107	380.265	1.93783	10.045
ENSMUSG00000003808	Farsa	394.01	289.197	407.641	446.151	708.747	620.749	25.5794	49.2205
ENSMUSG00000003813	Rad23a	286.553	245.817	304.441	349.366	1150.01	490.347	553.446	428.921
ENSMUSG00000003814	Calr	3128.2	2790.75	3250.81	3681.41	4558.24	4836.26	2382.37	2087.35
ENSMUSG00000003824	Syce2	394.01	245.817	350.881	473.401	900.48	280.9	1170.06	1011.53
ENSMUSG00000003847	Nfat5	495.497	404.875	359.481	685.389	356.521	439.437	483.684	522.34
ENSMUSG00000003848	Nob1	543.256	289.197	636.402	495.389	1651.79	737.977	920.859	713.195
ENSMUSG00000003868	Ruvbl2	2071.54	2038.84	1484.36	1596.86	2040.72	1884.13	2224.63	1510.77
ENSMUSG00000003873	Bax	889.507	650.692	780.882	728.989	1085.96	924.202	952.252	790.541
ENSMUSG00000003923	Tfam	411.919	231.357	319.921	506.29	87.4707	359.052	430.974	417.872
ENSMUSG00000003929	Zfp81	674.593	506.094	703.482	1061.44	636.115	427.602	2774.59	3322.89
ENSMUSG00000003949	Hlf	274.613	72.2991	512.561	612.847	303.805	279.784	227.889	300.345
ENSMUSG00000003955	Fam162a	638.774	448.255	428.281	560.038	882.127	461.543	1285.17	1088.88
ENSMUSG00000003970	Rpl8	3074.47	2935.35	3465.81	2987.75	4475.45	4089.13	5586.39	4250.04
ENSMUSG00000003992	Ssbp2	1516.34	1315.84	1998.65	2383.36	3049.76	2065.89	2523.06	2282.22
ENSMUSG00000004032	Gstm5	1617.83	2096.68	1661.52	1679.74	3087.25	1408.52	4645.38	4019
ENSMUSG00000004035	Gstm7	513.407	361.496	393.881	335.647	456.488	284.026	1880.09	1451.5
ENSMUSG00000004040	Stat3	722.351	332.576	804.962	814.123	703.28	1003.02	467.793	453.029
ENSMUSG00000004044	Cavin1	1253.67	708.532	1014.8	1246.55	354.959	2173.29	658.089	595.668
ENSMUSG00000004056	Akt2	268.643	404.875	311.321	167.824	696.251	557.558	41.0821	46.207
ENSMUSG00000004069	Dnaja3	2053.63	260.277	412.801	467.2	130.035	620.079	10.4643	137.616
ENSMUSG00000004070	Hmox2	782.05	694.072	478.161	592.55	667.745	480.746	1732.42	1553.96
ENSMUSG00000004071	Cdip1	579.075	274.737	545.242	605.518	1291.75	819.255	411.209	448.007
ENSMUSG00000004085	Map3k20	531.316	245.817	497.081	515.686	408.066	369.993	722.812	728.262
ENSMUSG00000004096	Cwc15	1892.44	592.853	1028.56	1374.54	2366.4	957.695	1012.71	975.369
ENSMUSG00000004099	Dnmt1	280.583	679.612	337.121	261.038	61.6981	668.98	244.555	225.008
ENSMUSG00000004127	Trmt10a	244.764	72.2991	209.841	220.445	1069.17	146.256	240.679	189.85
ENSMUSG00000004151	Etv1	17963.3	19351.4	9779.95	741.957	880.174	992.306	1115.03	2069.27
ENSMUSG00000004207	Psap	2602.85	2443.71	2975.61	2742.5	3022.03	5123.19	437.175	434.948
ENSMUSG00000004221	Ikbkg	340.281	303.656	464.401	677.12	83.9563	685.504	368.189	378.696
ENSMUSG00000004264	Phb2	1211.88	1474.9	980.403	896.437	2387.09	1628.02	853.035	696.118
ENSMUSG00000004268	Emg1	1558.13	1359.22	1529.08	2170.62	2540.95	1172.28	3182.7	2511.25
ENSMUSG00000004270	Lpcat3	602.955	549.473	548.682	418.149	631.039	693.765	1.1627	12.054
ENSMUSG00000004285	Atp6v1f	1313.37	780.831	1601.32	1744.2	3138.79	1467.02	2445.16	2030.09
ENSMUSG00000004319	Clcn3	191.035	231.357	227.041	448.031	609.562	461.543	111.232	133.598
ENSMUSG00000004347	Pde1c	316.402	144.598	190.921	186.429	1901.71	307.695	319.355	359.611
ENSMUSG00000004364	Cul3	501.467	332.576	503.961	533.54	119.491	431.175	1078.21	1235.53
ENSMUSG00000004393	Ddx56	662.653	838.67	832.482	942.668	1849.77	1027.81	656.538	542.43
ENSMUSG00000004394	Tmed4	1934.23	2385.87	2404.57	2786.85	5390.38	2890.28	3603.98	2995.42
ENSMUSG00000004415	Col26a1	382.07	621.773	521.161	399.92	1622.89	992.082	606.93	486.178
ENSMUSG00000004446	Bid	173.126	72.2991	314.761	395.785	48.4213	284.696	451.128	291.305
ENSMUSG00000004451	Ralb	328.342	361.496	454.081	483.55	86.2992	815.682	630.571	619.776
ENSMUSG00000004455	Ppp1cc	173.126	216.897	161.68	115.202	21.8677	119.461	365.088	372.669
ENSMUSG00000004460	Dnajb11	1689.47	954.349	1575.52	2242.22	2336.33	1662.18	2855.59	2430.89
ENSMUSG00000004462	Tbccd1	208.945	202.438	400.761	594.242	658.764	250.533	603.054	436.957
ENSMUSG00000004530	Coro1c	340.281	318.116	428.281	220.632	353.007	494.366	24.0291	28.126
ENSMUSG00000004535	Tax1bp1	595044	22094.6	3634.37	2733.47	4547.7	1912.49	4965.12	5080.76
ENSMUSG00000004558	Ndrg2	340.281	520.554	469.561	430.929	1949.74	493.473	1.93783	21.0945
ENSMUSG00000004591	Pkn2	13074	1330.3	796.362	1009.01	671.65	466.008	2106.04	2310.35
ENSMUSG00000004610	Etfb	238.794	173.518	307.881	401.799	299.119	354.586	450.353	331.485
ENSMUSG00000004626	Stxbp2	179.095	260.277	39.5601	52.0572	19.1342	280.677	497.636	384.723
ENSMUSG00000004631	Sgce	949.206	535.014	663.922	699.484	1383.52	415.321	1458.8	1400.27
ENSMUSG00000004642	Slbp	2220.78	1243.55	2328.89	2648.91	3243.45	2414.67	1238.28	1333.98
ENSMUSG00000004655	Aqp1	811.899	737.451	712.082	769.771	482.26	1755.07	501.512	385.728
ENSMUSG00000004665	Cnn2	334.311	144.598	264.881	227.398	659.935	515.802	39.1443	37.1665
ENSMUSG00000004667	Polr2e	1438.73	795.291	1073.28	1158.23	2223.08	1431.07	1127.43	837.753
ENSMUSG00000004698	Hdac9	167.156	173.518	271.761	393.906	28.1156	152.285	378.653	332.489
ENSMUSG00000004768	Rab23	364.161	231.357	405.921	470.394	88.2517	434.078	190.683	174.783
ENSMUSG00000004771	Rab11a	2053.63	1807.48	2346.09	2643.27	5407.56	2351.92	3511.36	3842.21
ENSMUSG00000004788	Eif2b2	1050.69	722.991	913.323	771.65	1952.08	921.299	1797.92	1351.05
ENSMUSG00000004789	Dlst	376.1	578.393	304.441	252.957	27.3346	473.6	689.869	634.844
ENSMUSG00000004791	Pgf	328.342	231.357	194.361	235.103	54.2787	244.057	495.311	357.602
ENSMUSG00000004798	Ulk2	232.824	187.978	302.721	333.204	50.7643	321.539	539.493	693.105
ENSMUSG00000004843	Chmp2b	734.291	650.692	700.042	932.896	1640.08	951.89	1137.51	1327.95
ENSMUSG00000004849	Ap1s1	286.553	231.357	306.161	290.167	67.5555	806.304	1.93783	15.0675
ENSMUSG00000004865	Srpk1	1116.36	867.59	1591	2246.73	1455.37	1032.94	1522.75	1508.76
ENSMUSG00000004880	Lbr	1456.64	243937	3569.01	412.699	426.81	772.81	423.998	3845.23
ENSMUSG00000004885	Crabp2	1593.95	1359.22	1955.65	2318.9	2329.3	2078.84	2716.46	2271.17
ENSMUSG00000004891	Nes	949.206	578.393	722.402	764.884	886.422	874.631	140.299	115.517
ENSMUSG00000004897	Hdgf	555.196	318.116	459.241	490.127	1238.65	894.058	62.3983	60.27
ENSMUSG00000004936	Map2k1	274.613	375.956	371.521	267.991	786.846	787.994	322.456	302.354
ENSMUSG00000004937	Sgta	686.532	1026.65	739.602	770.522	1007.08	1403.61	12.7897	31.1395
ENSMUSG00000004945	Tmem242	2411.82	2400.33	2994.53	3568.65	3634.72	2616.52	4568.64	4098.36
ENSMUSG00000004980	Hnrnpa2b1	5960.94	6771.54	5929.53	5211.74	7109.73	5809.59	2373.07	2746.3
ENSMUSG00000004994	Ccdc130	256.703	274.737	271.761	244.876	462.736	259.018	445.314	245.098
ENSMUSG00000005034	Prkacb	34350.5	1605.04	645.002	535.983	398.695	1006.6	775.909	842.775
ENSMUSG00000005054	Cstb	871.598	433.795	774.002	862.985	1454.59	619.856	1603.36	1431.41
ENSMUSG00000005078	Jkamp	1092.48	1200.17	1035.44	1511.73	2205.12	920.629	2113.79	1741.8
ENSMUSG00000005087	Cd44	441.769	636.232	534.922	683.322	1545.58	643.525	560.422	688.082
ENSMUSG00000005089	Slc1a2	399.98	535.014	512.561	489.564	568.169	844.933	1535.54	1491.68
ENSMUSG00000005102	Eif2ak4	143.276	245.817	151.36	155.984	147.216	29.0278	702.659	729.267
ENSMUSG00000005103	Wdr1	3343.11	2356.95	1064.68	1015.02	2738.93	2126.85	380.978	308.381
ENSMUSG00000005124	Ccn4	2537.18	1127.87	3240.49	3440.48	2290.25	1976.57	2349.04	2322.4
ENSMUSG00000005148	Klf5	1098.45	11437.7	2717.61	312.719	230.001	242.271	409.658	592.655
ENSMUSG00000005150	Wdr83	346.251	187.978	352.601	544.064	453.364	327.568	132.935	131.589
ENSMUSG00000005161	Prdx2	5504.2	4598.23	5106.69	5324.5	7071.85	5998.49	7302.54	5834.13
ENSMUSG00000005198	Polr2a	1265.61	7678.17	1448.24	694.598	756.387	698.455	843.346	646.898
ENSMUSG00000005204	Senp3	208.945	187.978	340.561	176.844	394.399	375.799	412.759	400.795
ENSMUSG00000005225	Plekha8	268.643	115.679	235.641	233.412	71.07	264.377	356.949	389.746
ENSMUSG00000005233	Spc25	1026.81	477.174	1128.32	1495.94	1164.45	456.854	2285.48	2442.94
ENSMUSG00000005262	Ufd1	985.025	824.21	1025.12	1491.05	1941.54	1298.88	1252.23	15711.4
ENSMUSG00000005299	Letm1	298.492	375.956	514.281	501.403	904.775	696.445	183.319	148.666
ENSMUSG00000005312	Ubqln1	1182.03	722.991	553.842	674.489	825.895	1771.81	277.11	310.39
ENSMUSG00000005354	Txn2	1223.82	1200.17	1291.72	1093.77	2541.34	1780.52	1597.16	1205.4
ENSMUSG00000005360	Slc1a3	138841	358430	7652.3	4522.03	7251.87	3829.67	2531.97	6943.1
ENSMUSG00000005362	Crbn	519.377	491.634	651.882	998.484	1344.86	775.267	923.572	1067.78
ENSMUSG00000005370	Msh6	358.191	231.357	318.201	449.534	530.291	651.563	468.956	480.151
ENSMUSG00000005371	Fbxo11	513.407	46459.4	949.443	771.462	1362.04	284.919	530.967	706.163
ENSMUSG00000005374	Tbl2	155.216	245.817	221.881	238.486	1079.33	264.823	217.425	172.774
ENSMUSG00000005378	Bud23	501.467	245.817	663.922	438.258	450.63	736.191	666.615	582.61
ENSMUSG00000005397	Nid1	901.447	404.875	636.402	704.182	207.352	294.744	419.347	1892.48
ENSMUSG00000005410	Mcm5	817.869	838.67	698.322	581.65	679.069	690.863	730.176	484.169
ENSMUSG00000005417	Mprip	859.658	824.21	817.002	1026.86	1529.57	1101.05	966.592	941.216
ENSMUSG00000005447	Pafah1b3	1235.76	722.991	1075	1178.9	1039.5	1054.83	1538.64	1106.96
ENSMUSG00000005469	Prkaca	232.824	130.138	216.721	230.217	341.292	459.31	336.408	312.399
ENSMUSG00000005470	Asf1b	334.311	274.737	385.281	358.011	1249.19	393.885	1.93783	14.063
ENSMUSG00000005481	Ddx39	764.14	231.357	982.123	1174.01	1379.62	837.118	463.918	374.678
ENSMUSG00000005483	Dnajb1	5969.85	4858.5	7077.82	8308.67	6607.94	5698.61	10060.1	8057.09
ENSMUSG00000005501	Usp40	388.04	6998.56	335.401	391.087	192.123	321.539	882.102	818.667
ENSMUSG00000005506	Celf1	967.115	36901.5	1190.24	927.446	1019.97	1191.48	1067.36	1043.68
ENSMUSG00000005510	Ndufs3	1056.66	1171.25	1047.48	1260.27	1785.73	762.539	1588.25	1315.89
ENSMUSG00000005533	Igf1r	1629.77	925.429	1216.04	1240.35	2320.71	1478.41	1790.56	1732.76
ENSMUSG00000005534	Insr	776.08	130.138	96.3203	141.325	618.152	247.407	1.55027	7.0315
ENSMUSG00000005566	Trim28	567.135	679.612	1276.24	1199.95	2099.3	1380.16	715.449	576.583
ENSMUSG00000005583	Mef2c	232.824	130.138	204.681	131.928	64.4316	143.799	332.532	333.494
ENSMUSG00000005609	Ctr9	1343.22	2472.63	1728.6	1762.8	3088.81	2197.85	1990.54	1732.76
ENSMUSG00000005610	Eif4g2	7426.49	5089.86	6491.3	6971.72	9221.13	11301	6627.39	7337.87
ENSMUSG00000005615	Pcyt1a	298.492	231.357	237.361	257.843	633.772	243.387	97.2793	102.459
ENSMUSG00000005625	Psmd4	2889.41	2920.89	3065.05	2996.02	2114.14	3051.27	6452.6	4751.28
ENSMUSG00000005656	Snx6	2943.13	2284.65	3336.81	3458.89	5289.64	3490.49	5572.05	5705.56
ENSMUSG00000005672	Kit	411.919	491.634	402.481	665.528	518.632	900.086	9.30161	17.0765
ENSMUSG00000005683	Cs	626.834	578.393	467.841	412.887	1526.83	756.287	92.2409	98.441
ENSMUSG00000005687	Bcas2	2220.78	2212.35	2301.37	3015	3813.18	2062.32	5047.67	4792.47
ENSMUSG00000005698	Ctcf	2632.7	448.255	873.762	1149.58	183.923	435.641	1903.73	2103.42
ENSMUSG00000005699	Pard6a	214.914	216.897	261.441	195.45	45.2973	234.456	377.49	295.323
ENSMUSG00000005716	Pvalb	1922.29	22224.8	2230.85	1650.23	1937.63	1280.13	8021.09	7067.66
ENSMUSG00000005732	Ranbp1	2328.24	1952.08	2275.57	3134.71	4102.53	2369.34	4624.45	8857.68
ENSMUSG00000005779	Psmb4	2101.39	1272.46	1781.93	1715.82	2765.09	1649.67	3631.5	2759.36
ENSMUSG00000005802	Slc30a4	280.583	130.138	309.601	338.09	659.154	176.623	752.655	977.378
ENSMUSG00000005804	Bloc1s6	173.126	187.978	254.561	244.876	866.897	442.786	0.775134	11.0495
ENSMUSG00000005813	Metap1	143.276	86.759	127.28	73.2936	326.844	344.315	486.396	444.993
ENSMUSG00000005846	Rsl1d1	2405.85	1344.76	2134.53	2530.88	4209.53	2303.02	3901.64	4074.25
ENSMUSG00000005871	Apc	185.065	375.956	708.642	786.309	46.0783	326.675	2.71297	5.0225
ENSMUSG00000005873	Reep5	680.563	939.889	682.842	587.1	1170.7	703.813	1104.95	1098.92
ENSMUSG00000005881	Ergic3	1247.7	679.612	1226.36	1513.42	1148.44	1331.04	1409.58	1107.96
ENSMUSG00000005882	Uqcc1	399.98	636.232	612.322	814.123	64.4316	710.512	518.177	462.07
ENSMUSG00000005886	Ncoa2	405.95	130.138	280.361	270.247	780.598	399.468	211.224	246.102
ENSMUSG00000005893	Nr2c2	47.7588	43.3795	80.8402	75.5488	793.484	143.13	247.655	261.17
ENSMUSG00000005897	Nr2c1	370.131	86.759	278.641	442.393	355.74	206.768	43.4075	36.162
ENSMUSG00000005936	Kctd20	829.809	274.737	362.921	317.042	1275.35	809.653	3.10054	10.045
ENSMUSG00000005973	Rcn1	3671.46	22846.5	3238.77	3579.36	4896.02	2825.08	2368.03	2373.63
ENSMUSG00000005981	Trap1	1032.78	549.473	1255.6	1467.38	1429.6	1041.21	607.317	524.349
ENSMUSG00000006005	Tpr	9187.59	309368	7459.66	6024.54	5341.96	3891.74	6566.16	6266.07
ENSMUSG00000006010	Odr4	382.07	6911.8	775.722	848.138	398.695	472.707	639.485	7744.69
ENSMUSG00000006024	Napa	1462.61	1041.11	1389.76	1385.06	2716.67	2016.99	517.402	445.998
ENSMUSG00000006050	Sra1	770.11	737.451	701.762	1035.32	1097.29	689.969	1020.46	936.194
ENSMUSG00000006057	Atp5g1	1576.04	1966.54	2184.41	2049.4	2625.29	1375.7	3771.03	2833.69
ENSMUSG00000006095	Tbcb	1343.22	1344.76	1695.92	1632.76	1941.15	1311.61	2936.98	2243.05
ENSMUSG00000006134	Crkl	304.462	361.496	416.241	374.173	620.495	683.047	0	12.054
ENSMUSG00000006169	Clint1	644.743	3571.58	906.443	928.761	1520.58	603.556	1567.32	1535.88
ENSMUSG00000006205	Htra1	280.583	130.138	156.52	97.161	591.599	356.149	213.937	165.742
ENSMUSG00000006262	Mob1b	364.161	54961.8	875.482	402.927	795.046	209.224	172.467	254.138
ENSMUSG00000006273	Atp6v1b2	1182.03	1214.63	2280.73	2605.87	2577.65	1706.17	1058.83	912.086
ENSMUSG00000006276	Eps15l1	202.975	231.357	280.361	338.654	1362.82	672.999	1.55027	22.099
ENSMUSG00000006288	Ttc5	961.145	997.728	1658.08	1990.95	2778.37	1506.1	673.591	542.43
ENSMUSG00000006289	Osgep	531.316	592.853	503.961	474.153	1187.1	497.716	933.261	679.042
ENSMUSG00000006299	Aamp	2029.75	1605.04	1935.01	2217.04	4851.5	2946.55	2196.73	1636.33
ENSMUSG00000006301	Tmbim1	1844.68	86.759	278.641	181.918	40.6114	378.925	367.801	317.422
ENSMUSG00000006304	Arpc2	3223.72	3947.53	394390	2157.46	5085.02	2486.79	3588.09	3722.68
ENSMUSG00000006315	Tmem147	985.025	1605.04	1302.04	1069.15	1576.03	863.02	3511.36	2877.89
ENSMUSG00000006333	Rps9	103720	11770.3	18534.8	5984.89	11227.5	6410.02	10028.3	8227.86
ENSMUSG00000006335	Tfpt	793.99	419.335	510.841	563.421	324.891	302.783	1336.33	960.302
ENSMUSG00000006356	Crip2	2298.39	1908.7	2113.89	1939.65	3255.94	2222.19	5687.54	4044.12
ENSMUSG00000006369	Fbln1	979.055	404.875	997.603	1002.24	198.762	1378.38	491.435	421.89
ENSMUSG00000006373	Pgrmc1	3432.66	2747.37	3398.73	3302.16	9033.3	4307.73	3897.76	3696.56
ENSMUSG00000006390	Elovl1	602.955	578.393	287.241	205.222	691.565	348.781	786.373	568.547
ENSMUSG00000006392	Med8	579.075	563.933	679.402	743.648	1274.57	543.937	1144.1	961.306
ENSMUSG00000006398	Cdc20	644.743	578.393	808.402	892.302	3008.37	827.293	1574.68	1158.19
ENSMUSG00000006412	Pfdn2	1456.64	1127.87	1247	1152.78	1029.73	918.173	1234.4	945.234
ENSMUSG00000006418	Rnf114	6554.89	5494.73	778794	705.122	2222.3	1309.38	738.315	796.568
ENSMUSG00000006423	C330007P06Rik	226.854	115.679	187.481	256.715	433.449	323.995	430.974	412.849
ENSMUSG00000006442	Srm	973.085	1330.3	846.242	836.487	1925.14	1529.99	1202.23	852.82
ENSMUSG00000006494	Pdk1	2483.46	4771.74	641.562	508.921	1069.95	594.847	305.403	422.894
ENSMUSG00000006498	Ptbp1	388.04	665.152	820.442	808.485	1718.96	1327.02	55.4221	62.279
ENSMUSG00000006519	Cyba	973.085	910.969	999.323	1051.48	1028.95	888.699	915.046	642.88
ENSMUSG00000006527	Sfmbt1	26374.8	1301.38	352.601	507.981	1002.4	274.871	6.58864	49.2205
ENSMUSG00000006586	Runx1t1	8316	15139.4	27430.6	2322.65	620.495	1153.3	1930.47	2411.8
ENSMUSG00000006589	Aprt	871.598	578.393	648.442	486.369	1342.91	692.649	959.228	757.393
ENSMUSG00000006673	Qrich1	3349.08	1229.09	1432.76	1260.65	3618.71	2019.44	370.902	496.223
ENSMUSG00000006678	Pola1	382.07	9312.13	631.242	772.59	99.9665	486.998	3.87567	3.0135
ENSMUSG00000006699	Cdc42	4925.12	3340.22	5024.13	6383.68	9578.04	5703.3	6214.64	6733.16
ENSMUSG00000006705	Pknox1	232.824	202.438	302.721	218.377	42.9544	382.051	691.032	614.754
ENSMUSG00000006715	Gmnn	238.794	173.518	204.681	270.81	324.891	152.954	697.233	679.042
ENSMUSG00000006717	Acot13	483.558	491.634	460.961	607.021	555.283	456.407	1056.51	938.203
ENSMUSG00000006720	Zfp184	919.356	1070.03	424.841	623.183	748.577	461.096	1388.65	1439.45
ENSMUSG00000006728	Cdk4	3510.27	2848.59	6776.82	3694.18	8441.31	5012.88	2202.93	11237.3
ENSMUSG00000006732	Mettl1	268.643	86.759	271.761	320.237	365.893	346.101	425.936	363.629
ENSMUSG00000006736	Tspan31	859.658	954.349	1212.6	1517.18	2645.99	1423.48	1103.02	910.077
ENSMUSG00000006740	Kif5b	4805.73	439854	8925.11	4381.83	5587.19	2602.9	5168.2	6795.44
ENSMUSG00000006763	Saal1	304.462	115.679	280.361	291.295	207.743	435.418	487.947	436.957
ENSMUSG00000006782	Cnp	304.462	954.349	780.882	365.904	43.3449	576.761	397.256	278.246
ENSMUSG00000006818	Sod2	477.588	448.255	737.882	883.658	975.455	747.355	128.672	140.63
ENSMUSG00000006906	Stambp	358.191	433.795	256.281	433.372	869.24	325.112	569.723	591.65
ENSMUSG00000006931	P3h4	596.985	318.116	603.722	459.494	479.136	609.361	2.3254	8.036
ENSMUSG00000006932	Ctnnb1	2143.18	1532.74	2186.13	2557.95	1436.63	2326.02	2218.05	2079.31
ENSMUSG00000006941	Eif1b	501.467	520.554	579.642	606.269	1241.77	734.628	1099.14	1025.59
ENSMUSG00000006998	Psmd2	2716.28	133276	4203.69	3574.47	2711.2	3371.92	1016.2	840.766
ENSMUSG00000007039	Ddah2	1331.28	1547.2	1080.16	1004.87	1362.04	1759.53	1263.08	894.005
ENSMUSG00000007041	Clic1	2835.68	2212.35	2488.85	3099.57	5479.42	2296.33	3617.16	4016.99
ENSMUSG00000007050	Lsm2	370.131	433.795	359.481	362.521	1141.02	496.823	494.535	354.588
ENSMUSG00000007097	Atp1a2	2089.45	2863.05	2279.01	2827.82	1266.37	2079.96	6244.48	5599.08
ENSMUSG00000007338	Mrpl49	990.995	824.21	942.563	1150.9	1059.02	778.616	1876.21	1487.66
ENSMUSG00000007411	Mark3	531.316	621.773	799.802	1216.49	1062.53	627.895	1280.52	1242.57
ENSMUSG00000007415	Gatad1	12709.8	1286.92	1032	1251.63	1221.86	371.333	1493.3	1510.77
ENSMUSG00000007458	M6pr	567.135	997.728	712.082	591.423	2003.63	1092.79	1282.07	2991.4
ENSMUSG00000007476	Lrrc8a	537.286	419.335	799.802	925.191	629.867	640.845	1385.16	1064.77
ENSMUSG00000007564	Ppp2r1a	1307.4	1330.3	1439.64	1283.77	3091.93	2417.35	25.1919	80.36
ENSMUSG00000007613	Tgfbr1	447.739	245.817	736.162	907.337	449.068	671.213	47.6707	75.3375
ENSMUSG00000007655	Cav1	346.251	419.335	271.761	285.281	640.411	188.681	1603.36	1628.29
ENSMUSG00000007656	Arpp19	2405.85	1417.06	2440.69	3303.66	4709.36	2905.02	2614.91	2793.51
ENSMUSG00000007659	Bcl2l1	489.527	694.072	526.321	477.348	1034.81	956.356	2.3254	20.09
ENSMUSG00000007670	Khsrp	15169.4	48021.1	4609.61	253.521	56.2312	189.128	36.0437	337.512
ENSMUSG00000007721	Ccdc124	782.05	838.67	899.563	952.253	921.566	987.17	688.706	468.097
ENSMUSG00000007739	Cct4	43036.6	4424.71	4549.41	5893.18	9814.29	4229.36	4863.58	5564.93
ENSMUSG00000007777	0610009B22Rik	464812	20446.2	1816.33	867.683	1049.26	530.316	2681.19	2907.02
ENSMUSG00000007812	Zfp655	907.417	477.174	669.082	788.376	1383.13	848.953	1673.9	1854.31
ENSMUSG00000007815	Rhoa	31383.5	96374.8	11004.6	1658.31	1197.26	1210.01	1096.43	1430.41
ENSMUSG00000007817	Zmiz1	1576.04	221973	3692.85	1550.63	1447.95	1532.67	1084.8	1067.78
ENSMUSG00000007827	Ankrd26	16190.2	1258.01	1037.16	1352.17	900.48	718.104	951.864	827.708
ENSMUSG00000007836	Hnrnpa0	5308.5	7609.63	8675.7	694.222	1504.18	449.262	916.208	1351.55
ENSMUSG00000007850	Hnrnph1	27246.4	2964.26	1986.61	2658.11	1129.31	1673.57	5365.86	18606.3
ENSMUSG00000007867	Ift43	728.321	549.473	655.322	494.826	961.006	526.074	1516.94	1237.54
ENSMUSG00000007872	Id3	9653.24	8690.36	8813.3	7882.82	15829.9	14487.1	12250.2	18535
ENSMUSG00000007880	Arid1a	752.201	7591.41	817.002	803.41	748.577	943.628	741.416	876.928
ENSMUSG00000007891	Ctsd	692.502	665.152	615.762	376.24	1144.54	1213.14	334.47	244.093
ENSMUSG00000007892	Rplp1	4740.06	4872.96	152783	3908.05	3956.49	2539.27	8033.87	5720.63
ENSMUSG00000007950	Abhd8	208.945	101.219	405.921	274.381	585.351	492.58	187.97	158.711
ENSMUSG00000007987	Ift22	376.1	636.232	663.922	729.553	1135.56	643.078	832.881	721.231
ENSMUSG00000007989	Fzd3	2919.26	722.991	1873.09	2561.89	759.902	1320.54	1101.08	1322.93
ENSMUSG00000008036	Ap2s1	1008.9	751.911	1179.92	926.694	1463.96	963.724	1139.45	8706
ENSMUSG00000008136	Fhl2	2668.52	938038	9055.83	47.5469	57.7931	222.845	413.534	353.584
ENSMUSG00000008140	Emc10	549.226	621.773	466.121	313.283	263.584	1327.91	210.449	151.679
ENSMUSG00000008200	Fnbp4	388.04	173.518	476.441	748.91	73.0224	506.424	219.75	178.801
ENSMUSG00000008206	Cers4	14423.2	1373.68	546.962	238.298	45.2973	307.025	509.263	359.611
ENSMUSG00000008226	Scrn3	161.186	86.759	65.3602	146.587	12.8863	171.711	678.242	569.551
ENSMUSG00000008301	Phax	996.964	1127.87	1264.2	1403.1	1334.32	1169.82	2386.25	2150.63
ENSMUSG00000008305	Tle1	179.095	202.438	228.761	311.78	28.8966	178.856	75.188	6509.16
ENSMUSG00000008333	Snrpb2	2065.57	179360	24683.8	1092.83	1792.76	1207.33	2069.99	2395.73
ENSMUSG00000008348	Ubc	1068.6	882.05	1446.52	1985.5	3281.32	2080.85	1109.22	922.131
ENSMUSG00000008373	Prpf31	8596.58	1214.63	1047.48	951.877	1694.35	898.97	1226.26	1021.58
ENSMUSG00000008384	Sertad1	197.005	361.496	129	77.804	339.73	243.834	711.96	443.989
ENSMUSG00000008393	Carhsp1	1134.27	925.429	863.442	721.096	1128.14	2100.28	193.783	165.742
ENSMUSG00000008398	Elk3	220.884	159.058	380.121	374.549	262.412	337.17	105.031	110.495
ENSMUSG00000008435	Rdh13	388.04	260.277	433.441	510.8	377.217	325.112	1003.41	926.149
ENSMUSG00000008450	Nutf2	650.713	289.197	744.762	747.97	501.004	771.024	991.009	807.618
ENSMUSG00000008475	Arpc5	4668.42	13621.2	4423.85	4623.89	7265.54	3653.94	11117.7	11120.8
ENSMUSG00000008540	Mgst1	579.075	361.496	631.242	649.494	1021.92	658.262	1202.62	1143.12
ENSMUSG00000008575	Nfib	85512.1	152855	4298.29	3657.91	2550.71	2298.78	4061.31	5364.03
ENSMUSG00000008668	Rps18	6172.82	179794	6248.78	4392.92	6969.54	4165.05	11148.4	12118.3
ENSMUSG00000008682	Rpl10	1438.73	1445.98	1277.96	1250.5	2114.53	1652.35	2345.94	2219.94
ENSMUSG00000008683	Rps15a	31693.9	5191.08	2464.77	2123.45	3230.17	2095.59	3752.81	6468.98
ENSMUSG00000008690	Ncaph2	591.015	462.715	741.322	593.114	2492.92	1107.52	131.385	158.711
ENSMUSG00000008730	Hipk1	1796.92	824.21	2117.33	2634.25	1864.22	1489.35	1352.61	1546.93
ENSMUSG00000008763	Man1a2	1014.87	448.255	1128.32	1402.73	802.075	831.089	1831.25	1811.11
ENSMUSG00000008822	Acyp1	208.945	318.116	168.56	198.644	257.726	100.704	863.112	916.104
ENSMUSG00000008859	Rala	1689.47	99208.9	2256.65	1638.39	3124.34	1381.73	1629.33	3859.29
ENSMUSG00000008892	Vdac3	1325.31	1272.46	1506.72	1693.08	2392.56	1561.25	2907.53	3179.24
ENSMUSG00000008958	Vps72	979.055	882.05	753.362	674.677	864.945	1129.63	1047.21	793.555
ENSMUSG00000008976	Gabpa	3068.5	563.933	660.482	855.092	2238.31	621.419	397.644	469.101
ENSMUSG00000008999	Bmp7	370.131	260.277	369.801	449.534	63.6506	486.998	103.868	91.4095
ENSMUSG00000009013	Dynll1	2137.21	2284.65	2137.97	2171.18	3874.09	2516.94	1821.95	1835.22
ENSMUSG00000009030	Pdcl	925.326	36193	846.242	685.389	599.018	491.91	253.469	454.034
ENSMUSG00000009076	Zmat5	334.311	245.817	421.401	391.463	206.571	261.697	957.29	707.168
ENSMUSG00000009079	Ewsr1	5587.78	5451.36	5903.06	6328.06	7433.06	7563.54	3566	3234.49
ENSMUSG00000009207	Lnpk	346.251	36670.1	839.362	268.179	428.763	270.406	480.195	921.126
ENSMUSG00000009291	Pttg1ip	1605.89	1706.26	1499.84	1539.92	4755.05	2644.44	2464.15	2130.54
ENSMUSG00000009293	Ube2g2	477.588	274.737	516.001	541.057	622.838	737.084	472.444	340.525
ENSMUSG00000009418	Nav1	901.447	1041.11	1238.4	1476.58	4406.73	1087.87	629.796	712.19
ENSMUSG00000009470	Tnpo1	1790.95	46690.8	16660	1229.26	211.648	773.034	1269.28	2946.2
ENSMUSG00000009535	Rnmt	573.105	462.715	718.962	640.661	760.292	687.96	1495.23	1463.56
ENSMUSG00000009549	Srp14	1026.81	853.13	1499.84	1615.09	1935.29	1328.14	2741.65	2527.32
ENSMUSG00000009563	Tor2a	274.613	216.897	445.481	412.323	627.915	725.026	1.1627	3.0135
ENSMUSG00000009569	Mrtfb	644.743	303.656	746.482	845.319	871.193	474.494	815.441	881.951
ENSMUSG00000009575	Cbx5	1158.15	1156.79	1419	1551.94	1666.63	1748.15	1719.25	1772.94
ENSMUSG00000009628	Tex15	6692.2	2834.13	2406.29	2840.03	2676.45	2425.83	8592.75	10293.1
ENSMUSG00000009630	Ppp2cb	292.522	144.598	209.841	260.098	246.792	216.816	591.427	615.758
ENSMUSG00000009640	Dmap1	417.889	274.737	242.521	181.918	386.98	538.132	0.775134	3.0135
ENSMUSG00000009733	Tfcp2	3516.24	6608.14	440.321	317.793	239.373	361.508	415.084	480.151
ENSMUSG00000009863	Sdhb	4393.81	3846.31	4723.13	4953.71	4962.01	3240.4	6859.16	5314.81
ENSMUSG00000009894	Snap47	823.839	983.268	923.643	1037.39	1281.99	1149.73	626.308	435.953
ENSMUSG00000009905	Kdsr	202.975	130.138	543.522	530.345	566.217	532.103	542.206	613.749
ENSMUSG00000009907	Vps4b	1056.66	549.473	1468.88	1620.35	1246.46	1203.32	842.183	2745.3
ENSMUSG00000009927	Rps25	98699.5	73282.4	178831	3234.5	4759.34	2845.4	6266.96	9366.96
ENSMUSG00000010025	Aldh3a2	47.7588	115.679	94.6003	114.827	1019.19	210.563	0.775134	11.0495
ENSMUSG00000010047	Hyal2	543.256	535.014	232.201	160.118	566.607	615.614	488.334	388.741
ENSMUSG00000010054	Tusc2	214.914	57.8393	135.88	47.3589	127.301	378.702	358.499	318.426
ENSMUSG00000010057	Nprl2	376.1	303.656	431.721	507.981	463.517	369.1	2.71297	13.0585
ENSMUSG00000010067	Rassf1	340.281	462.715	457.521	486.369	549.035	347.888	406.558	288.291
ENSMUSG00000010095	Slc3a2	1964.08	1633.96	2177.53	2209.71	2697.92	2071.92	2285.48	1734.77
ENSMUSG00000010097	Nxf1	1086.51	939.889	1133.48	1269.29	2584.29	1483.1	901.093	812.64
ENSMUSG00000010110	Stx5a	638.774	621.773	672.522	637.09	788.798	1298.44	16.6654	39.1755
ENSMUSG00000010136	Pifo	131.337	86.759	118.68	158.239	14.4483	66.764	587.164	507.272
ENSMUSG00000010277	2610507B11Rik	447.739	549.473	344.001	358.387	761.854	446.136	257.732	252.129
ENSMUSG00000010362	Rdm1	292.522	231.357	271.761	211.988	333.092	231.553	492.21	465.083
ENSMUSG00000010376	Nedd8	2644.64	2718.45	2578.29	2965.57	3915.1	2436.78	5709.64	4831.64
ENSMUSG00000010392	Gosr1	280.583	274.737	503.961	361.206	880.565	571.848	1078.21	975.369
ENSMUSG00000010406	Mrpl52	262.673	318.116	228.761	219.881	244.84	227.31	518.952	413.854
ENSMUSG00000010461	Eya4	943.236	34414.4	1197.12	1587.46	946.168	1064.43	677.467	762.415
ENSMUSG00000010517	Faf1	220.884	260.277	244.241	201.651	1035.59	349.451	0.775134	7.0315
ENSMUSG00000010554	Mettl16	507.437	260.277	591.682	751.541	1522.54	490.794	696.07	680.046
ENSMUSG00000010607	Pigyl	388.04	404.875	350.881	325.875	391.275	484.765	599.178	461.065
ENSMUSG00000010608	Rbm25	40451.7	312708	45903.5	4614.49	4458.66	2450.84	6009.61	6538.29
ENSMUSG00000010663	Fads1	250.734	563.933	288.961	294.678	34.3635	446.805	480.583	444.993
ENSMUSG00000010755	Cars	268.643	375.956	696.602	862.421	1582.28	685.727	4.26324	13.0585
ENSMUSG00000010830	Kdelr3	399.98	318.116	328.521	418.337	912.976	414.652	1.55027	9.0405
ENSMUSG00000010911	Apip	692.502	1012.19	641.562	574.509	668.136	532.996	2799.78	2692.06
ENSMUSG00000010914	Pdhx	734.291	419.335	648.442	679.375	1021.53	508.88	679.792	562.52
ENSMUSG00000011096	Akt1s1	423.859	216.897	399.041	243.56	984.046	851.632	1.55027	14.063
ENSMUSG00000011114	Tbrg1	793.99	824.21	1290	1431.86	1553.39	1254.67	839.858	945.234
ENSMUSG00000011179	Odc1	596.985	607.313	763.682	639.721	265.146	330.471	1957.99	1621.26
ENSMUSG00000011254	Thg1l	149.246	57.8393	122.12	109.752	144.483	131.742	334.47	337.512
ENSMUSG00000011257	Pabpc4	214.914	57.8393	276.921	289.228	450.24	307.249	0.387567	6.027
ENSMUSG00000011305	Plin5	328.342	14.4598	184.041	85.3212	13.2768	209.894	1118.52	714.199
ENSMUSG00000011306	Sugp1	596.985	375.956	469.561	596.873	114.805	907.902	338.733	375.683
ENSMUSG00000011752	Pgam1	591.015	491.634	834.202	785.933	1407.73	688.63	162.391	153.688
ENSMUSG00000011831	Evi5	6322.07	361.496	794.642	604.39	1242.94	426.933	21.7037	25.1125
ENSMUSG00000011837	Snapc2	2167.05	274.737	313.041	326.438	306.928	400.138	21.3162	22.099
ENSMUSG00000011884	Gltp	579.075	390.415	529.762	476.596	126.52	862.797	419.347	322.444
ENSMUSG00000011958	Bnip2	555.196	347.036	595.122	663.589	218.286	779.509	522.44	566.538
ENSMUSG00000011960	Ccnt1	602.955	448.255	648.442	692.718	1423.35	467.125	501.124	488.187
ENSMUSG00000012076	Brms1l	232.824	332.576	493.641	473.777	1251.53	518.928	994.497	1062.76
ENSMUSG00000012117	Dhdds	322.372	477.174	392.161	375.865	1017.24	348.111	1293.7	1070.8
ENSMUSG00000012126	Ubxn11	220.884	289.197	201.241	252.017	883.298	388.973	773.584	645.893
ENSMUSG00000012187	Mogat1	173.126	245.817	147.92	133.62	169.084	121.694	887.528	842.775
ENSMUSG00000012405	Rpl15	2770.01	2400.33	2521.53	2709.8	4992.86	3283.72	4529.88	6347.43
ENSMUSG00000012422	Tmem167	1283.52	1041.11	1357.08	1437.31	1643.98	1393.56	3985.74	4547.37
ENSMUSG00000012429	Mplkip	131.337	144.598	118.68	103.363	17.5722	213.466	413.921	495.218
ENSMUSG00000012443	Kif11	782.05	722.991	553.842	510.612	991.465	678.358	954.965	969.342
ENSMUSG00000012483	Rpa3	352.221	520.554	457.521	467.2	191.342	307.918	1387.1	1722.72
ENSMUSG00000012535	Tnpo3	1253.67	737.451	983.843	1099.78	1501.84	1082.74	170.529	1330.96
ENSMUSG00000012640	Zfp715	226.854	130.138	249.401	345.795	44.1259	404.603	494.535	505.263
ENSMUSG00000012705	Retn	143.276	72.2991	111.8	95.6575	3.51445	32.1539	1391.75	1141.11
ENSMUSG00000012848	Rps5	10596.5	10107.4	10829.2	10364.1	12701.6	8736.93	21787.1	16353.3
ENSMUSG00000013033	Adgrl1	399.98	607.313	290.681	127.042	906.728	746.685	259.67	241.08
ENSMUSG00000013076	Amotl1	388.04	419.335	804.962	859.79	354.178	589.488	239.129	203.913
ENSMUSG00000013160	Atp6v0d1	788.02	1084.49	1405.24	1264.03	2999.78	1437.77	1271.61	1094.9
ENSMUSG00000013236	Ptprs	662.653	347.036	732.722	825.774	409.628	1139.9	168.204	162.729
ENSMUSG00000013415	Igf2bp1	4471.42	332.576	478.161	468.327	862.992	727.706	57.3599	102.459
ENSMUSG00000013465	Nelfb	411.919	694.072	471.281	511.927	1488.56	1013.96	9.68917	27.1215
ENSMUSG00000013593	Ndufs2	1773.04	954.349	1831.81	2041.13	2081.72	1899.09	903.419	756.388
ENSMUSG00000013622	Atraid	1319.34	809.75	1286.56	1413.06	1392.5	923.755	3032.32	2654.89
ENSMUSG00000013662	Atad1	567.135	694.072	526.321	597.813	2009.87	871.059	1366.17	1702.63
ENSMUSG00000013663	Pten	1271.58	1460.44	325.081	289.416	315.519	187.565	731.726	922.131
ENSMUSG00000013698	Pea15a	1271.58	766.371	1324.4	1408.55	1337.05	2070.13	974.343	861.861
ENSMUSG00000013701	Timm23	644.743	766.371	841.082	850.769	1378.44	634.593	1899.08	1754.86
ENSMUSG00000013736	Trnt1	2638.67	1966.54	157420	1345.6	1407.73	985.83	3195.49	4222.92
ENSMUSG00000013822	Elof1	1719.32	1258.01	1996.93	2160.85	775.522	1642.75	2574.99	2159.67
ENSMUSG00000013921	Clip3	376.1	751.911	490.201	676.368	813.4	475.163	392.218	316.417
ENSMUSG00000014074	Rnf168	161.186	173.518	278.641	382.066	59.7456	360.838	357.337	411.845
ENSMUSG00000014077	Chp1	262.673	245.817	230.481	222.7	472.889	301.89	33.3308	36.162
ENSMUSG00000014177	Tvp23b	692.502	621.773	904.723	957.139	1583.84	868.156	1894.04	1981.88
ENSMUSG00000014195	Dnajc7	1743.2	1359.22	1706.24	1870.87	3480.08	2245.86	2919.93	2777.44
ENSMUSG00000014226	Cacybp	2698.37	172708	4676.69	2540.66	3939.31	2294.32	4433.77	5241.48
ENSMUSG00000014232	Cluap1	113.427	245.817	129	123.847	80.8323	124.373	600.341	617.767
ENSMUSG00000014243	Zswim7	244.764	202.438	245.961	394.658	229.611	153.401	778.622	605.713
ENSMUSG00000014294	Ndufa2	2483.46	2111.13	2232.57	2313.45	2087.58	1673.57	5383.69	8502.09
ENSMUSG00000014313	Cox6c	2602.85	221669	4067.81	2044.14	2622.56	1537.36	4790.33	7003.37
ENSMUSG00000014329	Bicc1	292.522	216.897	323.361	540.869	70.289	325.335	84.102	99.4455
ENSMUSG00000014353	Tmem87b	208.945	187.978	416.241	542.936	1131.65	324.889	56.5848	71.3195
ENSMUSG00000014355	Anapc1	776.08	679.612	1023.4	974.993	359.255	1325.23	973.956	885.969
ENSMUSG00000014402	Tsg101	1402.91	1388.14	1226.36	1307.82	1805.25	1026.69	2327.34	2383.68
ENSMUSG00000014418	Hps5	149.246	231.357	168.56	450.286	285.451	297.424	101.543	99.4455
ENSMUSG00000014504	Srp19	22213.8	7388.97	1553.16	874.637	1979.42	667.64	2966.44	2962.27
ENSMUSG00000014547	Wdfy2	173.126	173.518	106.64	128.358	16.7913	179.749	818.541	746.343
ENSMUSG00000014550	Rbsn	334.311	274.737	292.401	219.129	1341.35	588.149	814.666	628.817
ENSMUSG00000014551	Mrps25	525.347	404.875	202.961	329.445	64.822	454.621	611.968	541.425
ENSMUSG00000014554	Dguok	280.583	477.174	430.001	421.72	578.712	541.034	550.733	573.569
ENSMUSG00000014592	Camta1	258865	208757	29888.5	1271.93	3398.08	866.146	2545.15	5786.92
ENSMUSG00000014601	Strip1	429.829	694.072	397.321	466.636	103.481	1014.19	179.831	161.724
ENSMUSG00000014602	Kif1a	525.347	2009.92	500.521	456.863	677.508	604.896	463.918	340.525
ENSMUSG00000014606	Slc25a11	644.743	954.349	956.323	692.342	1038.71	1044.56	1414.62	1020.57
ENSMUSG00000014633	Cmc2	447.739	245.817	213.281	207.477	201.105	294.298	918.146	808.622
ENSMUSG00000014704	Hoxa2	364.161	101.219	430.001	716.586	856.354	273.085	5.42594	10.045
ENSMUSG00000014748	Tex261	990.995	332.576	956.323	937.782	313.176	863.467	928.61	829.717
ENSMUSG00000014763	Fam120b	734.291	650.692	435.161	652.125	553.721	1098.15	0.775134	26.117
ENSMUSG00000014767	Tbp	322.372	274.737	416.241	647.239	543.177	412.865	560.422	529.371
ENSMUSG00000014769	Psmb1	3850.55	3933.07	4183.05	4588.37	6208.08	3139.25	11492.9	10777.3
ENSMUSG00000014813	Stc1	573.105	448.255	5375.02	879.523	165.179	1351.36	3.87567	17.0765
ENSMUSG00000014846	Tppp3	913.387	1330.3	724.122	904.142	2059.47	857.884	775.134	541.425
ENSMUSG00000014850	Msh3	519.377	130.138	443.761	647.051	1184.76	455.514	385.242	376.687
ENSMUSG00000014856	Tmem208	805.929	1185.71	901.283	836.487	395.18	338.509	2473.06	2012.01
ENSMUSG00000014867	Surf4	1468.58	1301.38	1437.92	1282.83	2325.78	2620.77	931.323	801.591
ENSMUSG00000014873	Surf2	232.824	231.357	158.24	195.825	517.405	336.946	261.22	218.981
ENSMUSG00000014905	Dnajb9	1355.16	679.612	1291.72	1445.39	2581.95	1591.17	1660.72	2052.19
ENSMUSG00000014932	Yes1	411.919	130.138	3507.09	363.273	101.919	369.993	215.487	398.786
ENSMUSG00000014956	Ppp1cb	104031	431901	20985.8	2900.17	6753.99	2673.46	9340.36	12126.3
ENSMUSG00000014959	Gorasp2	674.593	390.415	672.522	590.859	3020.08	1323.67	177.506	207.931
ENSMUSG00000014980	Tsen15	376.1	448.255	400.761	504.786	967.645	460.426	297.651	319.431
ENSMUSG00000015001	Oc90	650.713	130.138	98.0403	3.19485	1076.2	561.13	395.318	403.809
ENSMUSG00000015002	Efr3a	877.567	636.232	918.483	999.8	1649.06	754.724	745.291	839.762
ENSMUSG00000015013	Trappc2l	531.316	578.393	577.922	642.728	594.332	440.553	2412.99	1935.67
ENSMUSG00000015087	Rabl6	346.251	274.737	328.521	495.014	225.706	473.824	209.674	153.688
ENSMUSG00000015092	Edf1	979.055	1041.11	1518.76	1488.8	1110.57	1220.96	1693.28	1269.69
ENSMUSG00000015120	Ube2i	1755.13	1474.9	1897.17	2206.14	3943.21	1942.41	2526.94	2290.26
ENSMUSG00000015126	Tsr3	507.437	433.795	491.921	531.285	430.715	762.316	348.81	310.39
ENSMUSG00000015143	Actn1	161.186	57.8393	316.481	301.443	571.684	296.754	209.286	226.012
ENSMUSG00000015149	Sirt2	974.572	794.072	804.962	893.282	1091.43	978.015	394.931	353.584
ENSMUSG00000015165	Hnrnpl	2189.14	1939.06	2741.01	433.372	488.118	266.163	506.55	686.073
ENSMUSG00000015176	Nolc1	1014.87	1200.17	1381.16	1417.01	1017.63	1255.57	1234.79	1005.5
ENSMUSG00000015189	Casd1	268.643	187.978	524.601	599.692	310.833	366.867	264.708	337.512
ENSMUSG00000015217	Hmgb3	2429.73	1937.62	2241.17	3323.77	3480.08	2323.12	2661.42	2592.61
ENSMUSG00000015222	Map2	14876.9	1952.08	2084.65	486.181	555.283	481.416	31.3929	106.477
ENSMUSG00000015243	Abca1	746.231	882.05	522.881	622.056	128.082	504.191	403.07	18302
ENSMUSG00000015247	Nipsnap3b	573.105	477.174	536.642	602.887	1624.85	396.342	2006.05	2098.4
ENSMUSG00000015289	Lage3	770.11	621.773	918.483	1019.16	364.331	509.774	1997.91	1635.33
ENSMUSG00000015290	Ubl4a	656.683	375.956	782.602	845.319	623.619	861.234	604.604	551.47
ENSMUSG00000015291	Gdi1	1450.67	2212.35	2223.97	2441.62	3696.81	2302.58	1287.11	1255.62
ENSMUSG00000015341	Golga7	680.563	607.313	596.842	651.373	1253.49	1188.36	639.873	788.532
ENSMUSG00000015357	Clpx	925.326	1041.11	1037.16	1285.64	2284.78	783.305	1559.96	1556.97
ENSMUSG00000015396	Cd83	185.065	592.853	588.242	140.761	49.5928	94.6754	339.896	354.588
ENSMUSG00000015478	Rnf5	310.432	289.197	235.641	224.203	366.674	378.478	519.34	437.962
ENSMUSG00000015488	Cacfd1	394.01	607.313	510.841	531.285	1290.19	898.077	0.387567	18.081
ENSMUSG00000015522	Arnt	22578	8242.1	1480.92	251.453	1543.62	472.037	65.4988	229.026
ENSMUSG00000015536	Mocs2	316.402	448.255	271.761	232.096	788.408	357.712	1213.86	1187.32
ENSMUSG00000015542	Nat9	292.522	173.518	201.241	145.272	44.9068	188.234	626.308	432.939
ENSMUSG00000015575	Atp6v0e	1958.11	2009.92	1647.76	1837.6	2200.04	1362.08	5557.71	4864.79
ENSMUSG00000015597	Zfp318	752.201	795.291	877.202	1409.12	718.509	561.577	725.913	806.613
ENSMUSG00000015619	Gata3	11891.9	8357.78	3013.45	3331.66	2574.53	3824.53	1852.57	1501.73
ENSMUSG00000015656	Hspa8	23330.2	17351.8	24026.7	27474.6	27449.8	18938.7	37757.2	31661.8
ENSMUSG00000015668	Pdzd11	364.161	419.335	447.201	569.247	1677.95	524.064	1300.29	1105.95
ENSMUSG00000015671	Psma2	2704.34	2458.17	2354.69	2670.14	2403.1	1900.88	8323	13757.6
ENSMUSG00000015672	Mrpl32	770.11	650.692	610.602	894.933	2054	535.229	1789.01	1971.83
ENSMUSG00000015697	Setdb1	334.311	592.853	469.561	370.227	1201.55	459.533	975.118	764.424
ENSMUSG00000015714	Cers2	441.769	520.554	775.722	784.241	1522.93	883.563	73.6377	84.378
ENSMUSG00000015733	Capza2	3319.23	3079.94	3567.29	4200.29	10076.3	3120.05	4827.92	5438.36
ENSMUSG00000015747	Vps45	304.462	130.138	474.721	542.56	58.1836	581.673	172.855	226.012
ENSMUSG00000015748	Prpf3	220.884	173.518	247.681	396.725	69.1175	349.451	591.04	483.164
ENSMUSG00000015749	Anp32e	1587.98	1373.68	1319.24	1835.91	3242.66	2399.26	703.046	765.429
ENSMUSG00000015755	Tab2	841.748	17510.9	1535.96	559.662	1419.84	467.572	1805.67	2281.22
ENSMUSG00000015757	Ppil4	937.266	997.728	1102.52	1023.85	384.246	854.758	2504.46	2545.4
ENSMUSG00000015759	Cnih1	346.251	968.809	460.961	425.103	990.684	520.492	280.211	330.48
ENSMUSG00000015776	Med22	459.678	318.116	354.321	307.457	88.6422	687.29	623.983	491.2
ENSMUSG00000015790	Surf1	459.678	289.197	361.201	431.868	75.7559	285.143	1091	1008.52
ENSMUSG00000015804	Med28	2764.04	2125.59	2681.49	2935.5	5713.71	2311.06	5883.27	4994.37
ENSMUSG00000015806	Qdpr	638.774	535.014	964.923	918.989	1227.71	1103.95	434.075	401.8
ENSMUSG00000015837	Sqstm1	1665.59	1706.26	1563.48	1131.35	1850.55	2826.2	1989.77	1744.82
ENSMUSG00000015839	Nfe2l2	602.955	520.554	431.721	427.358	1379.62	547.063	1481.67	1330.96
ENSMUSG00000015869	Prpsap1	388.04	448.255	569.322	656.447	147.997	1036.52	4.6508	10.045
ENSMUSG00000015880	Ncapg	143.276	57.8393	73.9602	49.4262	497.49	172.827	389.892	393.764
ENSMUSG00000015882	Lcorl	334.311	520.554	459.241	563.797	1016.07	504.861	512.751	646.898
ENSMUSG00000015889	Lta4h	919.356	665.152	1179.92	996.981	1630.31	1374.13	528.641	396.777
ENSMUSG00000015932	Dstn	2393.91	1894.24	3187.17	3267.39	3271.56	1952.23	4881.02	5317.82
ENSMUSG00000015937	H2afy	98830.8	50913.1	17808.9	682.194	495.147	558.451	602.667	1043.68
ENSMUSG00000015943	Bola1	591.015	491.634	500.521	474.341	532.634	358.829	1937.45	1329.96
ENSMUSG00000015944	Castor2	3068.5	347.036	84.2802	67.8435	1413.2	181.089	41.8572	38.171
ENSMUSG00000015961	Adss	931.296	650.692	954.603	1407.8	804.028	833.322	1713.82	1666.47
ENSMUSG00000015971	Actr8	674.593	563.933	471.281	574.133	148.778	557.558	392.218	319.431
ENSMUSG00000015994	Fnta	1176.06	1142.33	1119.72	893.054	2080.55	1759.76	2247.89	1965.81
ENSMUSG00000016018	Mtrex	495.497	289.197	694.882	693.282	1500.67	707.609	202.31	205.922
ENSMUSG00000016087	Fli1	352943	598362	8409.1	783.865	196.809	444.349	339.121	1521.82
ENSMUSG00000016252	Atp5e	1116.36	1778.56	1572.08	1627.12	1530.74	1154.64	1977.75	1644.37
ENSMUSG00000016253	Nelfcd	776.08	535.014	899.563	831.036	1373.37	1099.04	503.062	397.782
ENSMUSG00000016256	Ctsz	1164.12	694.072	1028.56	1205.02	887.984	1093.01	342.997	268.201
ENSMUSG00000016257	Prelid3b	716.382	448.255	777.442	783.678	108.948	572.072	846.446	710.181
ENSMUSG00000016262	Sertad4	244.764	260.277	113.52	97.3489	42.1734	247.63	508.1	556.493
ENSMUSG00000016308	Ube2a	388.04	419.335	438.601	482.234	1723.64	447.475	637.16	780.496
ENSMUSG00000016319	Slc25a5	6763.84	5234.46	7881.06	8506.75	11560.2	6587.09	11253	20449.6
ENSMUSG00000016344	Ppdpf	716.382	737.451	884.083	862.045	1582.28	903.212	346.097	256.147
ENSMUSG00000016382	Pls3	2101.39	1821.94	2394.25	2871.04	4022.87	2263.28	4563.99	4870.82
ENSMUSG00000016386	Mpped2	340.281	404.875	232.201	287.912	576.37	270.182	842.183	760.406
ENSMUSG00000016409	Nkap	495.497	231.357	294.121	338.466	363.55	474.047	368.189	315.413
ENSMUSG00000016427	Ndufa1	129504	7519.11	892.683	683.886	665.793	413.758	2098.29	1893.48
ENSMUSG00000016477	E2f3	167.156	144.598	149.64	143.768	484.213	75.4724	465.08	473.119
ENSMUSG00000016481	Cr1l	674.593	535.014	811.842	1198.82	112.072	732.171	1024.73	1102.94
ENSMUSG00000016487	Ppfibp1	447.739	260.277	581.362	854.904	692.737	783.752	261.608	314.408
ENSMUSG00000016495	Plgrkt	256.703	318.116	215.001	242.808	40.6114	267.726	665.84	657.947
ENSMUSG00000016526	Dyrk3	65.6683	57.8393	86.0002	3.38278	8.20038	215.476	484.846	356.597
ENSMUSG00000016534	Lamp2	1659.62	1214.63	1603.04	2353.1	3978.75	1784.99	1876.99	2069.27
ENSMUSG00000016541	Atxn10	2125.27	185115	3467.53	1938.71	3399.25	2482.33	1262.69	1156.18
ENSMUSG00000016554	Eif3d	489.527	390.415	421.401	508.733	1281.6	612.711	449.578	348.561
ENSMUSG00000016559	H3f3b	75835	72400.4	70709.4	88962.4	97648.6	52886	146199	143879
ENSMUSG00000016619	Nup50	1217.85	40574.3	1630.56	1576.75	1339.79	984.49	419.735	399.791
ENSMUSG00000016637	Ift27	620.864	332.576	717.242	778.415	650.173	508.211	1559.57	1281.74
ENSMUSG00000016831	Tox4	394.01	563.933	732.722	969.731	1223.42	941.619	120.533	145.652
ENSMUSG00000016833	Mrps18c	1701.41	578.393	397.321	445.587	577.541	275.988	807.302	6284.15
ENSMUSG00000016918	Sulf1	668.623	636.232	1006.2	1133.61	1119.55	1402.94	494.148	434.948
ENSMUSG00000016921	Srsf6	1946.17	1315.84	2131.09	2648.34	1928.26	2696.91	2488.18	2360.57
ENSMUSG00000016933	Plcg1	447.739	289.197	297.561	340.909	101.138	520.715	206.573	182.819
ENSMUSG00000016946	Kctd5	698.472	607.313	638.122	508.545	242.887	1385.74	3.87567	19.0855
ENSMUSG00000016984	Etaa1	220.884	86.759	94.6003	132.868	45.2973	214.583	355.399	407.827
ENSMUSG00000017009	Sdc4	316.402	433.795	388.721	317.042	521.7	468.018	887.528	770.451
ENSMUSG00000017119	Nbr1	447.739	520.554	435.161	586.161	516.624	931.794	14.34	32.144
ENSMUSG00000017144	Rnd3	81763	43234.9	8691.18	2770.31	2238.7	2384.97	2144.02	2551.43
ENSMUSG00000017146	Brca1	41.7889	101.219	271.761	279.267	605.657	212.127	3.10054	6.027
ENSMUSG00000017176	Nt5c3b	1295.46	882.05	992.443	1164.43	2763.14	1393.78	1808.39	1391.23
ENSMUSG00000017188	Coa3	1659.62	1402.6	1983.17	2160.66	2413.25	1770.7	3173.01	2700.1
ENSMUSG00000017221	Psmd3	262.673	347.036	326.801	31.9485	1513.17	962.608	3.10054	5.0225
ENSMUSG00000017264	Exosc10	979.055	477.174	887.523	752.857	1463.57	1112.66	1025.89	785.519
ENSMUSG00000017286	Glod4	1008.9	708.532	940.843	995.101	1758.4	1059.29	1890.94	1856.32
ENSMUSG00000017288	Vps53	465.648	289.197	290.681	314.411	1311.67	321.093	459.267	401.8
ENSMUSG00000017291	Taok1	58146.3	2790.75	1537.68	2120.06	2526.89	1090.11	3505.54	4468.01
ENSMUSG00000017386	Traf4	561.166	361.496	598.562	517.941	140.578	629.904	0.775134	12.054
ENSMUSG00000017404	Rpl19	2453.61	1821.94	2423.49	2142.8	3774.91	2308.16	4504.3	5002.41
ENSMUSG00000017418	Arl5b	620.864	419.335	839.362	1217.05	368.627	597.75	566.623	683.06
ENSMUSG00000017421	Zfp207	292576	9818.22	2896.49	2881.19	4471.16	2412.88	4519.03	4787.45
ENSMUSG00000017428	Psmd11	11641.2	2125.59	5239.13	2724.83	4396.57	2259.71	3428.03	3225.45
ENSMUSG00000017453	Pipox	143.276	72.2991	86.0002	131.928	13.6673	162.109	374.002	333.494
ENSMUSG00000017466	Timp2	417.889	361.496	696.602	820.324	962.959	792.013	84.8772	98.441
ENSMUSG00000017485	Top2b	6208.64	1142.33	1634	1882.71	3590.2	2464.46	702.271	941.216
ENSMUSG00000017491	Rarb	1170.09	607.313	1568.64	1436.55	1885.7	1291.07	782.498	4597.6
ENSMUSG00000017493	Igfbp4	537.286	347.036	550.402	501.779	745.063	656.029	635.997	501.245
ENSMUSG00000017499	Cdc6	226.854	187.978	192.641	227.774	838.782	202.078	0	7.0315
ENSMUSG00000017548	Suz12	2182.94	1749.64	2387	566.992	1079.33	262.59	483.296	551.47
ENSMUSG00000017550	Atad5	226.854	245.817	572.762	806.981	365.503	361.955	495.311	590.646
ENSMUSG00000017561	Crlf3	776.08	867.59	713.802	890.047	1654.91	1026.02	416.247	410.84
ENSMUSG00000017615	Tnfaip1	1456.64	1041.11	1886.85	2459.66	1674.05	1472.6	2124.25	1951.74
ENSMUSG00000017639	Rab11fip4	95.5176	144.598	120.4	125.727	311.614	208.331	594.14	492.205
ENSMUSG00000017677	Wsb1	1587.98	1214.63	954.603	891.363	2720.57	1350.46	2438.96	2552.43
ENSMUSG00000017686	Rhot1	770.11	563.933	737.882	1139.43	1251.92	727.929	1430.12	1501.73
ENSMUSG00000017707	Serinc3	591.015	433.795	614.042	856.407	1007.87	484.318	769.708	843.78
ENSMUSG00000017716	Birc5	579.075	375.956	579.642	713.955	369.798	569.616	1.55027	13.0585
ENSMUSG00000017760	Ctsa	1188	1258.01	1236.68	1219.12	2587.02	2088.89	592.59	504.259
ENSMUSG00000017776	Crk	90908.8	4786.2	13089.2	1084.37	1685.37	862.573	1289.44	1544.92
ENSMUSG00000017778	Cox7c	59435.8	262417	4004.17	1730.29	2126.24	793.8	4681.42	10144.4
ENSMUSG00000017781	Pitpna	322.372	245.817	347.441	478.663	314.348	255.445	407.72	411.845
ENSMUSG00000017801	Mlx	202.975	144.598	349.161	353.313	690.784	241.154	1.55027	3.0135
ENSMUSG00000017831	Rab5a	680.563	159.058	331.961	205.034	371.751	646.204	696.845	872.91
ENSMUSG00000017837	Nkiras2	459.678	332.576	433.441	281.335	716.166	694.212	39.9194	46.207
ENSMUSG00000017843	Ppp2r5c	3569.97	3340.22	3968.05	4901.09	6370.91	3182.57	9053.95	8684.9
ENSMUSG00000017858	Ift52	197.005	101.219	285.521	194.698	1911.47	483.648	243.004	331.485
ENSMUSG00000017978	Cadps2	83.5779	57.8393	302.721	432.808	494.366	138.664	2.71297	3.0135
ENSMUSG00000018012	Rac3	167.156	361.496	154.8	151.849	623.619	234.679	1.93783	9.0405
ENSMUSG00000018040	Rrp7a	543.256	303.656	682.842	452.165	1162.89	890.708	543.369	389.746
ENSMUSG00000018042	Cyb5r3	1587.98	1286.92	1940.17	1911.08	2202.78	2988.75	1208.05	955.279
ENSMUSG00000018068	Ints2	495.497	260.277	555.562	731.432	399.476	330.248	740.253	1224.49
ENSMUSG00000018076	Med13l	6704.14	31464.6	3911.29	401.611	469.374	266.163	218.588	1136.09
ENSMUSG00000018143	Mafk	71.6382	274.737	37.8401	69.9108	14.4483	119.237	385.242	316.417
ENSMUSG00000018160	Med1	7778.71	1113.41	1152.4	1650.98	2373.42	1503.64	1580.5	1728.74
ENSMUSG00000018171	Vmp1	1110.39	563.933	1150.68	1150.33	1915.76	1386.86	426.711	1485.66
ENSMUSG00000018189	Uchl5	459.678	361.496	493.641	625.251	1232.4	686.174	415.084	495.218
ENSMUSG00000018196	Glrx2	417.889	419.335	536.642	700.799	1248.8	454.621	345.71	319.431
ENSMUSG00000018199	Ro60	1026.81	592.853	1178.2	1263.47	3085.69	1348.68	815.053	1019.57
ENSMUSG00000018217	Pmp22	883.537	3947.53	1792.25	845.695	957.492	464.669	688.706	682.055
ENSMUSG00000018286	Psmb6	6769.81	5538.11	7089.86	7567.84	11273.2	4805.89	11684.8	8784.35
ENSMUSG00000018287	Spag7	1122.33	419.335	638.122	766.576	1187.1	1211.13	597.241	490.196
ENSMUSG00000018293	Pfn1	8142.87	6376.78	8152.82	9242.7	12428.7	8667.71	8903.96	6615.64
ENSMUSG00000018322	Tomm34	388.04	361.496	509.121	739.326	112.462	846.273	374.39	308.381
ENSMUSG00000018326	Ywhab	3432.66	3455.9	3694.57	4154.05	4192.35	3493.61	5760.41	5537.81
ENSMUSG00000018339	Gpx3	167.156	101.219	63.6402	39.4658	1130.87	268.619	1.1627	4.018
ENSMUSG00000018340	Anxa6	2525.25	1764.1	2079.49	2149.76	3588.64	2626.35	2470.35	1977.86
ENSMUSG00000018362	Kpna2	1534.25	1098.95	1699.36	1522.06	2180.52	1642.08	4230.29	3977.82
ENSMUSG00000018363	Smurf2	352.221	462.715	481.601	469.267	1095.34	264.153	1001.09	1044.68
ENSMUSG00000018377	Vezf1	579.075	332.576	476.441	716.774	2986.11	685.28	1036.74	1157.18
ENSMUSG00000018379	Srsf1	417.889	665.152	1240.12	1031.94	492.413	799.829	742.578	999.477
ENSMUSG00000018395	Kif3a	1008.9	1359.22	978.683	942.668	1917.33	1460.1	969.305	830.721
ENSMUSG00000018401	Mtmr4	423.859	506.094	256.281	237.171	156.979	378.478	909.232	906.059
ENSMUSG00000018411	Mapt	256.703	983.268	249.401	2.44312	1394.85	53.3666	350.748	281.26
ENSMUSG00000018412	Kansl1	90240.2	9239.83	514.281	274.193	1495.98	710.736	425.936	418.876
ENSMUSG00000018415	Gid4	471.618	332.576	445.481	449.346	394.399	585.023	814.278	823.69
ENSMUSG00000018417	Myo1b	686.532	809.75	1204	1128.53	2448.01	991.636	689.094	760.406
ENSMUSG00000018425	Dhx40	256.703	3195.62	393.881	457.615	1180.85	421.574	29.4551	47.2115
ENSMUSG00000018427	Ypel2	310.432	173.518	247.681	451.225	760.683	344.092	167.041	173.778
ENSMUSG00000018428	Akap1	232.824	86.759	187.481	142.829	29.2871	119.684	386.792	303.359
ENSMUSG00000018433	Nol11	668.623	563.933	916.763	1132.67	585.351	775.937	480.583	576.583
ENSMUSG00000018442	Derl2	513.407	390.415	681.122	849.266	1141.02	758.297	894.504	1015.55
ENSMUSG00000018446	C1qbp	919.356	679.612	842.802	1070.27	1991.52	971.316	1126.27	975.369
ENSMUSG00000018449	Rpain	173.126	332.576	383.561	523.391	247.183	448.145	475.157	445.998
ENSMUSG00000018451	6330403K07Rik	3486.39	2848.59	3225.01	3180.94	5249.02	4506.46	2995.5	2466.05
ENSMUSG00000018474	Chd3	202.975	4612.69	323.361	427.358	393.618	537.462	55.4221	28.126
ENSMUSG00000018481	Appbp2	1152.18	2038.84	1465.44	1617.53	3258.67	1775.61	848.772	876.928
ENSMUSG00000018501	Ncor1	103857	10064	1647.76	1796.63	1959.5	1378.82	1324.32	2972.31
ENSMUSG00000018537	Pcgf2	244.764	159.058	134.16	286.785	401.428	282.017	62.3983	51.2295
ENSMUSG00000018541	Cwc25	543.256	173.518	596.842	735.567	1440.14	631.914	72.8626	104.468
ENSMUSG00000018548	Trim37	370.131	260.277	435.161	432.996	940.701	564.257	202.698	208.936
ENSMUSG00000018565	Elp5	961.145	506.094	710.362	578.268	1218.34	578.547	1420.05	1246.58
ENSMUSG00000018567	Gabarap	2346.15	2125.59	2402.85	2563.02	4596.12	1851.08	3840.79	10617.6
ENSMUSG00000018572	Phf23	722.351	274.737	498.801	745.151	580.665	707.833	422.06	407.827
ENSMUSG00000018574	Acadvl	382.07	433.795	474.721	523.767	1088.7	603.333	1.55027	21.0945
ENSMUSG00000018583	G3bp1	340168	503289	11027	2390.5	2528.45	4456	1758	3683.5
ENSMUSG00000018585	Atox1	632.804	607.313	686.282	591.987	816.523	595.294	1357.65	1034.63
ENSMUSG00000018593	Sparc	8769.71	10960.6	862455	7802.38	11171.3	8767.3	11929.7	10254.9
ENSMUSG00000018648	Dusp14	226.854	347.036	209.841	160.682	474.451	313.724	346.097	318.426
ENSMUSG00000018651	Tada2a	131.337	2472.63	228.761	380.563	1127.75	234.009	2.3254	6.027
ENSMUSG00000018666	Cbx1	5372.86	4088.05	4456.53	2122.13	2748.3	1605.46	1521.59	2568.51
ENSMUSG00000018669	Cdk5rap3	459.678	838.67	856.562	751.353	165.96	1111.32	480.583	288.291
ENSMUSG00000018672	Copz2	423.859	361.496	352.601	397.101	1173.04	756.733	770.483	656.943
ENSMUSG00000018677	Slc25a39	1056.66	665.152	718.962	529.781	666.964	1207.33	1526.24	1088.88
ENSMUSG00000018697	Aatf	322.372	202.438	469.561	638.03	783.331	343.422	736.765	597.677
ENSMUSG00000018707	Dync1h1	1193.97	184912	2368.45	840.997	649.392	935.813	389.117	335.503
ENSMUSG00000018733	Pex12	143.276	130.138	44.7201	120.089	1260.91	174.167	1.1627	4.018
ENSMUSG00000018736	Ndel1	435.799	824.21	708.642	827.842	268.27	1196.17	505	477.137
ENSMUSG00000018750	Zbtb4	197.005	390.415	405.921	649.494	46.4688	217.932	302.69	332.489
ENSMUSG00000018761	Mpdu1	376.1	216.897	356.041	275.885	1053.94	422.913	368.964	249.116
ENSMUSG00000018770	Atp5g3	1229.79	2024.38	1585.84	1227.39	2200.44	1488.01	3098.21	12504
ENSMUSG00000018800	Abca5	328.342	260.277	342.281	420.592	583.789	171.488	365.476	508.277
ENSMUSG00000018820	Zfyve27	95.5176	86.759	211.561	192.443	670.479	402.817	63.1734	66.297
ENSMUSG00000018821	Avpi1	149.246	144.598	209.841	224.955	837.22	254.998	216.65	155.697
ENSMUSG00000018846	Pank3	561.166	535.014	493.641	649.87	108.948	626.331	730.176	955.279
ENSMUSG00000018848	Rars	925.326	925.429	801.522	995.101	2169.2	1000.12	853.035	821.681
ENSMUSG00000018849	Wwc1	19390.1	140694	1750.96	692.53	183.923	416.661	832.106	658.952
ENSMUSG00000018858	Mrpl58	1050.69	650.692	775.722	1093.58	627.134	742.889	2107.2	1644.37
ENSMUSG00000018882	Mrpl45	1044.72	1098.95	1341.6	1267.42	2177.4	1173.39	2523.06	2381.67
ENSMUSG00000018899	Irf1	501.467	86.759	278.641	195.074	411.19	501.065	767.383	658.952
ENSMUSG00000018931	Natd1	119.397	375.956	113.52	72.5419	656.03	426.263	67.0491	60.27
ENSMUSG00000018932	Map2k3	298.492	347.036	240.801	247.883	398.304	573.858	0.775134	1.0045
ENSMUSG00000018965	Ywhah	3211.78	3166.7	2717.61	2189.41	5418.5	3591.19	3686.15	3351.01
ENSMUSG00000018995	Nars2	191.035	159.058	197.801	352.185	991.465	321.093	182.544	199.895
ENSMUSG00000018999	Slc35b4	155.216	187.978	304.441	293.738	859.087	503.745	1.93783	10.045
ENSMUSG00000019054	Fis1	985.025	882.05	734.442	933.084	1910.3	1210.46	1826.22	1355.07
ENSMUSG00000019087	Atp6ap1	1695.44	1431.52	1819.77	2356.86	3420.34	2504.21	445.702	404.813
ENSMUSG00000019124	Scrn1	125.367	592.853	271.761	159.179	17.1817	206.991	410.433	332.489
ENSMUSG00000019132	BC005537	46326	1807.48	978.683	635.963	1481.14	460.873	1579.34	2081.32
ENSMUSG00000019139	Isyna1	985.025	390.415	1276.24	1324.92	2040.33	1584.7	915.821	671.006
ENSMUSG00000019143	Hars2	477.588	404.875	786.042	972.737	690.784	656.922	5.8135	14.063
ENSMUSG00000019173	Rab5c	340.281	375.956	502.241	583.53	1022.31	481.639	213.549	151.679
ENSMUSG00000019179	Mdh2	5134.07	5191.08	5696.66	6441.94	9966.19	5653.95	4014.81	2982.36
ENSMUSG00000019188	H13	996.964	1070.03	1358.8	1473.2	3888.15	1231.9	354.236	294.318
ENSMUSG00000019189	Rnf145	453.708	448.255	536.642	722.788	310.443	1090.11	429.037	369.656
ENSMUSG00000019210	Atp6v1e1	937.266	896.509	1109.4	1065.58	925.081	767.451	1803.35	1685.55
ENSMUSG00000019295	Tmem129	29.8492	115.679	98.0403	214.807	695.47	183.322	0.775134	6.027
ENSMUSG00000019297	Nop9	256.703	404.875	161.68	186.053	62.4791	436.534	603.054	487.182
ENSMUSG00000019302	Atp6v0a1	125.367	665.152	211.561	193.194	975.064	211.903	2.3254	9.0405
ENSMUSG00000019303	Psmc3ip	513.407	419.335	546.962	688.02	294.823	222.398	1245.64	899.027
ENSMUSG00000019362	D8Ertd738e	1874.53	1793.02	2036.49	2074.4	2640.13	1580.23	4590.34	3482.6
ENSMUSG00000019370	Calm3	2662.55	3990.91	1866.21	1281.7	2314.46	2573.65	1268.51	966.329
ENSMUSG00000019373	Cops3	692.502	722.991	700.042	814.498	185.094	811.44	1285.56	1259.64
ENSMUSG00000019428	Fkbp8	256.703	289.197	270.041	228.714	372.532	624.099	1.93783	7.0315
ENSMUSG00000019432	Ddx39b	1486.49	1576.12	1725.16	1449.15	2691.29	1815.8	2593.21	13152.9
ENSMUSG00000019433	Gipc1	226.854	448.255	414.521	209.92	87.0802	1159.55	1.1627	13.0585
ENSMUSG00000019437	Tlcd1	125.367	43.3795	142.76	261.414	523.262	126.829	384.466	329.476
ENSMUSG00000019461	Plscr3	286.553	520.554	342.281	401.987	1207.8	771.917	88.3653	79.3555
ENSMUSG00000019467	Arhgef25	232.824	462.715	440.321	573.757	1187.88	368.43	2.71297	10.045
ENSMUSG00000019470	Xab2	555.196	636.232	672.522	526.21	593.942	1030.93	109.294	93.4185
ENSMUSG00000019471	Cdc37	1964.08	1388.14	1943.61	1981.56	5201.38	2136.23	2779.63	1908.55
ENSMUSG00000019478	Rab4a	226.854	130.138	421.401	615.666	561.14	262.144	319.355	319.431
ENSMUSG00000019494	Cops6	2095.42	2154.51	2822.53	3270.4	4810.11	3272.55	1900.63	1674.5
ENSMUSG00000019505	Ubb	53979.4	43451.8	64350.5	85033.7	70640.8	43660.3	140229	107287
ENSMUSG00000019518	Ap4m1	47.7588	173.518	151.36	160.118	8.20038	115.888	392.605	321.44
ENSMUSG00000019528	Gyg	286.553	332.576	309.601	401.611	205.79	351.237	300.752	280.255
ENSMUSG00000019539	Rcn3	2071.54	1691.8	2322.01	2531.82	3054.45	2984.06	864.274	556.493
ENSMUSG00000019579	Mydgf	710.412	1098.95	727.562	907.525	474.06	941.172	1248.35	915.099
ENSMUSG00000019647	Sema6a	5826.57	11408.8	1236.68	404.242	1629.92	530.093	362.375	662.97
ENSMUSG00000019659	Ccdc12	453.708	780.831	811.842	665.844	1046.52	745.792	1111.93	711.186
ENSMUSG00000019689	Fmc1	423.859	563.933	390.441	508.357	500.223	382.721	984.808	716.208
ENSMUSG00000019699	Akt3	119.397	12507.8	417.961	324.935	987.169	106.51	109.294	123.553
ENSMUSG00000019710	Mrpl24	477.588	347.036	431.721	648.93	982.484	505.754	460.042	415.863
ENSMUSG00000019715	Gle1	423.859	390.415	638.122	440.325	1294.88	889.368	723.587	680.046
ENSMUSG00000019737	Syne4	179.095	101.219	249.401	148.091	27.7251	161.886	910.007	655.938
ENSMUSG00000019738	Polr2i	262.673	86.759	244.241	210.484	713.042	333.15	405.007	295.323
ENSMUSG00000019773	Fbxo5	286.553	9500.11	416.241	308.773	472.498	316.18	460.817	449.011
ENSMUSG00000019777	Hdac2	1020.84	10743.7	1018.24	1036.63	1360.87	815.906	2487.4	2552.43
ENSMUSG00000019779	Frk	226.854	159.058	268.321	307.081	253.821	97.8015	824.742	833.735
ENSMUSG00000019782	Rwdd1	453.708	13389.8	3250.81	340.533	242.497	223.291	783.66	4253.05
ENSMUSG00000019792	Trmt11	483.558	390.415	258.001	368.911	506.862	229.097	888.691	1063.77
ENSMUSG00000019794	Katna1	310.432	216.897	528.041	623.183	89.0327	510.89	204.248	200.9
ENSMUSG00000019795	Pcmt1	1014.87	1127.87	1737.2	1884.02	2535.48	1397.8	1913.42	1753.86
ENSMUSG00000019797	1700021F05Rik	501.467	477.174	495.361	709.82	96.4521	379.372	830.556	643.884
ENSMUSG00000019802	Sec63	853.688	679.612	1792.25	1793.44	589.256	705.6	2195.18	2474.08
ENSMUSG00000019804	Snx3	2393.91	1807.48	2824.25	2868.79	4164.62	2639.52	4905.05	4195.8
ENSMUSG00000019809	Pex3	250.734	159.058	194.361	212.176	51.1547	186.671	690.644	776.478
ENSMUSG00000019810	Fuca2	125.367	231.357	166.84	108.061	548.644	328.461	331.37	328.471
ENSMUSG00000019813	Cep57l1	244.764	289.197	159.96	154.104	358.474	202.525	496.861	489.191
ENSMUSG00000019814	Ltv1	244.764	2602.77	17566.4	545.192	1467.09	381.828	5.8135	23.1035
ENSMUSG00000019818	Cd164	1958.11	867.59	1924.69	2713.37	2594.44	2737.33	172.467	230.03
ENSMUSG00000019820	Utrn	280.583	477.174	624.362	632.392	599.018	444.573	468.956	425.908
ENSMUSG00000019822	Smpd2	149.246	303.656	151.36	208.793	534.587	367.76	1.55027	12.054
ENSMUSG00000019831	Wasf1	19408	7750.47	1785.37	108.061	504.128	450.378	41.0821	131.589
ENSMUSG00000019837	Gtf3c6	537.286	563.933	894.403	1073.84	486.946	1098.37	621.27	607.722
ENSMUSG00000019841	Rev3l	453.708	477.174	323.361	469.267	80.4418	384.954	520.115	576.583
ENSMUSG00000019846	Lama4	626.834	419.335	792.922	764.884	172.598	1291.52	559.259	510.286
ENSMUSG00000019849	Prep	334.311	549.473	528.041	239.614	894.232	619.856	5.42594	25.1125
ENSMUSG00000019850	Tnfaip3	173.126	144.598	256.281	141.325	988.731	407.06	798	687.078
ENSMUSG00000019853	Hebp2	686.532	347.036	818.722	943.608	766.54	521.608	1493.68	1437.44
ENSMUSG00000019857	Asf1a	1170.09	809.75	911.603	796.269	1659.21	893.834	3178.44	3911.52
ENSMUSG00000019861	Gopc	238.794	274.737	189.201	231.345	37.8779	202.748	658.476	736.298
ENSMUSG00000019864	Rtn4ip1	119.397	159.058	144.48	93.7782	704.452	266.163	1.93783	2.009
ENSMUSG00000019868	Vta1	423.859	347.036	400.761	397.853	602.923	608.245	510.426	404.813
ENSMUSG00000019872	Smpdl3a	173.126	115.679	184.041	76.1126	238.592	78.1519	1400.67	1351.05
ENSMUSG00000019873	Reep3	770.11	81727	1697.64	788.752	801.294	665.407	1683.59	4188.76
ENSMUSG00000019874	Fabp7	596.985	274.737	313.041	152.977	312.786	174.614	1072.79	1051.71
ENSMUSG00000019877	Serinc1	2549.12	64534.2	3347.13	3547.22	5923.02	2817.49	2575.77	3028.57
ENSMUSG00000019878	Hsf2	85476.3	22991.1	3030.65	434.124	627.915	292.288	568.561	1410.32
ENSMUSG00000019889	Ptprk	298.492	101.219	500.521	683.322	353.397	539.695	227.889	279.251
ENSMUSG00000019897	Ccdc59	301107	14532.1	1752.68	1611.33	1392.5	777.723	1471.98	1421.37
ENSMUSG00000019899	Lama2	268.643	303.656	1388.04	366.844	308.1	267.279	478.645	461.065
ENSMUSG00000019907	Ppp1r12a	4077.41	4366.87	553649	5316.79	4570.34	2668.33	3878.77	4811.55
ENSMUSG00000019916	P4ha1	221141	9702.55	1386.32	974.617	467.031	871.505	689.482	591.65
ENSMUSG00000019917	Sept10	151025	96967.6	84763.6	290.355	540.054	184.885	269.747	4739.23
ENSMUSG00000019920	Lims1	1277.55	491.634	1472.32	1651.74	2102.81	1396.02	2080.46	2224.97
ENSMUSG00000019923	Zwint	3904.28	2834.13	4427.29	4292	6637.23	3271.21	6689.79	5884.36
ENSMUSG00000019927	Ube2d1	489.527	303.656	325.081	287.724	676.336	409.516	241.842	266.192
ENSMUSG00000019929	Dcn	2238.69	1778.56	2414.89	2556.44	3197.37	2507.56	5955.35	5938.6
ENSMUSG00000019942	Cdk1	1008.9	665.152	696.602	496.705	901.651	482.085	2091.7	1889.46
ENSMUSG00000019943	Atp2b1	52260	148531	50280.9	6584.02	4801.52	5025.17	6910.71	21114.6
ENSMUSG00000019944	Rhobtb1	358.191	260.277	412.801	469.643	905.556	424.923	992.559	917.108
ENSMUSG00000019947	Arid5b	680.563	1026.65	1155.84	1272.68	1694.75	1120.92	795.675	3033.59
ENSMUSG00000019948	Actr6	1868.56	3614.96	595436	764.508	1487.39	550.636	1478.57	1929.64
ENSMUSG00000019951	Uhrf1bp1l	441.769	202.438	495.361	467.951	1825.56	716.318	3.87567	9.0405
ENSMUSG00000019960	Dusp6	1725.29	491.634	1152.4	729.365	86.2992	1006.6	1096.04	1068.79
ENSMUSG00000019961	Tmpo	1068.6	1301.38	1136.92	1220.62	1662.72	967.074	2769.17	3096.87
ENSMUSG00000019966	Kitl	369337	11755.8	1116.28	668.099	117.148	465.785	730.176	1174.26
ENSMUSG00000019969	Psen1	280.583	520.554	373.241	340.157	490.851	859.224	1.55027	8.036
ENSMUSG00000019971	Cep290	292.522	260.277	445.481	591.611	905.556	321.762	844.121	815.654
ENSMUSG00000019975	Ikbip	2077.51	838.67	639.842	752.105	349.492	775.937	939.462	1039.66
ENSMUSG00000019977	Hbs1l	955.176	824.21	1114.56	1301.99	1387.43	1385.3	1802.96	1765.91
ENSMUSG00000019978	Epb41l2	471.618	347.036	531.482	481.295	821.6	1126.28	481.358	424.903
ENSMUSG00000019979	Apaf1	262.673	173.518	263.161	305.014	826.676	236.912	539.881	462.07
ENSMUSG00000019984	Med23	382.07	187.978	321.641	615.666	66.7745	260.134	0.775134	4.018
ENSMUSG00000019986	Ahi1	423.859	477.174	524.601	578.08	604.095	525.181	258.12	211.949
ENSMUSG00000019988	Nedd1	591.015	650.692	774.002	953.568	195.638	670.097	1455.7	1707.65
ENSMUSG00000019989	Enpp3	71.6382	14.4598	51.6001	70.0987	10.1529	228.427	404.232	423.899
ENSMUSG00000019998	Stx7	525.347	737.451	777.442	501.403	1931.78	691.309	916.983	976.374
ENSMUSG00000020000	Moxd1	2178.99	2125.59	2475.09	2488.04	5216.22	4706.98	718.937	841.771
ENSMUSG00000020003	Pex7	280.583	144.598	244.241	104.866	1304.64	233.786	653.05	679.042
ENSMUSG00000020009	Ifngr1	9133.87	1171.25	1953.93	209.92	98.4046	382.944	145.725	158.711
ENSMUSG00000020015	Cdk17	95.5176	130.138	101.48	46.6072	17.1817	57.3858	483.296	610.736
ENSMUSG00000020022	Ndufa12	1838.71	1691.8	1659.8	1916.72	1879.84	1228.32	6014.26	5330.88
ENSMUSG00000020024	Cep83	399.98	390.415	361.201	432.996	716.947	294.298	892.954	965.324
ENSMUSG00000020027	Socs2	1438.73	882.05	1188.52	1478.84	1729.5	1115.79	1976.2	1803.08
ENSMUSG00000020029	Nudt4	370.131	419.335	366.361	361.394	74.9749	461.319	622.432	708.172
ENSMUSG00000020034	Tcp11l2	316.402	535.014	359.481	399.544	646.658	642.632	346.872	307.377
ENSMUSG00000020044	Timp3	5969.85	4048.75	5854.9	5291.8	7359.25	11075.7	2553.29	2142.6
ENSMUSG00000020048	Hsp90b1	404666	33995.1	8847.71	9303.59	10060.3	7941.79	20172.1	23013.1
ENSMUSG00000020053	Igf1	626.834	809.75	756.802	788.752	2271.11	883.786	1920.01	2345.51
ENSMUSG00000020056	Washc3	274.613	216.897	301.001	497.457	131.206	278.444	663.902	645.893
ENSMUSG00000020061	Mybpc1	394.01	101.219	402.481	542.373	83.1753	677.242	941.788	807.618
ENSMUSG00000020064	Herc4	1140.24	260.277	266.601	335.083	865.726	313.947	40.307	48.216
ENSMUSG00000020069	Hnrnph3	926.834	632.576	801.522	1051.86	710.086	703.59	51.1588	59.2655
ENSMUSG00000020074	Ccar1	2543.15	27849.6	3362.61	4134.32	4769.89	1730.06	4033.02	4119.45
ENSMUSG00000020075	Ddx21	298.492	216.897	502.241	608.713	1305.03	602.439	315.479	289.296
ENSMUSG00000020076	Ddx50	1528.28	1113.41	1198.84	1381.87	1931.78	1623.55	1886.29	2083.33
ENSMUSG00000020078	Vps26a	961.145	954.349	1195.4	1246.55	2242.22	1198.85	1465.39	1606.2
ENSMUSG00000020085	Aifm2	137.306	28.9197	116.96	42.6606	831.753	133.305	0	2.009
ENSMUSG00000020086	H2afy2	758.171	766.371	801.522	897.377	3629.25	1347.78	524.378	495.218
ENSMUSG00000020088	Sar1a	2364.06	3311.3	2932.61	3365.12	3963.13	3125.18	3575.3	3355.03
ENSMUSG00000020089	Ppa1	1122.33	1156.79	808.402	1071.03	1357.36	1143.47	2373.46	2164.7
ENSMUSG00000020091	Eif4ebp2	256.703	563.933	175.44	176.468	380.341	484.765	0.775134	9.0405
ENSMUSG00000020097	Sgpl1	859.658	491.634	920.203	1020.28	165.57	1152.41	427.099	408.831
ENSMUSG00000020102	Slc16a7	71.6382	130.138	58.4802	39.2778	5.07643	10.718	417.022	477.137
ENSMUSG00000020107	Anapc16	441.769	375.956	514.281	451.037	855.573	548.626	862.724	673.015
ENSMUSG00000020111	Micu1	716.382	853.13	531.482	636.902	1643.59	781.519	1218.9	1076.82
ENSMUSG00000020114	Cand1	31120.8	1937.62	1360.52	1097.52	3589.42	1615.51	1142.16	1133.08
ENSMUSG00000020115	Tbk1	113.427	115.679	244.241	292.611	320.596	429.165	3.10054	8.036
ENSMUSG00000020116	Pno1	710.412	303.656	428.281	292.423	668.526	386.07	963.879	1062.76
ENSMUSG00000020121	Srgap1	692.502	375.956	258.001	269.871	653.297	359.945	598.403	521.335
ENSMUSG00000020124	Usp15	1707.38	1012.19	1245.28	1525.45	1799.4	1454.52	3260.99	3526.8
ENSMUSG00000020128	Vps54	364.161	202.438	259.721	340.533	985.217	230.66	588.327	667.992
ENSMUSG00000020130	Tbc1d15	1241.73	1084.49	1339.88	1770.89	1787.29	958.812	2638.56	2913.05
ENSMUSG00000020134	Peli1	236024	1.08856e+06	15505.8	2328.67	2831.47	1674.91	3073.02	14782.2
ENSMUSG00000020137	Thap2	161.186	216.897	258.001	314.035	476.793	234.679	119.758	198.891
ENSMUSG00000020140	Lgr5	274.613	780.831	522.881	734.251	436.182	482.979	337.183	386.732
ENSMUSG00000020149	Rab1a	2925.22	4887.42	3553.53	2776.89	5262.3	2922.66	3374.16	3760.85
ENSMUSG00000020152	Actr2	2.01679e+06	2.92631e+06	39622	4661.85	7370.19	2827.98	12120	22609.3
ENSMUSG00000020153	Ndufs7	1188	867.59	1190.24	1207.84	1842.74	831.983	1146.42	765.429
ENSMUSG00000020163	Uqcr11	1904.38	169137	2903.37	1261.03	1531.52	1162.9	4262.07	3083.81
ENSMUSG00000020166	Cnot2	1038.75	361.496	768.842	851.145	1243.72	1205.1	994.884	18775.1
ENSMUSG00000020167	Tcf3	352.221	303.656	538.362	441.265	52.7167	592.615	265.096	237.062
ENSMUSG00000020171	Yeats4	429.829	448.255	297.561	198.081	615.419	426.709	428.261	310.39
ENSMUSG00000020175	Rab36	149.246	274.737	180.601	289.416	39.4399	620.526	105.806	79.3555
ENSMUSG00000020176	Grb10	4131.13	3296.84	4785.05	5083.76	4753.49	8014.81	2587.01	2776.44
ENSMUSG00000020180	Snrpd3	1337.25	1142.33	1272.8	1650.23	1126.97	1853.54	844.121	886.973
ENSMUSG00000020181	Nav3	728.321	404.875	992.443	1479.78	941.872	641.069	1421.21	1418.35
ENSMUSG00000020184	Mdm2	417.889	506.094	562.442	769.583	819.257	630.797	222.076	277.242
ENSMUSG00000020186	Csrp2	411.919	477.174	295.841	266.3	162.055	321.539	426.324	365.638
ENSMUSG00000020189	Osbpl8	817.869	737.451	760.242	1159.73	752.482	614.497	2058.76	2398.75
ENSMUSG00000020196	Cabin1	238.794	245.817	223.601	132.68	574.808	301.443	462.367	300.345
ENSMUSG00000020198	Ap3d1	680.563	1171.25	1274.52	1221.75	172.989	1056.17	1221.61	1095.91
ENSMUSG00000020205	Phlda1	7844.38	1576.12	1307.2	1367.96	2044.24	1899.09	476.32	414.858
ENSMUSG00000020218	Wif1	202.975	86.759	79.1202	99.98	15.6198	139.557	390.667	406.822
ENSMUSG00000020219	Timm13	1313.37	1706.26	1444.8	1361.57	2037.6	1137	2736.61	1941.7
ENSMUSG00000020225	Tmbim4	626.834	433.795	688.002	837.05	570.903	628.341	1548.33	1327.95
ENSMUSG00000020227	Irak3	340.281	375.956	283.801	298.436	97.2331	394.109	360.437	322.444
ENSMUSG00000020228	Helb	280.583	187.978	436.881	554.776	389.323	528.977	6.20107	15.0675
ENSMUSG00000020230	Prmt2	865.628	1229.09	994.163	890.799	647.439	1129.85	1196.81	800.586
ENSMUSG00000020231	Dip2a	1731.26	173.518	32.6801	83.4419	12.1053	87.9767	696.845	589.641
ENSMUSG00000020232	Hmg20b	782.05	245.817	536.642	581.462	420.172	655.583	676.692	534.394
ENSMUSG00000020235	Fzr1	370.131	419.335	361.201	297.121	64.4316	734.181	108.906	81.3645
ENSMUSG00000020246	Hcfc2	304.462	173.518	258.001	289.792	58.5741	348.111	528.254	527.362
ENSMUSG00000020248	Nfyb	793.99	535.014	665.642	1017.47	1204.67	671.213	1142.93	1254.62
ENSMUSG00000020250	Txnrd1	913.387	1243.55	939.123	1003.18	1210.92	1691.21	1147.59	1044.68
ENSMUSG00000020255	D10Wsu102e	459.678	260.277	412.801	525.459	437.744	564.257	5.03837	16.072
ENSMUSG00000020257	Wdr82	656.683	535.014	658.762	656.823	1150.01	645.311	1757.62	1709.66
ENSMUSG00000020260	Pofut2	185.065	318.116	144.48	233.788	634.944	292.735	65.8864	59.2655
ENSMUSG00000020263	Appl2	107.457	57.8393	116.96	270.998	1016.46	260.357	86.0399	92.414
ENSMUSG00000020265	Sumo3	2405.85	1532.74	2459.61	2823.49	5254.1	2582.58	3388.5	3127.01
ENSMUSG00000020267	Hint1	913.387	1156.79	961.483	868.811	1301.52	913.037	1518.49	1379.18
ENSMUSG00000020271	Fbxw11	298.492	289.197	421.401	480.355	142.921	754.947	175.18	192.864
ENSMUSG00000020273	Papolg	220.884	115.679	225.321	379.435	1121.5	178.41	205.023	294.318
ENSMUSG00000020277	Pfkl	1486.49	954.349	1248.72	1067.83	2884.97	2387.43	144.95	103.463
ENSMUSG00000020280	Pus10	143.276	202.438	259.721	357.259	470.936	149.382	0.775134	6.027
ENSMUSG00000020283	Pex13	740.261	448.255	892.683	1180.03	1572.13	866.816	1746.38	1896.5
ENSMUSG00000020284	Cfap410	358.191	375.956	393.881	327.942	1053.94	426.709	699.558	445.998
ENSMUSG00000020288	Ahsa2	346.251	303.656	452.361	556.467	333.092	557.335	551.12	542.43
ENSMUSG00000020290	Xpo1	2340.18	1142.33	2707.29	3377.14	1990.74	2222.64	3305.95	4244.01
ENSMUSG00000020305	Asb3	650.713	361.496	500.521	633.708	478.746	490.571	1261.92	1417.35
ENSMUSG00000020308	Tpgs1	704.442	737.451	694.882	746.279	988.731	677.242	874.351	4068.22
ENSMUSG00000020311	Erlec1	328.342	289.197	17882.9	386.765	1225.76	140.45	759.244	819.672
ENSMUSG00000020315	Sptbn1	409979	17366.3	5464.46	6409.43	6347.09	4180.68	9273.31	11152
ENSMUSG00000020319	Wdpcp	280.583	433.795	215.001	172.522	577.931	317.743	1566.93	1385.21
ENSMUSG00000020321	Mdh1	4190.83	4265.65	4451.37	4070.61	5495.82	3391.12	10282.2	14474.8
ENSMUSG00000020326	Ccng1	322.372	621.773	338.841	586.912	190.171	515.133	381.366	527.362
ENSMUSG00000020328	Nudcd2	1611.86	274.737	560.722	579.771	1315.18	595.517	691.807	735.294
ENSMUSG00000020330	Hmmr	316.402	216.897	278.641	295.617	730.615	185.332	552.67	634.844
ENSMUSG00000020340	Cyfip2	907.417	1315.84	1111.12	1464.37	515.452	1512.8	1089.06	1118.01
ENSMUSG00000020349	Ppp2ca	199685	8083.04	817.002	524.519	333.482	535.452	587.164	599.686
ENSMUSG00000020358	Hnrnpab	286.553	520.554	283.801	266.3	600.971	383.168	267.421	241.08
ENSMUSG00000020361	Hspa4	555.196	448.255	973.523	1004.69	761.464	1087.87	379.816	402.804
ENSMUSG00000020362	Cnot6	382.07	549.473	495.361	605.33	743.892	470.251	866.987	1080.84
ENSMUSG00000020363	Gfpt2	459.678	318.116	374.961	496.517	761.073	157.42	596.465	490.196
ENSMUSG00000020364	Zfp354a	29.8492	57.8393	44.7201	70.6625	829.019	144.246	0.387567	2.009
ENSMUSG00000020366	Mapk9	388.04	462.715	491.921	402.739	522.481	692.649	1046.82	957.288
ENSMUSG00000020368	Canx	587397	1.81877e+06	39314.2	25628.1	24340.7	11860.6	37934.7	49741.8
ENSMUSG00000020372	Rack1	7910.05	174964	7432.14	4755.25	7783.72	3701.05	6682.04	5412.24
ENSMUSG00000020375	Rufy1	83.5779	173.518	313.041	286.973	663.84	310.375	22.4789	28.126
ENSMUSG00000020376	Rnf130	83.5779	274.737	235.641	249.198	672.822	331.364	199.985	229.026
ENSMUSG00000020380	Rad50	740.261	390.415	679.402	930.265	1697.09	390.313	1209.98	1216.45
ENSMUSG00000020385	Clk4	2113.33	1503.82	1964.25	2532.95	1740.04	1994.66	4635.69	4595.59
ENSMUSG00000020386	Sar1b	961.145	1735.18	677.682	810.552	294.042	605.342	2352.92	2329.43
ENSMUSG00000020390	Ube2b	1510.37	1503.82	1692.48	1928.37	3756.16	1789.68	2318.04	2750.32
ENSMUSG00000020392	Cdkn2aipnl	411.919	274.737	395.601	509.86	1480.75	678.805	592.202	540.421
ENSMUSG00000020396	Nefh	89.5477	1214.63	228.761	40.2175	976.626	66.3175	3.10054	22.099
ENSMUSG00000020397	Med7	925.326	694.072	1462	1986.26	968.816	1078.72	1281.68	1480.63
ENSMUSG00000020402	Vdac1	1307.4	780.831	1023.4	993.034	1542.06	1165.13	964.267	937.198
ENSMUSG00000020409	Slu7	4369.93	925.429	1689.04	1969.53	2688.55	1155.75	1149.52	1046.69
ENSMUSG00000020415	Pttg1	573.105	375.956	608.882	683.698	1207.41	610.701	874.351	783.51
ENSMUSG00000020420	Zfp607a	59.6985	86.759	55.0402	70.4746	2.73346	4.46582	392.993	441.98
ENSMUSG00000020423	Btg2	6584.74	6087.59	10753.5	16115.6	6518.13	13405.5	8886.13	8210.78
ENSMUSG00000020430	Pes1	495.497	563.933	534.922	587.288	1146.1	1020.44	1.55027	10.045
ENSMUSG00000020432	Tcn2	352.221	361.496	512.561	367.971	393.228	635.04	341.059	277.242
ENSMUSG00000020440	Arf5	1128.3	1229.09	627.802	475.093	889.155	1152.41	1311.91	967.333
ENSMUSG00000020441	2310033P09Rik	352.221	216.897	287.241	296.557	112.072	247.183	580.575	398.786
ENSMUSG00000020444	Guk1	716.382	896.509	670.802	568.307	1892.34	666.301	2197.5	1643.36
ENSMUSG00000020456	Ogdh	596.985	563.933	696.602	350.306	1235.13	875.078	568.561	462.07
ENSMUSG00000020457	Drg1	1946.17	1850.86	2440.69	3224.17	3196.2	1993.32	3404.39	3268.64
ENSMUSG00000020458	Rtn4	2202.87	5740.55	1895.45	1833.66	2821.32	1005.26	6031.32	6465.96
ENSMUSG00000020459	Mtif2	561.166	289.197	546.962	830.097	373.703	354.363	997.21	1056.73
ENSMUSG00000020460	Rps27a	4984.82	12493.3	3978.37	2221.55	3198.54	2257.03	4448.11	4591.57
ENSMUSG00000020462	Cfap36	829.809	1229.09	813.562	996.229	907.509	797.149	2185.88	2227.98
ENSMUSG00000020463	Ppp4r3b	3641.61	59646.8	2401.13	2325.47	1115.25	2078.17	681.73	981.396
ENSMUSG00000020464	Pnpt1	226.854	101.219	385.281	389.208	761.073	358.605	163.166	186.837
ENSMUSG00000020467	Efemp1	9032.38	5277.84	8352.34	9739.59	11854.2	11470	10115.5	13726.5
ENSMUSG00000020471	Pold2	614.894	636.232	827.322	551.205	168.694	1274.77	282.149	209.94
ENSMUSG00000020475	Pgam2	256.703	86.759	144.48	132.492	11.3243	195.826	740.64	555.488
ENSMUSG00000020476	Dbnl	829.809	766.371	1401.8	1655.87	2683.87	1554.78	8.13891	19.0855
ENSMUSG00000020477	Mrps24	513.407	694.072	667.362	688.772	433.058	596.41	829.006	6831.6
ENSMUSG00000020482	Ccdc117	644.743	592.853	586.522	383.006	1599.46	868.379	1559.57	1372.15
ENSMUSG00000020483	Dynll2	220.884	115.679	208.121	109.001	68.3365	234.009	642.974	562.52
ENSMUSG00000020484	Xbp1	3229.69	1937.62	2865.53	3298.21	4643.37	3194.4	1611.5	1433.42
ENSMUSG00000020485	Supt4a	973.085	1200.17	940.843	1050.17	1153.91	759.19	2848.23	2358.57
ENSMUSG00000020492	Ska2	388.04	260.277	476.441	554.212	852.449	304.569	557.321	720.226
ENSMUSG00000020496	Rnf187	746.231	1388.14	696.602	426.042	1460.45	2085.09	253.469	200.9
ENSMUSG00000020514	Mrpl22	423.859	347.036	460.961	558.911	508.424	454.844	868.15	798.577
ENSMUSG00000020515	Cnot8	955.176	1098.95	1333	1488.42	1766.6	1141.02	1275.87	1162.21
ENSMUSG00000020516	Rps6kb1	1331.28	1113.41	1427.6	1777.46	2065.71	1543.83	2467.64	2685.03
ENSMUSG00000020520	Galnt10	53.7286	202.438	82.5602	21.4243	11.3243	107.626	520.115	407.827
ENSMUSG00000020521	Rnft1	447.739	318.116	693.162	954.884	533.025	545.723	982.87	1213.44
ENSMUSG00000020522	Mfap3	1104.42	896.509	1649.48	2033.43	2351.56	1123.82	2040.15	1918.59
ENSMUSG00000020523	Fam114a2	1301.43	824.21	1673.56	2133.03	823.943	1346.89	2075.81	1837.23
ENSMUSG00000020525	Ppm1d	394.01	115.679	130.72	143.204	894.232	224.631	839.858	794.559
ENSMUSG00000020526	Znhit3	238.794	130.138	252.841	426.418	886.812	241.378	213.937	164.738
ENSMUSG00000020528	Prpsap2	328.342	159.058	287.241	335.271	550.597	300.773	623.983	557.497
ENSMUSG00000020530	Ggnbp2	190050	9326.59	1996.93	1532.96	1449.51	1300	3167.58	3341.97
ENSMUSG00000020534	Shmt1	256.703	202.438	77.4002	5.63797	35.9255	380.265	354.624	385.728
ENSMUSG00000020536	Llgl1	113.427	260.277	177.161	104.678	16.7913	457.077	441.826	324.453
ENSMUSG00000020537	Drg2	376.1	621.773	694.882	692.53	129.644	1028.7	3.4881	17.0765
ENSMUSG00000020541	Tom1l1	4214.71	245.817	459.241	605.706	424.077	349.451	189.52	177.796
ENSMUSG00000020546	Stxbp4	782.05	607.313	1093.92	1347.66	2256.67	1302.01	1320.44	1232.52
ENSMUSG00000020547	Bzw2	1211.88	1156.79	1148.96	1153.72	3300.85	1195.05	1105.73	891.996
ENSMUSG00000020561	Twistnb	829.809	404.875	383.561	423.975	306.538	287.152	692.195	815.654
ENSMUSG00000020562	Efcab10	77.608	57.8393	48.1601	74.985	85.5182	23.8921	378.653	398.786
ENSMUSG00000020564	Atxn7l1	220.884	130.138	249.401	266.488	55.0597	212.35	380.978	335.503
ENSMUSG00000020570	Sypl	256.703	318.116	304.441	287.912	398.695	305.462	441.051	492.205
ENSMUSG00000020571	Pdia6	5128.1	4121.05	5927.14	6520.87	10035.3	8806.15	3991.55	3405.25
ENSMUSG00000020572	Nampt	334.311	491.634	393.881	451.037	106.214	327.568	608.48	707.168
ENSMUSG00000020577	Tspan13	3444.6	6694.9	4115.97	4444.03	2678.4	4611.41	3884.97	3680.49
ENSMUSG00000020580	Rock2	489.527	347.036	524.601	824.459	65.9935	214.583	1168.13	1260.65
ENSMUSG00000020585	Laptm4a	4399.78	5306.76	4922.65	5733.63	11582.1	6093.84	5899.93	5966.73
ENSMUSG00000020589	Fam49a	596.985	404.875	798.082	1036.26	1421.01	1070.46	1122.78	1103.95
ENSMUSG00000020590	Snx13	364.161	72.2991	242.521	268.179	706.014	381.604	21.3162	55.2475
ENSMUSG00000020594	Pum2	1558.13	1084.49	1090.48	1616.78	2859.2	1652.35	2059.14	2229.99
ENSMUSG00000020598	Nrcam	322.372	202.438	445.481	292.423	1018.02	611.818	146.888	190.855
ENSMUSG00000020601	Trib2	680.563	2038.84	498.801	504.41	94.8901	958.812	1322.77	1417.35
ENSMUSG00000020607	Lratd1	47179.7	145712	12884.6	1047.72	484.994	662.728	570.499	687.078
ENSMUSG00000020608	Smc6	7330.97	1590.58	3495.05	2083.79	2742.44	1266.73	2366.48	2475.09
ENSMUSG00000020610	Amz2	238.794	303.656	364.641	504.598	55.8407	473.377	429.424	386.732
ENSMUSG00000020611	Gna13	585.045	289.197	460.961	885.349	795.046	581.45	296.489	262.174
ENSMUSG00000020612	Prkar1a	4459.48	3600.5	5762.02	5892.99	8854.85	6910.86	5701.88	5154.09
ENSMUSG00000020621	Rdh14	268.643	462.715	428.281	428.486	228.83	453.727	1022.79	1000.48
ENSMUSG00000020623	Map2k6	423.859	101.219	256.281	228.902	342.854	169.031	327.494	341.53
ENSMUSG00000020629	Adi1	61776	3586.04	337.121	202.967	40.6114	313.947	342.997	302.354
ENSMUSG00000020630	Rnaseh1	113.427	86.759	130.72	158.615	7.0289	149.828	375.94	310.39
ENSMUSG00000020634	Ubxn2a	256.703	347.036	392.161	529.969	135.892	727.482	120.533	136.612
ENSMUSG00000020638	Cmpk2	71.6382	260.277	43.0001	0	11.7148	77.7053	473.994	406.822
ENSMUSG00000020640	Itsn2	202.975	231.357	110.08	95.6575	386.98	227.98	455.004	456.043
ENSMUSG00000020644	Id2	5832.54	7750.47	2021.01	1754.91	3639.8	2826.87	4121.77	11444.3
ENSMUSG00000020646	Mboat2	799.959	910.969	1260.76	1002.05	196.028	578.994	511.976	462.07
ENSMUSG00000020649	Rrm2	1385	2516.01	2356.41	765.26	845.811	1266.73	395.706	402.804
ENSMUSG00000020653	Klf11	489.527	433.795	639.842	561.917	1431.55	1180.32	432.525	489.191
ENSMUSG00000020659	Cbll1	268.643	231.357	417.961	630.137	1262.47	407.506	2.3254	3.0135
ENSMUSG00000020661	Dnmt3a	2137.21	2197.89	2174.09	2712.05	3008.37	2201.87	2869.93	2437.92
ENSMUSG00000020664	Dld	1486.49	1388.14	1494.68	2028.35	3910.02	1201.75	3501.28	4012.98
ENSMUSG00000020669	Sh3yl1	340.281	202.438	232.201	353.501	21.0867	128.839	896.442	912.086
ENSMUSG00000020671	Rab10	1874.53	361.496	288.961	346.923	303.414	1217.38	262.77	262.174
ENSMUSG00000020674	Pxdn	495.497	419.335	614.042	750.789	645.096	599.09	1130.92	1114.99
ENSMUSG00000020677	Ddx52	811.899	3296.84	1267.64	1168.19	1586.19	651.787	1131.7	1215.44
ENSMUSG00000020687	Cdc27	602.955	36352	1128.32	997.169	802.856	635.04	1056.51	1036.64
ENSMUSG00000020691	Mettl2	208.945	390.415	278.641	294.302	720.462	397.235	25.5794	36.162
ENSMUSG00000020694	Tlk2	310.432	260.277	440.321	548.198	643.925	344.092	610.418	696.118
ENSMUSG00000020696	Rffl	95.5176	115.679	350.881	426.606	922.347	229.543	1.55027	7.0315
ENSMUSG00000020705	Ddx42	1307.4	1576.12	1843.85	2565.65	2327.74	1650.57	1330.52	1248.59
ENSMUSG00000020706	Ftsj3	770.11	202.438	928.803	1117.63	459.612	1026.92	1036.74	820.676
ENSMUSG00000020707	Rnf135	185.065	43.3795	208.121	296.557	543.568	147.595	0.775134	2.009
ENSMUSG00000020708	Psmc5	2053.63	2096.68	2254.93	3117.8	3211.03	2355.5	2895.12	8812.48
ENSMUSG00000020716	Nf1	22398.9	4757.28	278.641	278.516	76.5369	206.991	416.247	515.308
ENSMUSG00000020718	Polg2	173.126	159.058	103.2	190.375	14.8388	118.568	473.994	386.732
ENSMUSG00000020719	Ddx5	140011	8907.25	8028.98	9025.45	15992.3	9949.4	5530.58	6313.28
ENSMUSG00000020720	Psmd12	195507	10194.2	2433.81	2450.64	3861.21	2699.81	3541.97	3452.47
ENSMUSG00000020721	Helz	1617.83	563.933	1396.64	1895.67	492.413	1826.07	977.444	947.243
ENSMUSG00000020728	Cep112	310.432	1142.33	424.841	806.981	1168.36	265.493	501.512	437.962
ENSMUSG00000020736	Nt5c	555.196	925.429	524.601	510.612	676.727	340.965	1427.02	1153.17
ENSMUSG00000020737	Jpt1	3641.61	2906.43	4119.41	4206.3	7770.05	3580.7	3038.52	2409.79
ENSMUSG00000020738	Sumo2	990.995	1489.36	108004	1264.97	2182.08	1152.18	2032.4	1956.77
ENSMUSG00000020739	Nup85	764.14	390.415	968.363	728.238	775.912	974.889	5.03837	26.117
ENSMUSG00000020745	Pafah1b1	1229.79	983.268	1312.36	1794.38	2116.48	1322.33	1671.96	5147.06
ENSMUSG00000020755	Sap30bp	668.623	477.174	577.922	489.939	1291.75	669.427	1003.8	691.096
ENSMUSG00000020766	Galk1	662.653	578.393	498.801	585.597	1740.04	1027.81	62.0107	66.297
ENSMUSG00000020775	Mrpl38	394.01	289.197	474.721	381.315	445.163	363.964	801.488	631.83
ENSMUSG00000020777	Acox1	280.583	231.357	466.121	657.951	737.644	316.85	1.1627	7.0315
ENSMUSG00000020780	Srp68	698.472	939.889	660.482	685.765	2368.35	1630.69	5.03837	20.09
ENSMUSG00000020783	Ncbp3	674.593	636.232	722.402	960.71	302.633	937.599	409.658	390.75
ENSMUSG00000020785	Camkk1	35.8191	57.8393	108.36	37.7744	1.95247	185.555	408.108	300.345
ENSMUSG00000020792	Exoc7	716.382	679.612	1025.12	1043.59	2275.41	1449.61	509.651	404.813
ENSMUSG00000020794	Ube2g1	1641.71	1590.58	1560.04	1633.7	3607.78	1780.75	3545.07	3863.31
ENSMUSG00000020799	Tekt1	310.432	231.357	411.081	502.343	24.9916	425.593	810.402	599.686
ENSMUSG00000020801	Med31	220.884	57.8393	349.161	384.134	478.355	188.234	570.111	579.596
ENSMUSG00000020803	Txndc17	405.95	549.473	326.801	262.917	866.897	432.068	667.39	685.069
ENSMUSG00000020817	Rabep1	531.316	694.072	729.282	1081.36	1603.37	633.923	597.628	537.407
ENSMUSG00000020832	Eral1	310.432	115.679	295.841	347.111	1131.65	458.64	2.3254	12.054
ENSMUSG00000020840	Blmh	1426.79	1214.63	1649.48	1890.41	1712.71	2308.38	1071.23	973.36
ENSMUSG00000020843	Timm22	811.899	708.532	837.642	761.877	1110.18	913.261	594.14	484.169
ENSMUSG00000020846	Rflnb	286.553	477.174	388.721	444.648	495.147	441.223	563.522	545.443
ENSMUSG00000020849	Ywhae	14954.5	45664.1	15911.8	18447.1	26121.7	14325	23713.3	25012
ENSMUSG00000020850	Prpf8	722.351	896.509	1224.64	1069.33	2990.4	1338.85	572.049	557.497
ENSMUSG00000020859	Spag9	710.412	809.75	927.083	1202.2	651.735	838.681	812.728	1023.59
ENSMUSG00000020863	Luc7l3	15396.2	1.52437e+06	19639	2592.15	1568.62	917.503	5167.43	5885.36
ENSMUSG00000020864	Ankrd40	208.945	173.518	242.521	254.272	979.36	224.408	279.048	316.417
ENSMUSG00000020869	Lrrc59	602.955	274.737	786.042	816.754	1736.92	772.81	484.846	435.953
ENSMUSG00000020873	Slc35b1	453.708	520.554	443.761	233.036	76.5369	526.744	1710.33	1306.85
ENSMUSG00000020883	Fbxl20	274.613	332.576	290.681	214.995	42.1734	443.679	637.16	564.529
ENSMUSG00000020895	Tmem107	579.075	824.21	775.722	672.234	1068.78	442.34	1550.27	1240.56
ENSMUSG00000020897	Aurkb	137.306	202.438	168.56	131.177	772.788	229.097	308.891	234.048
ENSMUSG00000020899	Pfas	15921.6	7663.71	1357.08	1915.97	968.426	748.472	3933.42	4409.75
ENSMUSG00000020900	Myh10	1486.49	1330.3	1634	1821.63	1769.33	2484.78	1031.7	845.789
ENSMUSG00000020903	Stx8	364.161	347.036	450.641	396.349	341.292	337.393	680.18	572.565
ENSMUSG00000020904	Cfap52	429.829	202.438	381.841	444.648	175.332	248.3	1250.29	989.432
ENSMUSG00000020914	Top2a	2376	38506.5	2791.57	2949.6	3486.33	1925.66	2789.32	2963.27
ENSMUSG00000020917	Acly	3892.34	1026.65	1119.72	933.46	702.89	2313.07	94.1788	165.742
ENSMUSG00000020922	Lsm12	1313.37	260.277	705.202	824.083	1230.06	813.003	498.799	531.38
ENSMUSG00000020923	Ubtf	626.834	448.255	743.042	755.488	724.367	804.294	112.394	81.3645
ENSMUSG00000020925	Ccdc43	429.829	173.518	455.801	626.942	444.773	597.304	237.966	337.512
ENSMUSG00000020929	Eftud2	537.286	433.795	571.042	445.399	888.765	761.869	510.426	387.737
ENSMUSG00000020935	Dcakd	2596.88	2255.73	2198.17	2034.93	4159.94	3003.71	2212.62	1552.96
ENSMUSG00000020936	Nmt1	358.191	404.875	302.721	335.647	1163.67	329.801	401.132	348.561
ENSMUSG00000020946	Gosr2	543.256	592.853	550.402	373.985	1799.79	1150.84	653.438	515.308
ENSMUSG00000020948	Klhl28	346.251	231.357	6126.66	723.727	869.24	361.285	307.341	296.327
ENSMUSG00000020949	Fkbp3	29819.4	625547	154704	2238.27	3689.39	1693.89	5743.74	6346.43
ENSMUSG00000020952	Scfd1	1396.94	1677.34	1589.28	1799.45	5275.58	1497.17	4582.2	4663.89
ENSMUSG00000020953	Coch	925.326	520.554	980.403	1306.32	155.026	846.72	1457.25	1358.08
ENSMUSG00000020954	Strn3	7396.64	3499.28	946.003	1268.54	906.728	467.348	2323.85	2490.15
ENSMUSG00000020955	Ap4s1	191.035	260.277	225.321	161.622	363.55	253.882	465.468	436.957
ENSMUSG00000020956	Dtd2	477.588	274.737	304.441	363.837	277.251	374.013	217.813	135.607
ENSMUSG00000020962	Gtf2a1	44254.5	15688.9	2819.09	3352.9	1345.64	1751.72	5058.52	6262.05
ENSMUSG00000020964	Sel1l	716.382	23236.9	989.003	745.903	723.976	1099.26	686.381	590.646
ENSMUSG00000020978	Klhdc2	2328.24	809.75	751.642	1027.24	1771.28	1276.11	500.736	475.128
ENSMUSG00000020982	Nemf	1617.83	8516.84	1661.52	1611.71	2880.68	945.861	4293.85	4486.1
ENSMUSG00000020986	Sec23a	1128.3	462.715	1207.44	1547.25	440.478	1021.11	1519.26	1729.75
ENSMUSG00000020988	L2hgdh	71.6382	159.058	134.16	127.418	22.6487	257.455	392.993	481.155
ENSMUSG00000020993	Trappc6b	405.95	318.116	419.681	516.814	522.091	544.384	230.215	231.035
ENSMUSG00000020994	Pnn	3372.96	1489.36	2437.25	3012.55	5456.38	2569.41	3170.3	6087.27
ENSMUSG00000021000	Mia2	364.161	260.277	395.601	308.961	56.2312	402.817	1313.46	1265.67
ENSMUSG00000021007	Spata7	226.854	159.058	149.64	57.8831	296.385	221.058	521.665	557.497
ENSMUSG00000021010	Npas3	322.372	2776.29	237.361	261.79	288.575	187.788	250.756	710.181
ENSMUSG00000021012	Zc3h14	776.08	795.291	765.402	819.009	1897.41	1136.77	771.258	812.64
ENSMUSG00000021013	Ttc8	155.216	216.897	1852.45	294.302	56.2312	136.877	464.693	435.953
ENSMUSG00000021018	Polr2h	250.734	187.978	380.121	469.831	267.098	300.55	329.044	265.188
ENSMUSG00000021022	Ppp2r3c	2131.24	318.116	294.121	368.723	659.154	344.092	752.267	804.604
ENSMUSG00000021024	Psma6	1456.64	1315.84	1723.44	2276.24	2913.48	1727.83	3586.16	3573.01
ENSMUSG00000021025	Nfkbia	4274.41	23555.1	3498.49	1313.65	1810.72	4272.67	2744.75	2035.12
ENSMUSG00000021027	Ralgapa1	250.734	231.357	270.041	283.59	1139.85	539.248	417.41	464.079
ENSMUSG00000021028	Mbip	716.382	462.715	615.762	650.997	968.035	482.309	1836.68	1975.85
ENSMUSG00000021033	Gstz1	334.311	245.817	431.721	428.674	589.646	542.374	327.106	279.251
ENSMUSG00000021036	Sptlc2	453.708	375.956	491.921	519.069	461.955	524.734	485.234	413.854
ENSMUSG00000021037	Ahsa1	710.412	592.853	942.563	905.646	916.49	1031.83	747.229	642.88
ENSMUSG00000021038	Vipas39	280.583	173.518	230.481	186.053	65.9935	311.938	704.209	674.019
ENSMUSG00000021039	Snw1	1629.77	1417.06	26336.7	2344.46	2196.14	1493.15	2227.35	2128.54
ENSMUSG00000021051	Ppp2r5e	280.583	130.138	165.12	116.142	657.983	546.17	200.76	210.945
ENSMUSG00000021065	Fut8	191.035	506.094	517.721	499.9	50.7643	310.821	304.24	282.264
ENSMUSG00000021068	Nin	531.316	506.094	670.802	832.352	813.009	569.616	1362.3	1212.43
ENSMUSG00000021072	Tmx1	1474.55	1243.55	1701.08	2075.52	3165.35	1679.82	3089.3	3506.71
ENSMUSG00000021076	Actr10	662.653	433.795	646.722	805.854	961.787	668.98	1197.58	1315.89
ENSMUSG00000021087	Rtn1	453.708	10078.5	636.402	223.264	3544.13	259.911	159.29	141.634
ENSMUSG00000021094	Dhrs7	788.02	563.933	631.242	604.39	1506.53	497.716	1671.58	1502.73
ENSMUSG00000021096	Ppm1a	51633.2	2978.72	1090.48	1241.29	1697.09	571.625	2305.25	2785.48
ENSMUSG00000021097	Clmn	214.914	216.897	282.081	186.805	38.6589	207.661	467.793	518.322
ENSMUSG00000021102	Glrx5	495.497	318.116	268.321	127.982	714.604	518.035	1286.33	994.455
ENSMUSG00000021103	Mnat1	423.859	130.138	268.321	515.498	390.885	317.297	952.252	962.311
ENSMUSG00000021109	Hif1a	1199.94	896.509	1422.44	1646.85	2502.68	1942.86	1596.39	1962.79
ENSMUSG00000021111	Papola	2256.6	2096.68	2537.01	2779.14	2950.57	3038.32	3541.59	3896.45
ENSMUSG00000021112	Mpp5	764.14	535.014	626.082	1026.11	893.841	691.979	1701.03	2103.42
ENSMUSG00000021113	Snapc1	256.703	173.518	326.801	351.997	324.501	245.174	467.793	464.079
ENSMUSG00000021114	Atp6v1d	973.085	882.05	755.082	879.147	1587.75	843.594	2194.79	2187.8
ENSMUSG00000021115	Vrk1	591.015	448.255	442.041	366.844	992.636	438.544	1308.43	1212.43
ENSMUSG00000021116	Eif2s1	2184.96	1445.98	1701.08	2144.68	2593.66	1976.57	3933.8	4357.52
ENSMUSG00000021124	Vti1b	931.296	1272.46	1130.04	1358.94	1965.75	1079.39	2123.48	1917.59
ENSMUSG00000021127	Zfp36l1	347481	283731	6548.06	3355.34	2304.31	4987.65	2106.81	14319.1
ENSMUSG00000021131	Erh	2411.82	1836.4	2593.77	2582.19	3867.85	1862.25	5900.32	4987.34
ENSMUSG00000021134	Srsf5	2961.04	1937.62	17120.9	2616.58	5666.07	2717.45	3533.45	3466.53
ENSMUSG00000021147	Wdr37	2596.88	698684	7626.5	313.659	82.0038	353.246	556.934	527.362
ENSMUSG00000021149	Gtpbp4	919.356	1113.41	3283.49	1051.86	1990.35	626.108	1761.88	1895.49
ENSMUSG00000021156	Zmynd11	567.135	462.715	454.081	649.682	591.208	581.003	927.448	822.685
ENSMUSG00000021171	Esyt2	137.306	14.4598	111.8	274.381	746.235	144.693	80.6139	113.508
ENSMUSG00000021177	Tdp1	304.462	231.357	541.802	454.044	642.754	519.375	457.329	353.584
ENSMUSG00000021178	Psmc1	1773.04	2400.33	2414.89	2558.7	4532.08	2819.72	2696.69	5358
ENSMUSG00000021180	Rps6ka5	2149.14	289.197	239.081	229.277	138.235	182.875	471.281	563.524
ENSMUSG00000021186	Fbln5	292.522	216.897	314.761	381.878	733.348	275.095	1.55027	4.018
ENSMUSG00000021188	Trip11	573.105	332.576	1042.32	1185.29	407.286	615.837	1251.84	1120.02
ENSMUSG00000021190	Lgmn	949.206	1821.94	992.443	687.08	3054.45	886.912	2149.45	1633.32
ENSMUSG00000021192	Golga5	441.769	289.197	354.321	247.507	76.9274	513.569	895.667	906.059
ENSMUSG00000021193	Pitrm1	447.739	535.014	478.161	611.156	1532.3	872.845	2.3254	12.054
ENSMUSG00000021215	Net1	107.457	216.897	319.921	272.69	1002.01	628.564	2.71297	8.036
ENSMUSG00000021218	Gdi2	24673.4	37624.5	2273.85	2141.68	4638.68	2715.22	4104.72	4577.51
ENSMUSG00000021219	Rgs6	585.045	332.576	440.321	469.643	558.407	589.042	559.647	493.209
ENSMUSG00000021222	Dcaf4	429.829	347.036	533.202	560.226	468.984	400.138	1010	715.204
ENSMUSG00000021226	Acot2	56731.5	9933.9	509.121	337.526	114.024	202.525	537.168	797.573
ENSMUSG00000021235	Coq6	423.859	303.656	194.361	202.967	930.938	361.955	77.901	77.3465
ENSMUSG00000021238	Aldh6a1	704.442	375.956	658.762	804.726	1725.59	1077.83	580.963	619.776
ENSMUSG00000021241	Isca2	608.924	621.773	634.682	769.207	1554.17	616.283	618.944	582.61
ENSMUSG00000021242	Npc2	3378.93	2458.17	3833.89	4707.89	4193.91	3487.58	4913.57	3987.86
ENSMUSG00000021243	Fcf1	1217.85	954.349	1303.76	1228.51	1467.87	875.301	3391.6	3018.52
ENSMUSG00000021244	Ylpm1	268.643	202.438	344.001	492.007	545.13	395.449	165.879	175.787
ENSMUSG00000021248	Tmed10	67942.8	20200.4	3859.69	4773.29	4824.17	3338.2	3826.45	3461.51
ENSMUSG00000021250	Fos	113415	46661.9	7705.62	5793.2	4275.91	19409.1	11532.4	11659.2
ENSMUSG00000021252	Erg28	411.919	216.897	479.881	601.195	398.304	514.909	298.039	295.323
ENSMUSG00000021262	Evl	286.553	347.036	378.401	378.684	508.424	691.979	291.063	265.188
ENSMUSG00000021264	Yy1	328.342	289.197	473.001	559.474	76.5369	296.084	296.876	243.089
ENSMUSG00000021266	Wars	388.04	231.357	175.44	288.476	49.2023	926.211	340.284	268.201
ENSMUSG00000021268	Meg3	411.919	2168.97	761.962	392.966	1923.18	133.751	11.2394	45.2025
ENSMUSG00000021270	Hsp90aa1	538409	1.05775e+06	53134.4	16159.4	16974	7998.96	54235	77284.2
ENSMUSG00000021273	Fdft1	531.316	520.554	739.602	781.986	1831.81	891.378	65.1112	67.3015
ENSMUSG00000021276	Cinp	447.739	115.679	466.121	741.581	280.375	280.23	29.8427	35.1575
ENSMUSG00000021282	Eif5	6632.5	4135.51	6878.3	8647.14	13524.4	5571.11	12354.9	20878.5
ENSMUSG00000021286	Zfyve21	728.321	1171.25	970.083	914.103	1110.57	709.396	2311.06	1865.36
ENSMUSG00000021288	Klc1	740.261	1735.18	787.762	705.498	408.457	827.963	904.581	647.902
ENSMUSG00000021290	Atp5mpl	602.955	621.773	660.482	691.215	778.255	487.444	1410.74	1531.86
ENSMUSG00000021302	Ggps1	1068.6	780.831	1355.36	1792.87	1401.09	836.225	1189.06	1453.51
ENSMUSG00000021318	Gli3	1695.44	910.969	1580.68	1771.64	1495.98	1592.07	3213.7	3464.52
ENSMUSG00000021326	Trim27	340.281	549.473	311.321	309.9	406.895	385.624	239.129	198.891
ENSMUSG00000021327	Zkscan3	620.864	491.634	643.282	626.566	717.728	719.221	767.77	740.316
ENSMUSG00000021357	Exoc2	292.522	361.496	330.241	352.937	531.072	607.798	470.119	535.398
ENSMUSG00000021364	Elovl2	268.643	173.518	244.241	98.2886	33.192	222.621	573.987	570.556
ENSMUSG00000021374	Nup153	298.492	289.197	574.482	647.615	422.905	574.528	774.359	828.712
ENSMUSG00000021376	Tpmt	149.246	86.759	201.241	242.808	590.818	198.282	9.30161	8.036
ENSMUSG00000021377	Dek	16214.1	4829.58	3527.73	3515.84	4145.88	2492.6	6577.79	6709.05
ENSMUSG00000021379	Id4	202.975	144.598	104.92	109.377	13.2768	65.8709	747.229	1018.56
ENSMUSG00000021390	Ogn	549.226	40068.2	775.722	293.55	41.0019	269.959	1588.64	8390.59
ENSMUSG00000021392	Nol8	459.678	506.094	435.161	507.793	247.964	405.72	775.134	875.924
ENSMUSG00000021395	Spin1	1313.37	1055.57	1425.88	1815.8	2378.5	1221.4	2783.12	2874.88
ENSMUSG00000021400	Wrnip1	143.276	101.219	96.3203	132.868	464.298	393.885	259.67	199.895
ENSMUSG00000021413	Prpf4b	44541	2443.71	1381.16	1961.64	4156.81	842.254	2821.1	3076.78
ENSMUSG00000021417	Eci2	1044.72	867.59	780.882	1030.06	777.865	1012.63	1587.47	1444.47
ENSMUSG00000021420	Fars2	698.472	361.496	335.401	196.765	57.4027	243.611	1895.59	1450.5
ENSMUSG00000021427	Ssr1	5862.39	3831.85	7282.5	11688.3	13408	5304.95	9900.4	11764.7
ENSMUSG00000021428	Riok1	555.196	853.13	577.922	644.608	379.56	712.075	1309.98	1322.93
ENSMUSG00000021431	Snrnp48	501.467	187.978	517.721	721.096	1300.74	297.647	429.037	550.466
ENSMUSG00000021432	Slc35b3	328.342	231.357	323.361	336.211	1374.93	392.322	386.792	366.642
ENSMUSG00000021453	Gadd45g	776.08	766.371	1757.84	2712.8	1980.59	514.463	703.822	505.263
ENSMUSG00000021458	Aopep	220.884	202.438	166.84	69.347	1080.11	153.178	0	4.018
ENSMUSG00000021460	Auh	668.623	491.634	577.922	544.816	329.187	601.1	1756.45	1675.51
ENSMUSG00000021470	Ercc6l2	256.703	433.795	318.201	432.996	76.1464	380.041	660.026	744.334
ENSMUSG00000021474	Sfxn1	27449.4	2342.49	994.163	955.824	1651.01	1185.9	1649.87	1467.57
ENSMUSG00000021477	Ctsl	1343.22	1258.01	844.522	922.184	2226.21	1141.24	1338.27	1300.83
ENSMUSG00000021482	Prxl2c	429.829	245.817	275.201	268.931	390.104	407.283	761.569	846.793
ENSMUSG00000021483	Cdk20	101.487	245.817	111.8	123.472	556.454	319.753	0	1.0045
ENSMUSG00000021484	Lman2	2316.3	2414.79	2750.29	2760.35	3004.46	3456.77	2507.56	1823.17
ENSMUSG00000021486	Prelid1	602.955	260.277	521.161	404.806	374.093	678.805	250.368	169.76
ENSMUSG00000021488	Nsd1	2143.18	2747.37	2743.41	3650.77	2597.18	2670.34	4744.21	4722.15
ENSMUSG00000021493	Pdlim7	585.045	520.554	834.202	836.487	1675.22	882.893	550.345	359.611
ENSMUSG00000021494	Ddx41	788.02	549.473	882.362	1385.62	1914.59	1079.84	191.458	167.751
ENSMUSG00000021497	Txndc15	1008.9	1041.11	890.963	897.752	1105.49	1005.26	486.784	434.948
ENSMUSG00000021500	Ddx46	1516.34	1113.41	1534.24	1836.47	1894.68	1373.91	2859.47	2748.31
ENSMUSG00000021501	Caml	513.407	260.277	610.602	686.892	533.415	450.825	950.702	905.054
ENSMUSG00000021518	Ptdss1	507.437	404.875	264.881	192.443	1125.4	760.753	43.0199	49.2205
ENSMUSG00000021519	Mterf3	483.558	1070.03	471.281	417.022	484.603	468.911	658.476	769.447
ENSMUSG00000021520	Uqcrb	1002.93	1070.03	1002.76	1065.2	2321.49	889.145	2804.43	3118.97
ENSMUSG00000021537	Cetn3	25843.5	1.11488e+06	15099.9	2802.63	4105.27	1722.24	6522.36	7736.66
ENSMUSG00000021540	Smad5	567.135	260.277	725.842	733.124	285.842	758.743	260.057	310.39
ENSMUSG00000021546	Hnrnpk	22381	50103.3	15712.2	17494.8	31112.6	16185.9	13085.4	27430.9
ENSMUSG00000021548	Ccnh	465.648	45866.6	1217.76	812.431	499.052	818.585	1197.97	1362.1
ENSMUSG00000021549	Rasa1	405.95	245.817	378.401	574.697	516.233	227.31	754.593	909.072
ENSMUSG00000021550	2210016F16Rik	543.256	375.956	495.361	488.624	427.591	553.092	373.615	243.089
ENSMUSG00000021552	Gkap1	5175.86	327992	3584.49	298.249	294.823	135.091	363.925	383.719
ENSMUSG00000021555	Naa35	740.261	1041.11	1095.64	1126.47	1183.59	1027.81	1530.89	1474.61
ENSMUSG00000021556	Golm1	608.924	433.795	500.521	493.886	701.328	492.803	1251.07	1161.2
ENSMUSG00000021557	Agtpbp1	2913.29	17438.6	1695.92	130.049	133.94	102.491	673.591	727.258
ENSMUSG00000021569	Trip13	214.914	202.438	268.321	255.024	541.616	267.949	129.835	177.796
ENSMUSG00000021572	Cep72	131.337	115.679	211.561	171.394	520.529	187.565	379.816	285.278
ENSMUSG00000021576	Pdcd6	1062.63	679.612	920.203	1050.54	1122.28	1135.21	1692.5	1606.2
ENSMUSG00000021577	Sdha	2393.91	1518.28	2383.93	2831.95	4773.79	2885.37	2002.95	3638.3
ENSMUSG00000021578	Ccdc127	1295.46	1070.03	1560.04	2293.9	1456.93	1513.02	1955.66	2097.4
ENSMUSG00000021585	Cast	322.372	72.2991	593.402	753.608	167.913	350.79	232.54	572.565
ENSMUSG00000021589	Rhobtb3	3671.46	1691.8	3034.09	4275.46	5115.08	864.806	7872.65	18329.1
ENSMUSG00000021591	Glrx	101.487	202.438	206.401	308.585	843.468	293.181	0.387567	8.036
ENSMUSG00000021592	Arsk	22936.2	1344.76	115.24	102.987	124.568	125.936	570.499	626.808
ENSMUSG00000021594	Srd5a1	161.186	86.759	61.9202	55.0642	205.4	139.334	378.653	373.674
ENSMUSG00000021595	Nsun2	698.472	1055.57	1049.2	1002.24	3442.99	1248.87	618.944	524.349
ENSMUSG00000021596	Mctp1	758.171	650.692	388.721	528.841	41.7829	469.358	3331.53	4220.91
ENSMUSG00000021597	Slf1	274.613	28.9197	299.281	522.076	140.187	160.1	592.977	572.565
ENSMUSG00000021598	Med10	996.964	1055.57	1011.36	1318.34	982.874	1081.85	1879.31	1720.71
ENSMUSG00000021606	Ndufs6	746.231	824.21	791.202	855.468	844.249	726.812	1421.21	1193.35
ENSMUSG00000021607	Mrpl36	710.412	795.291	806.682	879.899	980.922	812.11	1840.56	1495.7
ENSMUSG00000021610	Clptm1l	304.462	245.817	242.521	157.675	1442.49	469.358	649.95	616.763
ENSMUSG00000021614	Vcan	370.131	433.795	443.761	681.067	120.663	453.951	376.715	404.813
ENSMUSG00000021615	Xrcc4	238.794	202.438	175.44	207.101	371.751	190.244	1032.48	1195.35
ENSMUSG00000021621	Zcchc9	429.829	462.715	158.24	218.941	287.013	129.062	605.38	597.677
ENSMUSG00000021629	Slc30a5	382.07	17351.8	476.441	323.995	879.393	390.313	37.594	55.2475
ENSMUSG00000021639	Gtf2h2	567.135	433.795	417.961	556.843	1278.48	398.128	1028.22	1052.72
ENSMUSG00000021643	Serf1	585.045	549.473	655.322	740.265	977.017	448.592	1157.66	1509.76
ENSMUSG00000021645	Smn1	1104.42	1098.95	89302.7	632.768	1004.74	661.611	1383.61	1291.79
ENSMUSG00000021646	Mccc2	483.558	347.036	531.482	438.822	691.956	827.74	672.429	527.362
ENSMUSG00000021650	Ptcd2	471.618	390.415	509.121	343.728	616.981	480.969	841.408	656.943
ENSMUSG00000021660	Btf3	1611.86	1229.09	1238.4	1299.93	2956.43	1248.2	2526.16	2585.58
ENSMUSG00000021662	Arhgef28	405.95	347.036	349.161	294.302	123.006	375.129	997.21	891.996
ENSMUSG00000021665	Hexb	298.492	173.518	297.561	197.141	67.5555	306.802	743.353	666.988
ENSMUSG00000021666	Gfm2	191.035	101.219	271.761	292.235	73.8034	155.634	535.23	522.34
ENSMUSG00000021668	Polk	89.5477	0	321.641	313.659	629.477	225.747	43.0199	45.2025
ENSMUSG00000021669	Col4a3bp	208.945	57.8393	184.041	111.444	32.411	192.03	535.617	609.731
ENSMUSG00000021670	Hmgcr	33401.3	113177	5055.09	692.53	1356.58	696.445	1947.14	3530.82
ENSMUSG00000021676	Iqgap2	519.377	144.598	598.562	1023.29	695.47	322.432	799.551	806.613
ENSMUSG00000021681	Aggf1	549.226	462.715	387.001	621.868	870.802	554.208	852.647	769.447
ENSMUSG00000021686	Ap3b1	728.321	780.831	555.562	656.259	704.842	885.349	1141.38	1009.52
ENSMUSG00000021687	Scamp1	620.864	520.554	645.002	666.408	170.255	967.52	409.271	485.173
ENSMUSG00000021690	Jmy	674.593	126046	1843.85	383.194	610.733	223.738	209.674	251.125
ENSMUSG00000021692	Dimt1	298.492	260.277	218.441	301.819	251.869	185.555	632.897	731.276
ENSMUSG00000021693	Kif2a	454550	72935.4	3887.21	1180.21	1499.11	575.198	2056.43	2960.26
ENSMUSG00000021701	Plk2	4160.98	2863.05	3778.85	4731.01	3412.53	5641.9	6031.7	5430.33
ENSMUSG00000021703	Serinc5	53.7286	86.759	29.2401	3.38278	1.56198	71.4531	350.748	392.759
ENSMUSG00000021704	Mtx3	179.095	173.518	270.041	331.513	49.5928	185.778	376.715	490.196
ENSMUSG00000021706	Zfyve16	232.824	43.3795	519.441	743.46	48.4213	425.593	344.935	372.669
ENSMUSG00000021707	Dhfr	173.126	159.058	129	141.513	713.823	265.27	469.344	537.407
ENSMUSG00000021709	Erbin	5074.37	607.313	552.122	698.544	773.569	775.937	1112.7	3142.08
ENSMUSG00000021710	Nln	71.6382	159.058	137.6	241.869	633.382	213.466	6.20107	10.045
ENSMUSG00000021711	Trappc13	507.437	708.532	825.602	1025.36	1396.02	742.889	1731.26	2082.33
ENSMUSG00000021712	Trim23	740.261	13172.9	741.322	423.036	1072.3	314.617	2652.51	3217.41
ENSMUSG00000021713	Ppwd1	990.995	1923.16	901.283	149.218	510.376	88.4233	152.701	200.9
ENSMUSG00000021714	Cenpk	3432.66	1.04566e+06	12454.6	292.423	476.793	199.176	783.273	10352.4
ENSMUSG00000021715	Cwc27	579.075	361.496	330.241	524.895	124.568	527.414	984.032	1073.81
ENSMUSG00000021716	Srek1ip1	716.382	1012.19	686.282	962.025	1012.55	523.618	1728.55	3253.57
ENSMUSG00000021720	Rnf180	149.246	332.576	80.8402	51.4934	16.4008	307.025	479.808	436.957
ENSMUSG00000021728	Emb	376.1	144.598	397.321	504.41	99.1855	253.882	563.135	626.808
ENSMUSG00000021731	Mrps30	328.342	101.219	330.241	377.932	747.406	574.305	308.116	509.281
ENSMUSG00000021732	Fgf10	585433	17077.1	1594.44	411.948	790.751	141.79	53.4842	144.648
ENSMUSG00000021733	Slc4a7	167.156	303.656	134.16	304.638	943.434	160.77	25.1919	35.1575
ENSMUSG00000021737	Psmd6	1665.59	5118.78	1646.04	1880.45	2259.79	1479.08	2456.01	2298.3
ENSMUSG00000021745	Ptprg	399.98	318.116	399.041	504.222	279.984	309.035	601.116	701.141
ENSMUSG00000021748	Pdhb	1802.89	1590.58	1981.45	2038.5	2955.26	1729.61	4941.09	4853.74
ENSMUSG00000021754	Map3k1	967.115	448.255	1092.2	1539.17	823.552	367.76	1016.2	1296.81
ENSMUSG00000021756	Il6st	698.472	390.415	605.442	855.092	2894.73	1209.12	141.849	168.756
ENSMUSG00000021760	Gpx8	1188	867.59	1372.56	1769.95	2313.68	1352.03	1944.81	2113.47
ENSMUSG00000021764	Ndufs4	788.02	853.13	901.283	898.88	425.248	655.359	2401.36	2481.11
ENSMUSG00000021767	Kat6b	268.643	260.277	405.921	553.085	57.7931	415.098	89.1404	130.585
ENSMUSG00000021770	Samd8	346.251	347.036	560.722	724.103	1292.15	390.759	529.029	648.907
ENSMUSG00000021771	Vdac2	2173.02	1431.52	2213.65	2732.35	2920.9	1680.27	3490.04	3352.02
ENSMUSG00000021774	Ube2e1	758.171	549.473	650.162	680.315	295.214	512.676	1987.06	1672.49
ENSMUSG00000021779	Thrb	3653.55	289.197	378.401	607.585	534.196	351.907	891.016	890.991
ENSMUSG00000021785	Ngly1	710.412	477.174	667.362	614.726	1821.27	418.447	1470.43	1550.95
ENSMUSG00000021792	Prxl2a	1265.61	1272.46	1085.32	1367.21	991.074	1368.33	1273.54	1313.89
ENSMUSG00000021794	Glud1	764.14	535.014	1123.16	1217.8	1463.18	1408.97	596.078	640.871
ENSMUSG00000021796	Bmpr1a	758.171	419.335	863.442	1048.47	403.381	560.237	1536.7	1997.95
ENSMUSG00000021807	Rtraf	985.025	853.13	918.483	659.078	1345.25	878.874	2768	2814.61
ENSMUSG00000021809	Nudt13	298.492	332.576	290.681	392.966	752.873	184.215	409.271	372.669
ENSMUSG00000021810	Ecd	1080.54	737.451	1040.6	1202.77	1015.68	1234.35	1699.09	1520.81
ENSMUSG00000021811	Dnajc9	1217.85	1214.63	1319.24	1669.59	1861.88	1665.08	3250.91	2919.08
ENSMUSG00000021814	Anxa7	179.095	187.978	199.521	232.284	625.962	217.932	3.10054	8.036
ENSMUSG00000021816	Ppp3cb	244.764	390.415	316.481	423.599	919.614	250.533	328.269	1187.32
ENSMUSG00000021820	Camk2g	370.131	520.554	459.241	430.741	375.655	333.82	281.761	336.507
ENSMUSG00000021824	Ap3m1	662.653	621.773	791.202	894.37	795.827	745.122	1656.46	1799.06
ENSMUSG00000021830	Txndc16	352.221	462.715	598.562	881.778	918.442	702.25	277.11	284.273
ENSMUSG00000021831	Ero1l	316.402	202.438	325.081	396.537	390.885	368.877	579.025	707.168
ENSMUSG00000021832	Psmc6	1940.2	1272.46	1334.72	1643.28	3965.86	1701.03	3356.72	4008.96
ENSMUSG00000021835	Bmp4	459.678	375.956	691.442	329.821	144.483	1205.1	35.6562	32.144
ENSMUSG00000021840	Mapk1ip1l	382.07	361.496	469.561	505.35	685.317	528.307	649.562	876.928
ENSMUSG00000021843	Ktn1	4763.94	112743	2846.61	2161.22	3321.54	1200.41	2226.96	2270.17
ENSMUSG00000021846	Peli2	197.005	173.518	180.601	233.976	927.033	222.845	380.591	401.8
ENSMUSG00000021870	Slmap	173.126	173.518	270.041	429.801	28.5061	236.465	846.834	953.27
ENSMUSG00000021877	Arf4	4107.25	2834.13	4459.97	5491.57	11507.9	5087.91	4760.1	4980.31
ENSMUSG00000021891	Mettl6	453.708	173.518	586.522	708.505	508.033	802.062	892.179	904.05
ENSMUSG00000021893	Capn7	465.648	506.094	490.201	513.619	1081.67	647.991	615.844	715.204
ENSMUSG00000021895	Arhgef3	149.246	0	53.3202	0.751729	32.411	58.0557	444.152	418.876
ENSMUSG00000021900	Btd	191.035	274.737	202.961	223.451	44.5163	225.301	396.869	313.404
ENSMUSG00000021905	Dph3	310.432	245.817	221.881	267.428	1594.39	463.552	375.552	360.615
ENSMUSG00000021910	Nisch	14088.8	7591.41	1019.96	842.124	613.076	1278.56	889.079	810.631
ENSMUSG00000021911	Parg	250.734	57.8393	118.68	46.2313	695.08	395.002	1.55027	5.0225
ENSMUSG00000021913	Ogdhl	43776.9	9717	380.121	12.0277	6.6384	45.998	34.4935	46.207
ENSMUSG00000021917	Spcs1	1868.56	1373.68	1620.24	1847.94	2278.92	1432.64	4167.51	4301.27
ENSMUSG00000021918	Nek4	596.985	448.255	194.361	380.751	171.427	278.444	751.105	835.744
ENSMUSG00000021928	Ebpl	149.246	115.679	349.161	398.604	897.746	389.643	128.672	139.625
ENSMUSG00000021929	Kpna3	399.98	173.518	330.241	377.368	1220.29	322.879	33.3308	58.261
ENSMUSG00000021936	Mapk8	656.683	202.438	890.963	1302.93	1147.27	664.514	1355.32	1557.98
ENSMUSG00000021938	Pspc1	5295.25	4164.43	889.243	871.63	1934.9	750.258	1164.64	1034.63
ENSMUSG00000021939	Ctsb	2573	3079.94	2967.01	2212.71	6277.2	4703.85	1422.37	1386.21
ENSMUSG00000021945	Zmym2	871.598	780.831	1253.88	1513.61	2727.99	1358.28	1041.39	1430.41
ENSMUSG00000021948	Prkcd	119.397	173.518	350.881	428.486	509.595	514.686	0.775134	11.0495
ENSMUSG00000021951	Eef1akmt1	334.311	491.634	311.321	392.027	44.5163	307.695	872.413	743.33
ENSMUSG00000021952	Xpo4	776.08	578.393	301.001	401.423	268.27	400.138	340.284	453.029
ENSMUSG00000021957	Tkt	567.135	968.809	939.123	723.727	1446.39	1299.78	288.35	193.868
ENSMUSG00000021962	Dcp1a	6077.3	187.978	288.961	287.348	893.841	371.11	53.4842	56.252
ENSMUSG00000021963	Sap18	1158.15	795.291	1248.72	1234.72	1029.34	1012.85	1308.81	3123.99
ENSMUSG00000021967	Mrpl57	42111.3	2009.92	651.882	653.628	679.85	589.935	1235.18	1036.64
ENSMUSG00000021969	Zdhhc20	2370.03	1344.76	2294.49	2733.85	3956.49	2024.13	3910.94	4540.34
ENSMUSG00000021973	Micu2	1301.43	968.809	1002.76	1170.25	2113.35	1333.49	1349.12	1344.02
ENSMUSG00000021975	Ints9	620.864	318.116	839.362	971.046	170.646	1153.08	718.937	511.29
ENSMUSG00000021981	Cab39l	543.256	231.357	404.201	594.994	111.291	729.492	291.45	347.557
ENSMUSG00000021982	Cdadc1	835.779	983.268	756.802	887.792	800.513	518.482	2491.28	2559.47
ENSMUSG00000021987	Mtmr6	2465.55	7678.17	3873.45	485.617	599.799	433.408	51.934	144.648
ENSMUSG00000021994	Wnt5a	334.311	28.9197	306.161	321.928	880.955	458.863	71.3123	77.3465
ENSMUSG00000021996	Esd	1235.76	954.349	1272.8	1546.12	536.539	1395.79	2533.52	2484.13
ENSMUSG00000022000	Zc3h13	1701.41	4670.52	1826.65	2405.35	2605.77	1499.85	2939.7	2424.86
ENSMUSG00000022009	Nufip1	268.643	101.219	366.361	363.273	1826.73	168.361	55.0345	70.315
ENSMUSG00000022010	Tsc22d1	12047.2	7851.69	11845.7	13734.3	20466.6	12639.4	12031.2	11306.6
ENSMUSG00000022013	Dnajc15	202.975	332.576	364.641	401.235	652.516	337.17	295.714	304.363
ENSMUSG00000022016	Akap11	573.105	636.232	509.121	816.19	1549.87	947.424	569.336	680.046
ENSMUSG00000022018	Rgcc	137.306	433.795	163.4	126.29	740.768	432.292	1.55027	8.036
ENSMUSG00000022019	Tdrd3	1152.18	419.335	1105.96	1747.96	2810.78	1174.73	1149.52	1104.95
ENSMUSG00000022020	Naa16	280.583	216.897	381.841	367.596	655.64	215.476	729.401	849.807
ENSMUSG00000022023	Wbp4	382.07	563.933	555.562	688.396	488.899	225.524	474.769	481.155
ENSMUSG00000022024	Sugt1	140435	13187.4	4231.21	1455.72	2154.36	812.11	3829.16	10692.9
ENSMUSG00000022025	Cnmd	417.889	563.933	331.961	1.50346	64.822	1603.23	308.503	313.404
ENSMUSG00000022031	Elp3	1014.87	751.911	1150.68	1201.45	761.073	1236.59	1318.5	1013.54
ENSMUSG00000022032	Scara5	238.794	144.598	306.161	214.995	230.392	479.406	430.199	412.849
ENSMUSG00000022033	Pbk	310.432	159.058	209.841	274.569	55.8407	381.158	342.222	434.948
ENSMUSG00000022035	Ccdc25	370.131	708.532	877.202	576.764	702.89	358.159	358.887	315.413
ENSMUSG00000022037	Clu	1886.47	2400.33	2268.69	1716.57	2448.79	5257.39	2248.66	1867.37
ENSMUSG00000022043	Trim35	2811.8	1749.64	2573.13	2395.95	3179.4	3978.82	1443.3	1208.41
ENSMUSG00000022048	Dpysl2	21646.7	790866	26921.5	13135.7	9360.93	10411.6	8842.73	9404.13
ENSMUSG00000022051	Bnip3l	5766.87	206125	7741.74	6313.77	8327.29	4017.68	15126.7	16878.6
ENSMUSG00000022052	Ppp2r2a	1307.4	1229.09	1021.68	1390.89	1654.13	1382.62	994.884	1180.29
ENSMUSG00000022053	Ebf2	2184.96	1301.38	1909.21	2441.62	1588.53	1534.46	1520.81	4864.79
ENSMUSG00000022054	Nefm	668.623	4525.93	1319.24	702.679	3100.52	760.529	423.223	503.254
ENSMUSG00000022055	Nefl	11133.8	13375.3	2824.25	411.948	2585.07	636.38	949.151	973.36
ENSMUSG00000022064	Pibf1	417.889	144.598	467.841	504.598	778.255	283.133	453.841	526.358
ENSMUSG00000022070	Bora	268.643	216.897	213.281	354.628	599.018	303.899	205.798	220.99
ENSMUSG00000022089	Bin3	179.095	144.598	342.281	363.649	426.42	218.602	1.1627	9.0405
ENSMUSG00000022098	Bmp1	316.402	347.036	364.641	308.209	65.9935	310.151	499.186	373.674
ENSMUSG00000022100	Xpo7	483.558	1431.52	466.121	518.693	449.068	884.456	197.659	300.345
ENSMUSG00000022106	Rcbtb2	716.382	2761.83	624.362	574.697	2479.64	640.845	1271.61	1225.49
ENSMUSG00000022108	Itm2b	6525.04	5653.79	7315.18	7223.74	16119.6	7947.38	7985.82	7027.48
ENSMUSG00000022109	Med4	1122.33	1431.52	875.482	799.276	2419.89	661.611	4110.53	3674.46
ENSMUSG00000022110	Sucla2	2578.97	2053.3	2573.13	3146.17	6272.12	2050.48	6539.8	7013.42
ENSMUSG00000022111	Uchl3	585.045	375.956	942.563	1229.64	1073.47	654.02	1050.69	1037.65
ENSMUSG00000022114	Spry2	658068	118628	11037.3	281.523	237.03	123.033	626.308	3449.45
ENSMUSG00000022119	Rbm26	224735	409575	62296.9	545.379	1526.44	584.353	1859.16	10388.5
ENSMUSG00000022120	Rnf219	459.678	86.759	252.841	220.632	132.378	301.666	657.314	575.578
ENSMUSG00000022122	Ednrb	650.713	997.728	643.282	189.248	909.852	471.144	1360.36	1608.2
ENSMUSG00000022124	Fbxl3	214.914	231.357	17556.1	222.888	29.2871	193.147	441.826	547.452
ENSMUSG00000022125	Cln5	238.794	202.438	354.321	487.308	61.6981	155.857	436.013	393.764
ENSMUSG00000022130	Tgds	417.889	231.357	430.001	448.406	82.3943	600.876	339.896	320.435
ENSMUSG00000022131	Gpr180	668.623	419.335	447.201	401.423	78.4893	554.878	655.376	498.232
ENSMUSG00000022136	Dnajc3	1080.54	404.875	958.043	1080.61	980.531	950.327	1087.13	1010.53
ENSMUSG00000022139	Mbnl2	49394.5	2111.13	992.443	1004.87	319.815	871.952	58.135	100.45
ENSMUSG00000022141	Nipbl	2393.91	1836.4	2813.93	3985.29	3104.43	2145.38	3612.12	3565.97
ENSMUSG00000022142	Nup155	4119.19	495003	5896.18	416.082	1168.36	424.476	33.3308	52.234
ENSMUSG00000022150	Dab2	3181.93	1344.76	2234.29	2212.34	3860.04	3191.5	112.394	172.774
ENSMUSG00000022151	Ttc33	937.266	1012.19	684.562	830.473	846.201	618.74	1309.59	1372.15
ENSMUSG00000022160	Mettl3	119.397	130.138	173.72	237.171	737.644	219.718	1.55027	6.027
ENSMUSG00000022174	Dad1	4626.63	1373.68	1518.76	1375.85	2622.17	1205.1	2377.72	1832.21
ENSMUSG00000022175	Lrp10	167.156	202.438	101.48	32.8881	25.7726	100.258	399.582	314.408
ENSMUSG00000022176	Rem2	214.914	231.357	79.1202	49.0503	37.8779	211.68	392.605	289.296
ENSMUSG00000022185	Acin1	543.256	650.692	832.482	896.061	511.547	797.372	777.847	591.65
ENSMUSG00000022186	Oxct1	1229.79	1200.17	1161	1311.77	2419.89	1228.55	2189.37	6948.12
ENSMUSG00000022191	Drosha	531.316	549.473	632.962	623.747	80.4418	570.062	688.319	571.56
ENSMUSG00000022193	Psmb5	340.281	318.116	436.881	547.635	644.706	488.561	229.44	173.778
ENSMUSG00000022197	Pdzd2	155.216	289.197	168.56	227.21	54.2787	302.336	480.195	549.461
ENSMUSG00000022199	Slc22a17	238.794	375.956	220.161	144.332	213.991	340.296	598.403	442.984
ENSMUSG00000022200	Golph3	405.95	115.679	455.801	537.11	672.431	706.493	571.661	683.06
ENSMUSG00000022201	Zfr	2489.43	2009.92	3212.97	4373.18	4553.94	2729.51	2606	2750.32
ENSMUSG00000022204	Ngdn	1170.09	983.268	1056.08	1257.27	2235.19	912.591	2111.46	1746.83
ENSMUSG00000022205	Sub1	559285	142400	9257.07	8034.86	10981.5	6382.33	21956.4	30034.5
ENSMUSG00000022210	Dhrs4	883.537	375.956	799.802	1099.78	1191.01	649.33	3.10054	20.09
ENSMUSG00000022214	Dcaf11	417.889	563.933	381.841	403.115	1953.64	660.495	355.786	254.138
ENSMUSG00000022216	Psme1	1223.82	404.875	560.722	467.575	693.518	564.926	1777.38	1361.1
ENSMUSG00000022221	Ripk3	280.583	361.496	209.841	185.113	39.0494	177.07	475.932	430.93
ENSMUSG00000022228	Zscan26	1546.19	135040	137726	964.844	353.007	388.973	1596	2662.93
ENSMUSG00000022231	Sema5a	650.713	665.152	708.642	867.495	1390.55	589.488	1152.24	1299.82
ENSMUSG00000022234	Cct5	6148.94	5379.06	6439.7	6853.7	10438.7	6575.7	11229	8932.01
ENSMUSG00000022241	Tars	1319.34	607.313	1518.76	1820.12	3409.41	1636.05	396.481	280.255
ENSMUSG00000022246	Rai14	149.246	130.138	239.081	328.881	422.124	365.304	508.488	484.169
ENSMUSG00000022247	Brix1	2250.63	1474.9	2022.73	2863.9	6061.64	1521.51	5091.08	5563.92
ENSMUSG00000022248	Rad1	202.975	202.438	335.401	414.015	1062.53	352.577	243.004	248.111
ENSMUSG00000022253	Nadk2	776.08	1648.42	846.242	1020.1	1686.54	470.698	1397.57	1597.15
ENSMUSG00000022255	Mtdh	230138	268403	10820.6	1544.8	971.55	819.702	1126.27	2583.57
ENSMUSG00000022257	Laptm4b	1128.3	1764.1	1396.64	1383.75	4004.13	1123.82	826.68	712.19
ENSMUSG00000022261	Sdc2	453.708	245.817	385.281	610.968	332.701	559.567	531.742	623.794
ENSMUSG00000022263	Trio	447.739	361.496	567.602	629.009	679.46	464.892	372.064	554.484
ENSMUSG00000022272	Myo10	477.588	332.576	316.481	354.816	464.688	374.236	570.499	640.871
ENSMUSG00000022280	Rnf19a	632.804	462.715	791.202	962.965	188.999	687.513	1.1627	12.054
ENSMUSG00000022283	Pabpc1	10011.4	12059.5	7913.74	5119.27	5793.37	5778.1	6538.64	5407.22
ENSMUSG00000022285	Ywhaz	27956.8	28934.1	490076	10398.1	12100.2	8097.2	12660.3	12951
ENSMUSG00000022295	Atp6v1c1	698.472	621.773	827.322	972.549	587.694	751.375	1246.03	1229.51
ENSMUSG00000022300	Dcaf13	728.321	722.991	653.602	835.171	1633.44	607.128	2893.96	2951.22
ENSMUSG00000022307	Oxr1	829.809	77070.9	1670.12	756.615	1703.34	638.613	1284.4	1431.41
ENSMUSG00000022309	Angpt1	256.703	173.518	519.441	794.578	411.19	291.618	131.385	185.832
ENSMUSG00000022312	Eif3h	3253.57	2805.21	2965.29	3412.1	5120.55	3501.87	3019.92	2694.07
ENSMUSG00000022314	Rad21	865.628	563.933	804.962	970.106	1438.58	1140.57	965.429	1065.77
ENSMUSG00000022321	Cdh10	220.884	86.759	170.28	234.727	1196.47	200.739	351.136	367.647
ENSMUSG00000022322	Shcbp1	364.161	347.036	345.721	486.745	247.183	356.819	785.598	868.892
ENSMUSG00000022323	Rida	3277.45	809.75	882.362	910.156	196.419	590.382	2634.68	10327.3
ENSMUSG00000022324	Matn2	41.7889	86.759	96.3203	30.0692	927.814	133.305	86.0399	87.3915
ENSMUSG00000022329	Stk3	949.206	563.933	1007.92	1066.7	1744.73	1279.46	391.055	425.908
ENSMUSG00000022336	Eif3e	3408.78	2241.27	2884.45	3464.72	4303.64	3250.23	7228.51	12697.9
ENSMUSG00000022337	Emc2	728.321	578.393	703.482	872.194	1616.26	700.018	1660.34	1820.15
ENSMUSG00000022338	Eny2	2417.79	1995.46	1049.2	1303.31	1263.64	1044.56	1858	7278.61
ENSMUSG00000022346	Myc	513.407	809.75	804.962	831.412	89.8137	859.447	971.63	917.108
ENSMUSG00000022350	Washc5	364.161	202.438	349.161	592.926	76.9274	530.093	260.057	195.877
ENSMUSG00000022351	Sqle	865.628	882.05	937.403	620.364	889.155	869.719	1320.05	1113.99
ENSMUSG00000022353	Mtss1	167.156	303.656	307.881	314.787	847.373	340.296	292.613	295.323
ENSMUSG00000022354	Ndufb9	638.774	694.072	545.242	525.083	1474.12	625.438	1499.5	1225.49
ENSMUSG00000022360	Atad2	355582	236809	3899.25	751.353	1024.27	712.075	1814.2	3294.76
ENSMUSG00000022361	Zhx1	591.015	245.817	619.202	700.236	907.118	719.89	345.322	389.746
ENSMUSG00000022365	Derl1	495.497	578.393	502.241	494.262	382.294	676.572	672.816	667.992
ENSMUSG00000022370	Mrpl13	465.648	433.795	657.042	820.512	936.015	586.362	1052.63	5609.13
ENSMUSG00000022375	Lrrc6	107.457	130.138	29.2401	0.375865	0.780988	11.8344	594.915	593.659
ENSMUSG00000022377	Asap1	579.075	289.197	574.482	581.087	149.559	749.811	451.128	1969.82
ENSMUSG00000022378	Fam49b	793.99	780.831	775.722	772.402	1066.83	1088.77	831.331	1027.6
ENSMUSG00000022387	Brd1	115887	40733.3	1382.88	811.867	950.853	442.563	758.468	1219.46
ENSMUSG00000022389	Tef	101.487	72.2991	374.961	412.323	64.4316	120.577	392.993	361.62
ENSMUSG00000022390	Zc3h7b	238.794	216.897	151.36	158.803	545.52	337.393	267.034	8344.38
ENSMUSG00000022391	Rangap1	477.588	216.897	316.481	155.42	1981.76	376.245	464.305	334.498
ENSMUSG00000022400	Rbx1	205739	12059.5	3610.29	3351.21	6331.47	2787.79	8211.38	7936.55
ENSMUSG00000022401	Xpnpep3	346.251	332.576	435.161	685.201	388.542	327.568	1055.73	1049.7
ENSMUSG00000022403	St13	7.49405e+06	7.31189e+06	98473.7	6923.42	5789.47	3721.15	10884.4	53221.4
ENSMUSG00000022404	Slc25a17	1904.38	1431.52	2051.97	2159.72	2287.91	1725.37	3736.15	3671.45
ENSMUSG00000022407	Adsl	1832.74	896.509	1143.8	1287.34	1269.5	997.888	1416.17	1118.01
ENSMUSG00000022412	Mief1	125.367	72.2991	163.4	211.236	772.788	250.309	1.55027	3.0135
ENSMUSG00000022422	Dscc1	250.734	72.2991	53.3202	33.4519	14.0578	95.122	338.733	322.444
ENSMUSG00000022425	Enpp2	30237.3	42873.4	15228.9	10433.6	12789.1	9394.97	24543.5	23312.4
ENSMUSG00000022427	Tomm22	525.347	766.371	350.881	406.685	796.608	505.308	815.441	841.771
ENSMUSG00000022428	Cby1	202.975	202.438	208.121	186.617	394.399	495.483	297.651	212.954
ENSMUSG00000022433	Csnk1e	370.131	4786.2	466.121	488.248	432.277	250.533	492.21	517.317
ENSMUSG00000022434	Fam118a	949.206	679.612	571.042	507.981	1367.9	685.28	1393.69	1208.41
ENSMUSG00000022437	Samm50	865.628	231.357	875.482	691.027	1036.76	962.385	186.032	135.607
ENSMUSG00000022442	Ttll1	829.809	766.371	827.322	1198.26	1779.48	757.627	994.884	727.258
ENSMUSG00000022450	Ndufa6	1331.28	1243.55	1424.16	1260.84	1378.05	772.141	3416.79	2883.92
ENSMUSG00000022451	Twf1	2.52071e+06	2.558e+06	148299	3162.71	2834.21	1487.12	7835.83	23934.2
ENSMUSG00000022452	Smdt1	1026.81	1315.84	1090.48	1140	1375.71	841.361	2249.05	1647.38
ENSMUSG00000022456	Sept3	131.337	390.415	323.361	383.382	793.094	171.264	403.457	354.588
ENSMUSG00000022462	Slc38a2	1032.78	1012.19	1247	1245.99	1693.96	1648.33	267.809	362.624
ENSMUSG00000022466	Rpap3	626.834	419.335	705.202	706.625	1224.59	239.591	639.873	558.502
ENSMUSG00000022471	Xrcc6	853.688	477.174	1109.4	1278.32	129.644	448.592	2359.9	1906.54
ENSMUSG00000022476	Polr3h	334.311	115.679	457.521	432.056	73.0224	512.676	0	7.0315
ENSMUSG00000022477	Aco2	1134.27	1388.14	1092.2	1113.87	254.602	1707.28	702.659	548.457
ENSMUSG00000022483	Col2a1	3713.24	3051.02	4339.57	5135.44	5047.92	6283.19	2800.56	2264.14
ENSMUSG00000022490	Ppp1r1a	370.131	419.335	483.321	575.824	383.856	455.514	541.043	388.741
ENSMUSG00000022498	Txndc11	137.306	43.3795	239.081	193.758	994.979	290.055	92.2409	78.351
ENSMUSG00000022500	Litaf	340.281	491.634	507.401	399.544	561.921	572.518	471.669	484.169
ENSMUSG00000022507	1810013L24Rik	224848	8430.08	2003.81	2206.51	1894.68	758.52	2959.85	3509.72
ENSMUSG00000022514	Il1rap	137.306	86.759	99.7603	99.792	13.2768	147.595	397.644	420.885
ENSMUSG00000022515	Anks3	161.186	289.197	376.681	479.039	310.052	201.632	8.13891	14.063
ENSMUSG00000022516	Nudt16l1	829.809	535.014	927.083	1102.22	1765.42	1138.11	1006.12	778.487
ENSMUSG00000022517	Mgrn1	179.095	332.576	206.401	207.101	42.5639	614.497	270.909	3240.52
ENSMUSG00000022521	Crebbp	2841.65	2038.84	4403.21	5428.61	3999.05	3721.15	4747.69	10829.5
ENSMUSG00000022528	Hes1	835.779	10020.7	727.562	854.152	996.541	458.193	459.267	358.606
ENSMUSG00000022529	Zfp263	1134.27	578.393	1360.52	1669.4	1907.17	749.588	3328.42	3219.42
ENSMUSG00000022536	Glyr1	632.804	347.036	753.362	529.405	1635.78	1409.86	169.754	237.062
ENSMUSG00000022538	Lsg1	513.407	621.773	722.402	754.36	1435.07	728.822	654.988	526.358
ENSMUSG00000022540	Rogdi	429.829	404.875	546.962	551.581	585.351	927.998	436.4	334.498
ENSMUSG00000022548	Apod	3295.36	2848.59	4085.01	4719.17	5875.77	3816.49	4779.48	4443.91
ENSMUSG00000022551	Cyc1	1343.22	1503.82	1456.84	1382.99	1371.03	1533.56	1884.74	1401.28
ENSMUSG00000022553	Maf1	1128.3	1041.11	1047.48	708.881	1761.91	1774.49	881.327	712.19
ENSMUSG00000022556	Hsf1	429.829	375.956	392.161	373.985	754.825	890.038	247.268	175.787
ENSMUSG00000022557	Bop1	131.337	187.978	156.52	109.377	681.412	300.55	1.1627	2.009
ENSMUSG00000022570	Tsta3	710.412	448.255	361.201	314.411	699.375	552.422	1036.74	735.294
ENSMUSG00000022571	Pycrl	847.718	882.05	1013.08	946.991	1520.19	1132.31	2347.88	1695.6
ENSMUSG00000022587	Ly6e	346.251	159.058	376.681	430.553	1539.72	414.205	54.2594	60.27
ENSMUSG00000022601	Zbtb11	15235	24364.8	9427.35	769.959	57.4027	285.589	968.917	1210.42
ENSMUSG00000022604	Cep97	274.613	202.438	130.72	110.504	1020.36	535.899	2.3254	14.063
ENSMUSG00000022607	Ptk2	304.462	347.036	610.602	927.446	925.471	679.698	255.794	218.981
ENSMUSG00000022614	Lmf2	244.764	274.737	177.161	180.979	40.2209	289.162	592.59	396.777
ENSMUSG00000022621	Rabl2	537.286	462.715	645.002	582.026	1048.09	666.97	467.793	402.804
ENSMUSG00000022629	Kif21a	429.829	216.897	638.122	757.743	788.017	258.794	1103.4	1005.5
ENSMUSG00000022634	Yaf2	596.985	433.795	376.681	383.758	896.184	517.142	872.801	868.892
ENSMUSG00000022635	Zcrb1	746.231	766.371	577.922	766.2	1668.58	689.969	1608.79	7773.82
ENSMUSG00000022639	Dubr	125.367	144.598	113.52	116.33	281.156	214.806	452.291	553.479
ENSMUSG00000022641	Bbx	1379.03	1402.6	1857.61	2555.88	2866.23	1828.31	2312.22	2220.95
ENSMUSG00000022656	Nectin3	352925	11799.2	1171.32	462.501	105.433	286.482	923.184	9928.48
ENSMUSG00000022661	Cd200	1265.61	1344.76	1300.32	1728.79	1666.63	1495.38	1458.03	1683.54
ENSMUSG00000022663	Atg3	758.171	853.13	674.242	622.62	1279.65	828.187	939.85	956.284
ENSMUSG00000022664	Slc35a5	71.6382	86.759	189.201	307.833	677.117	244.504	76.7383	96.432
ENSMUSG00000022665	Ccdc80	2608.82	2038.84	3476.13	3722.37	2934.95	4364.89	4407.41	3494.65
ENSMUSG00000022668	Gtpbp8	358.191	202.438	258.001	545.379	73.8034	372.45	498.411	486.178
ENSMUSG00000022671	Mzt2	191.035	144.598	297.561	277.764	387.761	273.532	457.717	342.534
ENSMUSG00000022673	Mcm4	1283.52	535.014	1241.84	1301.99	1596.34	1444.92	553.446	479.146
ENSMUSG00000022674	Ube2v2	399.98	173.518	540.082	745.903	231.954	416.438	1171.23	1383.2
ENSMUSG00000022676	Snai2	268.643	43.3795	237.361	305.766	49.2023	303.453	365.088	350.57
ENSMUSG00000022677	Fopnl	913.387	824.21	980.403	1205.96	2174.66	791.12	2340.52	2383.68
ENSMUSG00000022678	Nde1	567.135	954.349	502.241	491.255	1231.23	1063.76	835.982	825.699
ENSMUSG00000022680	Pdxdc1	465.648	462.715	526.321	565.3	1276.53	740.88	699.558	651.92
ENSMUSG00000022681	Ntan1	728.321	1041.11	994.163	1088.5	881.346	630.127	1523.91	1491.68
ENSMUSG00000022682	Rrn3	668.623	1185.71	78710.9	1219.87	1214.44	742.666	1498.33	1872.39
ENSMUSG00000022684	Bfar	1259.64	185389	2733.09	598.564	1511.99	803.848	649.562	646.898
ENSMUSG00000022685	Parn	453.708	361.496	302.721	344.48	1031.69	546.617	546.469	449.011
ENSMUSG00000022686	B3gnt5	232.824	130.138	285.521	351.433	1341.74	274.425	389.892	434.948
ENSMUSG00000022698	Naa50	1826.77	1142.33	1924.69	2615.45	3729.61	2409.09	1822.34	3201.34
ENSMUSG00000022701	Ccdc191	208.945	159.058	208.121	274.005	751.701	272.862	408.496	410.84
ENSMUSG00000022704	Qtrt2	310.432	5133.24	3481.29	613.975	1520.58	572.295	766.22	1070.8
ENSMUSG00000022706	Mrpl40	286.553	491.634	474.721	642.165	1114.47	553.092	295.326	275.233
ENSMUSG00000022708	Zbtb20	3522.21	214642	5658.82	3769.92	2483.15	3800.41	4388.03	4634.76
ENSMUSG00000022710	Usp7	650.713	563.933	741.322	953.38	167.522	620.303	897.217	852.82
ENSMUSG00000022711	Pmm2	346.251	187.978	354.321	493.886	530.291	256.561	476.32	375.683
ENSMUSG00000022721	Trmt2a	358.191	318.116	526.321	492.758	748.187	510.667	437.175	312.399
ENSMUSG00000022722	Arl6	638.774	332.576	500.521	524.895	454.145	637.943	1637.08	1750.84
ENSMUSG00000022723	Crybg3	238.794	86.759	192.641	221.008	715.776	207.884	1.55027	8.036
ENSMUSG00000022724	Riox2	191.035	72.2991	168.56	295.242	1084.79	235.572	2.3254	11.0495
ENSMUSG00000022742	Cpox	95.5176	159.058	92.8803	73.1057	105.433	82.841	455.779	497.227
ENSMUSG00000022744	Cldnd1	1593.95	1258.01	1699.36	1963.52	2818.59	2363.31	2198.28	2147.62
ENSMUSG00000022748	Cmss1	453.708	216.897	283.801	330.949	915.709	225.077	591.815	586.628
ENSMUSG00000022749	Tbc1d23	328.342	130.138	885.803	878.771	598.237	361.955	175.568	273.224
ENSMUSG00000022750	Klhl22	137.306	159.058	202.961	177.596	380.341	407.953	0.387567	7.0315
ENSMUSG00000022751	Nit2	399.98	375.956	546.962	885.537	1447.56	633.03	256.957	253.134
ENSMUSG00000022752	Tomm70a	537.286	983.268	863.442	806.417	1117.2	1078.5	1726.61	1997.95
ENSMUSG00000022754	Tmem45a	340.281	361.496	417.961	547.635	1695.14	575.868	247.268	208.936
ENSMUSG00000022757	Tfg	644.743	867.59	806.682	879.523	1880.62	1053.93	620.882	538.412
ENSMUSG00000022760	Thap7	250.734	231.357	252.841	207.101	840.734	349.004	0.775134	4.018
ENSMUSG00000022761	Lztr1	113.427	506.094	282.081	261.602	752.873	367.314	39.9194	53.2385
ENSMUSG00000022765	Snap29	399.98	130.138	215.001	189.436	708.747	325.782	905.356	846.793
ENSMUSG00000022769	Sdf2l1	1020.84	708.532	765.402	802.659	669.698	874.185	1412.68	979.387
ENSMUSG00000022770	Dlg1	316.402	115.679	251.121	397.665	737.253	174.167	570.886	611.74
ENSMUSG00000022771	Ppil2	1008.9	939.889	1173.04	1114.44	555.673	1691.21	1797.54	1414.34
ENSMUSG00000022773	Ypel1	394.01	159.058	304.441	328.13	494.366	474.717	290.675	263.179
ENSMUSG00000022774	Ncbp2	1940.2	578.393	748.202	819.197	1671.32	1313.84	586.001	591.65
ENSMUSG00000022779	Top3b	310.432	159.058	354.321	402.175	593.551	565.82	1.55027	9.0405
ENSMUSG00000022781	Pak2	1438.73	117414	2803.61	2042.82	2811.95	1164.24	1633.21	1632.31
ENSMUSG00000022783	Spag6l	65.6683	173.518	313.041	385.261	640.801	289.832	423.998	433.944
ENSMUSG00000022789	Dnm1l	817.869	882.05	1269.36	1605.69	1378.44	1141.69	1268.89	1627.29
ENSMUSG00000022793	B4galt4	328.342	404.875	330.241	170.079	83.5658	714.085	628.634	607.722
ENSMUSG00000022797	Tfrc	149.246	318.116	202.961	332.264	1142.98	215.699	5.42594	20.09
ENSMUSG00000022799	Arhgap31	304.462	173.518	206.401	240.741	556.454	328.238	460.817	427.917
ENSMUSG00000022800	Fyttd1	1265.61	1084.49	1291.72	1428.66	1322.99	1104.4	1697.54	2443.95
ENSMUSG00000022802	Lmln	125.367	130.138	92.8803	42.6606	4.29544	142.46	429.037	447.002
ENSMUSG00000022807	Osbpl11	268.643	144.598	259.721	144.332	55.8407	428.942	740.64	810.631
ENSMUSG00000022808	Snx4	1432.76	1084.49	940.843	1158.23	2166.46	1327.69	1193.32	1116
ENSMUSG00000022811	Zfp148	1623.8	37725.7	31120	1946.79	2712.37	1176.74	1745.6	2603.66
ENSMUSG00000022812	Gsk3b	163007	74482.6	36517.4	4767.09	3402.38	2171.06	6962.25	10450.8
ENSMUSG00000022814	Umps	1056.66	954.349	913.323	988.524	1950.13	1019.99	1230.14	1020.57
ENSMUSG00000022816	Fstl1	162278	187428	32717.9	19833.8	27136.6	19515.4	19162.1	18998.1
ENSMUSG00000022817	Itgb5	292.522	260.277	380.121	536.922	688.441	336.5	58.5226	33.1485
ENSMUSG00000022820	Ndufb4	764.14	780.831	1118	993.222	1152.35	687.737	3166.42	3135.04
ENSMUSG00000022822	Abcc5	292.522	4381.33	462.681	517.19	369.017	543.491	297.651	236.057
ENSMUSG00000022828	Gtf2e1	459.678	607.313	509.121	644.984	868.069	618.963	751.88	2848.76
ENSMUSG00000022833	Ccdc14	143.276	115.679	180.601	169.703	1044.96	173.051	0.775134	7.0315
ENSMUSG00000022837	Iqcb1	805.929	361.496	421.401	483.926	473.279	321.093	585.226	609.731
ENSMUSG00000022841	Ap2m1	1987.96	1879.78	2081.21	1869.74	4181.8	2762.78	800.326	654.934
ENSMUSG00000022855	Senp2	316.402	954.349	490.201	500.088	172.989	508.657	279.436	286.282
ENSMUSG00000022856	Tmem41a	376.1	260.277	338.841	222.324	480.308	297.647	1172	1045.68
ENSMUSG00000022858	Tra2b	110747	95998.8	5547.02	5073.42	8010.99	4030.63	7037.83	8236.9
ENSMUSG00000022863	Btg3	95.5176	57.8393	101.48	94.7179	103.09	125.936	184.869	1517.8
ENSMUSG00000022864	D16Ertd472e	979.055	535.014	739.602	1230.58	2748.69	985.607	696.07	686.073
ENSMUSG00000022865	Cxadr	4411.72	896.509	1790.53	2208.58	3657.37	2531	1682.04	2103.42
ENSMUSG00000022867	Usp25	955.176	549.473	397.321	468.703	1150.01	198.506	851.485	1084.86
ENSMUSG00000022881	Rfc4	185.065	130.138	385.281	462.877	396.742	293.628	339.896	355.593
ENSMUSG00000022883	Robo1	1056.66	43278.3	1936.73	1226.63	945.387	1091.22	418.572	655.938
ENSMUSG00000022884	Eif4a2	2632.7	2530.47	3610.29	4144.85	5180.69	3832.34	4598.48	5161.12
ENSMUSG00000022890	Atp5j	4716.18	978497	113336	1644.78	2548.76	1539.37	3619.49	3553.92
ENSMUSG00000022892	App	19772.1	83881.5	6437.98	5618.24	6418.16	6887.41	4715.91	4249.03
ENSMUSG00000022893	Adamts1	197.005	404.875	233.921	189.624	564.264	546.17	316.255	323.449
ENSMUSG00000022897	Dyrk1a	150052	229593	13954.4	361.77	468.984	365.974	337.958	2402.76
ENSMUSG00000022898	Vps26c	465.648	375.956	753.362	762.629	495.537	619.186	190.295	161.724
ENSMUSG00000022905	Kpna1	907.417	491.634	526.321	704.558	1164.06	708.279	1298.35	1447.48
ENSMUSG00000022911	Arl13b	471.618	159.058	572.762	599.504	975.064	228.65	159.29	172.774
ENSMUSG00000022912	Pros1	1110.39	766.371	1462	2052.6	3032.97	1576.21	961.166	976.374
ENSMUSG00000022913	Psmg1	376.1	318.116	517.721	490.503	1862.66	571.848	656.151	566.538
ENSMUSG00000022914	Brwd1	2758.07	2082.22	1217.76	1801.89	2132.1	1385.3	1011.94	1023.59
ENSMUSG00000022935	Grik1	358.191	187.978	292.401	327.378	748.577	989.626	380.978	389.746
ENSMUSG00000022940	Pigp	429.829	318.116	653.602	839.493	545.13	676.572	503.062	577.587
ENSMUSG00000022956	Atp5o	2405.85	2573.85	2566.25	3006.73	4150.56	1789.9	5921.64	7168.11
ENSMUSG00000022957	Itsn1	376.1	404.875	362.921	375.301	764.588	590.158	487.947	384.723
ENSMUSG00000022961	Son	178313	272524	8474.46	7711.42	7476.01	4648.03	5654.99	12564.3
ENSMUSG00000022962	Gart	489.527	245.817	684.562	928.949	1670.92	723.24	379.04	417.872
ENSMUSG00000022964	Tmem50b	495.497	318.116	560.722	535.607	1114.86	768.568	395.318	1145.13
ENSMUSG00000022965	Ifngr2	662.653	882.05	665.642	711.7	1831.03	633.7	1181.69	1013.54
ENSMUSG00000022967	Ifnar1	728.321	419.335	612.322	656.447	189.39	1243.28	385.242	373.674
ENSMUSG00000022972	Cfap298	405.95	289.197	311.321	361.394	756.387	407.06	335.633	247.107
ENSMUSG00000022973	Synj1	143.276	231.357	258.001	194.51	680.631	240.484	36.8189	48.216
ENSMUSG00000022974	Paxbp1	328.342	751.911	720.682	966.536	64.822	286.929	1535.93	1671.49
ENSMUSG00000022982	Sod1	698.472	1879.78	722.402	773.717	796.608	645.758	1556.47	1375.16
ENSMUSG00000022992	Kansl2	805.929	462.715	737.882	395.785	1162.11	1464.12	271.297	195.877
ENSMUSG00000022995	Enah	188074	182989	3687.69	2230.57	2713.94	1196.84	3233.47	4267.11
ENSMUSG00000022999	Lmbr1l	179.095	57.8393	227.041	132.116	158.15	137.324	447.252	342.534
ENSMUSG00000023004	Tuba1b	1086.51	1026.65	3728.97	991.155	1946.61	1443.13	709.247	537.407
ENSMUSG00000023010	Tmbim6	5677.32	3831.85	5156.57	5721.03	8906	8240.78	4083.02	3325.9
ENSMUSG00000023015	Racgap1	334.311	274.737	294.121	513.995	176.113	743.336	13.9524	42.189
ENSMUSG00000023020	Cox14	1408.88	1185.71	1398.36	1669.21	1430.38	1042.55	3221.46	2484.13
ENSMUSG00000023021	Cers5	632.804	404.875	844.522	899.82	488.899	1216.49	872.026	779.492
ENSMUSG00000023022	Lima1	1880.5	1214.63	1069.84	973.113	2562.42	1757.97	1803.35	1682.54
ENSMUSG00000023025	Larp4	1468.58	58287.6	1154.12	352.937	99.576	358.382	1624.68	2162.69
ENSMUSG00000023026	Dip2b	244.764	260.277	459.241	417.773	752.092	528.53	463.142	504.259
ENSMUSG00000023027	Atf1	1492.46	1879.78	493.641	341.473	85.5182	138.217	189.133	573.569
ENSMUSG00000023034	Nr4a1	608.924	751.911	767.122	755.864	946.168	2035.07	824.355	661.965
ENSMUSG00000023043	Krt18	155.216	57.8393	258.001	274.757	19.1342	922.192	8.91404	10.045
ENSMUSG00000023044	Csad	256.703	289.197	239.081	228.15	709.528	367.314	23.6416	30.135
ENSMUSG00000023048	Prr13	1188	1070.03	1432.76	2093.57	1911.86	1406.73	1310.36	1138.1
ENSMUSG00000023055	Calcoco1	555.196	737.451	865.162	809.236	1132.82	1137.67	205.41	222.999
ENSMUSG00000023064	Sncg	262.673	2385.87	603.722	169.703	936.015	120.577	913.495	660.961
ENSMUSG00000023067	Cdkn1a	799.959	1807.48	1265.92	1460.61	1344.86	918.396	1545.23	1155.17
ENSMUSG00000023068	Nus1	776.08	159.058	258.001	323.431	608.781	326.452	211.224	204.918
ENSMUSG00000023074	Mospd1	692.502	289.197	712.082	706.625	646.658	503.745	1785.52	2054.2
ENSMUSG00000023075	Akirin1	585.045	332.576	440.321	585.785	672.431	675.009	486.009	550.466
ENSMUSG00000023079	Gtf2ird1	59.6985	173.518	331.961	351.245	654.859	176.623	57.7475	41.1845
ENSMUSG00000023087	Noct	53.7286	101.219	73.9602	88.892	832.924	89.9863	0.775134	1.0045
ENSMUSG00000023089	Ndufa5	710.412	578.393	5756.86	727.11	694.689	664.291	1283.62	1304.85
ENSMUSG00000023094	Msrb2	364.161	173.518	285.521	307.645	63.6506	225.301	830.168	632.835
ENSMUSG00000023104	Rfc2	1283.52	1373.68	1847.29	2025.35	3111.07	1573.76	1889	1361.1
ENSMUSG00000023106	Denr	1199.94	1026.65	1185.08	1519.43	3002.9	1263.83	1485.54	1345.03
ENSMUSG00000023110	Prmt5	859.658	607.313	1348.48	1315.15	1811.89	1602.11	918.921	849.807
ENSMUSG00000023147	Wrb	1014.87	694.072	1185.08	1344.84	986.779	960.375	1533.6	1424.38
ENSMUSG00000023150	Ivns1abp	1838.71	4149.97	1883.41	2390.5	4477.8	2750.28	1933.18	2502.21
ENSMUSG00000023156	Rpp14	388.04	231.357	473.001	444.084	810.276	613.827	1477.79	1522.82
ENSMUSG00000023169	Slc38a1	895.477	1229.09	1100.8	1553.64	2193.02	1486.67	872.413	919.117
ENSMUSG00000023170	Gps2	459.678	332.576	595.122	563.609	548.644	484.988	500.736	443.989
ENSMUSG00000023175	Bsg	6035.52	4757.28	6823.26	7016.26	9382.8	7396.52	9511.28	7169.11
ENSMUSG00000023186	Vwa5a	149.246	332.576	259.721	295.054	668.136	340.072	75.5756	115.517
ENSMUSG00000023191	P3h3	447.739	506.094	335.401	334.332	23.0392	230.436	1316.95	917.108
ENSMUSG00000023224	Serping1	214.914	289.197	301.001	429.049	694.299	499.279	196.496	126.567
ENSMUSG00000023232	Serinc2	358.191	694.072	245.961	199.584	79.2703	787.324	233.703	169.76
ENSMUSG00000023236	Scg5	268.643	520.554	311.321	177.972	773.96	251.872	671.266	668.997
ENSMUSG00000023272	Creld2	1253.67	780.831	1071.56	1277	1068.78	1100.83	1857.61	1384.2
ENSMUSG00000023277	Twf2	161.186	72.2991	333.681	330.761	145.654	660.495	14.7275	18.081
ENSMUSG00000023284	Zfp605	47.7588	0	135.88	125.915	14.4483	94.8987	330.982	373.674
ENSMUSG00000023286	Ube2j2	328.342	332.576	297.561	184.737	505.3	456.854	635.997	579.596
ENSMUSG00000023307	March5	1396.94	303.656	153.08	176.468	80.0513	177.293	682.505	736.298
ENSMUSG00000023330	Dtwd1	286.553	173.518	325.081	517.378	39.0494	252.989	460.43	441.98
ENSMUSG00000023348	Trip6	447.739	375.956	232.201	98.6644	1287.85	711.405	2.3254	8.036
ENSMUSG00000023367	Tmem176a	298.492	332.576	407.641	419.465	1213.66	553.762	346.097	293.314
ENSMUSG00000023456	Tpi1	2053.63	1460.44	1890.29	1722.59	4302.08	2195.17	798.388	649.911
ENSMUSG00000023505	Cdca3	322.372	419.335	356.041	368.535	62.0886	379.148	772.421	670.001
ENSMUSG00000023572	Ccndbp1	411.919	361.496	553.842	745.715	818.085	417.778	652.663	626.808
ENSMUSG00000023707	Ogfod2	107.457	202.438	168.56	172.71	21.0867	93.1124	460.43	280.255
ENSMUSG00000023723	Mrps23	435.799	506.094	423.121	358.575	123.787	424.7	606.93	559.506
ENSMUSG00000023791	Pigx	937.266	809.75	739.602	648.93	808.323	827.517	2508.72	2354.55
ENSMUSG00000023827	Agpat4	447.739	375.956	473.001	483.738	979.36	618.963	143.787	125.562
ENSMUSG00000023830	Igf2r	13205.3	4887.42	9444.55	235.855	874.317	336.053	166.266	205.922
ENSMUSG00000023832	Acat2	2381.97	1532.74	2471.65	3039.99	2563.99	1661.51	2292.46	1927.64
ENSMUSG00000023845	Lnpep	352.221	274.737	586.522	758.119	41.0019	201.409	132.935	196.882
ENSMUSG00000023852	Chd1	13915.7	5624.87	2036.49	410.444	380.341	442.34	409.658	697.123
ENSMUSG00000023861	Mpc1	399.98	245.817	447.201	290.355	577.541	232.669	950.314	712.19
ENSMUSG00000023868	Pde10a	119.397	57.8393	61.9202	62.9573	31.2395	66.0942	368.964	306.372
ENSMUSG00000023892	Zfp51	549.226	448.255	627.802	848.514	1212.48	454.621	1481.28	1610.21
ENSMUSG00000023904	Hcfc1r1	394.01	448.255	359.481	449.534	971.94	396.565	119.371	101.454
ENSMUSG00000023906	Cldn6	519.377	520.554	584.802	710.384	92.1566	1042.1	448.027	289.296
ENSMUSG00000023911	Flywch2	149.246	303.656	215.001	233.788	739.206	259.688	209.674	203.913
ENSMUSG00000023913	Pla2g7	191.035	86.759	2284.17	255.024	44.5163	187.118	483.296	516.313
ENSMUSG00000023915	Tnfrsf21	89.5477	144.598	216.721	209.544	27.3346	132.635	483.296	400.795
ENSMUSG00000023919	Cenpq	471.618	332.576	266.601	203.531	425.639	367.984	1329.35	1560.99
ENSMUSG00000023921	Mmut	531.316	462.715	495.361	686.705	1128.92	463.552	1567.71	1555.97
ENSMUSG00000023923	Tbc1d5	77.608	260.277	175.44	242.808	28.5061	106.287	361.988	310.39
ENSMUSG00000023927	Satb1	1976.02	43466.2	811.842	255.776	35.535	380.935	132.16	989.432
ENSMUSG00000023932	Cdc5l	1265.61	1214.63	1300.32	1476.96	4682.03	1241.95	3019.92	3051.67
ENSMUSG00000023939	Mrpl14	579.075	592.853	412.801	596.685	320.986	334.267	1083.25	788.532
ENSMUSG00000023940	Sgo1	226.854	318.116	321.641	379.059	83.1753	403.487	491.822	478.142
ENSMUSG00000023942	Slc29a1	841.748	679.612	572.762	589.544	583.398	1234.58	243.78	189.85
ENSMUSG00000023944	Hsp90ab1	62975.9	72125.6	51617.3	59002.7	62857.9	29713.3	127061	99922.6
ENSMUSG00000023945	Slc5a7	286.553	86.759	290.681	477.724	1211.7	472.261	467.406	627.812
ENSMUSG00000023953	Polh	2865.53	1807.48	390.441	84.3816	39.0494	19.203	34.881	53.2385
ENSMUSG00000023960	Enpp5	662.653	563.933	545.242	552.145	926.643	672.106	1065.81	947.243
ENSMUSG00000023961	Enpp4	155.216	101.219	94.6003	209.169	740.768	151.615	0.775134	5.0225
ENSMUSG00000023963	Cyp39a1	280.583	274.737	531.482	808.485	606.047	434.301	55.4221	72.324
ENSMUSG00000023967	Mrps18a	1026.81	621.773	930.523	849.83	1656.87	664.291	1290.99	1066.78
ENSMUSG00000023971	Rrp36	423.859	535.014	397.321	462.689	608.781	459.31	651.5	519.326
ENSMUSG00000023972	Ptk7	340.281	303.656	526.321	401.047	625.572	827.963	576.7	457.047
ENSMUSG00000023977	Ubr2	376.1	375.956	208.121	241.493	723.586	378.478	179.831	130.585
ENSMUSG00000023978	Prph2	89.5477	28.9197	32.6801	0.375865	0.780988	12.281	577.862	412.849
ENSMUSG00000023980	Taf8	483.558	419.335	629.522	604.766	94.4996	578.324	345.322	278.246
ENSMUSG00000023988	Bysl	399.98	231.357	283.801	263.481	729.443	205.874	487.172	307.377
ENSMUSG00000024002	Brd4	1193.97	838.67	2707.29	1899.81	2396.85	1332.38	2145.18	1886.45
ENSMUSG00000024006	Stk38	340.281	722.991	694.882	719.405	958.273	515.579	461.98	412.849
ENSMUSG00000024007	Ppil1	549.226	260.277	722.402	628.07	1116.03	696.668	681.73	527.362
ENSMUSG00000024012	Mtch1	191.035	563.933	381.841	274.193	87.0802	252.096	223.239	238.066
ENSMUSG00000024026	Glo1	1355.16	983.268	1140.36	1475.27	1447.17	1710.63	918.146	869.897
ENSMUSG00000024030	Abcg1	591.015	679.612	670.802	1030.24	882.127	343.868	1750.64	1640.35
ENSMUSG00000024037	Wdr4	137.306	144.598	184.041	171.582	760.683	397.235	1.55027	2.009
ENSMUSG00000024038	Ndufv3	1271.58	1445.98	1582.4	1997.34	1519.02	1369.67	2557.17	1894.49
ENSMUSG00000024043	Arhgap28	1146.21	1127.87	1511.88	1689.32	1620.16	1968.53	648.787	727.258
ENSMUSG00000024044	Epb41l3	507.437	939.889	1377.72	808.673	398.304	1131.19	65.1112	150.675
ENSMUSG00000024045	Akap8	782.05	650.692	1105.96	1198.82	1034.42	1350.91	890.629	801.591
ENSMUSG00000024048	Myl12a	1253.67	838.67	2318.57	1730.1	2594.44	1212.69	2120.38	2346.51
ENSMUSG00000024052	Lpin2	596.985	665.152	885.803	875.764	790.751	756.957	985.195	752.37
ENSMUSG00000024054	Smchd1	310.432	462.715	559.002	510.8	1535.81	745.569	284.474	381.71
ENSMUSG00000024055	Cyp4f13	298.492	173.518	252.841	235.479	33.973	223.738	458.492	362.624
ENSMUSG00000024067	Dpy30	1158.15	1200.17	1042.32	1174.39	1864.61	698.678	2576.16	2387.7
ENSMUSG00000024068	Spast	197.005	115.679	318.201	684.637	63.6506	373.566	13.5648	23.1035
ENSMUSG00000024069	Slc30a6	179.095	115.679	280.361	354.44	415.876	386.517	275.948	239.071
ENSMUSG00000024070	Prkd3	996.964	404.875	1501.56	1460.61	1339	882.67	937.137	973.36
ENSMUSG00000024072	Yipf4	793.99	17308.4	12114	592.926	1071.91	655.136	638.323	1807.1
ENSMUSG00000024073	Birc6	197912	142068	35748.6	1320.22	406.895	731.948	1073.95	3414.29
ENSMUSG00000024077	Strn	1008.9	520.554	961.483	1724.84	732.177	579.664	3261.38	3442.42
ENSMUSG00000024079	Eif2ak2	477.588	318.116	469.561	366.468	1000.84	324.219	975.506	972.356
ENSMUSG00000024081	Cebpz	20530.3	25391.5	903.003	577.892	786.846	500.842	1113.87	1121.02
ENSMUSG00000024082	Ndufaf7	358.191	448.255	519.441	577.892	911.804	419.117	437.951	420.885
ENSMUSG00000024083	Pja2	2471.52	2487.09	3634.37	4151.99	6395.12	2892.29	3266.03	3442.42
ENSMUSG00000024084	Qpct	155.216	187.978	86.0002	166.132	890.717	174.837	279.436	308.381
ENSMUSG00000024087	Cyp1b1	507.437	433.795	784.322	727.486	2666.29	432.515	4.26324	304.363
ENSMUSG00000024091	Vapa	88747.7	350738	42841.9	2271.35	3364.11	2873.53	1592.51	4406.74
ENSMUSG00000024095	Hnrnpll	1591.01	1433.79	1598.56	853.481	1244.9	1380.16	149.213	241.08
ENSMUSG00000024096	Ralbp1	169776	9138.61	1320.96	1079.3	1648.67	955.239	1742.11	1474.61
ENSMUSG00000024097	Srsf7	10005.5	3137.78	4055.77	5430.87	7638.07	4643.56	3324.16	5288.69
ENSMUSG00000024098	Twsg1	4107.25	7663.71	1360.52	1366.08	2474.56	1716.44	891.016	969.342
ENSMUSG00000024099	Ndufv2	1838.71	2472.63	1976.29	2091.87	2022.76	1742.56	5701.5	5998.87
ENSMUSG00000024101	Washc1	262.673	419.335	278.641	174.401	455.316	392.099	224.014	157.706
ENSMUSG00000024104	Washc2	477.588	506.094	560.722	556.092	1443.66	779.956	883.653	759.402
ENSMUSG00000024109	Nrxn1	292.522	665.152	235.641	31.9485	2205.51	115.888	392.605	622.79
ENSMUSG00000024120	Lrpprc	698.472	245.817	419.681	303.511	250.307	1001.91	475.545	503.254
ENSMUSG00000024121	Atp6v0c	716.382	1084.49	675.962	391.839	1012.16	1015.53	615.069	487.182
ENSMUSG00000024122	Pdpk1	507.437	245.817	424.841	596.309	552.549	471.367	287.575	326.462
ENSMUSG00000024127	Prepl	459.678	607.313	569.322	498.208	371.36	783.752	1190.22	1087.87
ENSMUSG00000024132	Eci1	608.924	419.335	710.362	910.532	2057.51	816.129	559.647	418.876
ENSMUSG00000024143	Rhoq	686.532	679.612	610.602	917.485	552.549	317.073	957.678	1170.24
ENSMUSG00000024146	Cript	650.713	390.415	779.162	840.621	1725.2	667.64	2275.41	2284.23
ENSMUSG00000024150	Mcfd2	865.628	636.232	786.042	883.282	2255.1	716.318	1429.35	1264.67
ENSMUSG00000024151	Msh2	985.025	722.991	1131.76	1543.49	984.826	1306.7	302.69	299.341
ENSMUSG00000024165	Jpt2	1629.77	1561.66	1157.56	1221.18	3544.13	2264.39	2533.91	2322.4
ENSMUSG00000024168	Tmem204	316.402	318.116	491.921	375.489	344.416	465.562	255.019	243.089
ENSMUSG00000024170	Telo2	256.703	86.759	146.2	147.903	170.255	123.703	566.235	490.196
ENSMUSG00000024177	Nme4	364.161	57.8393	177.161	306.518	616.59	259.018	0.775134	0
ENSMUSG00000024181	Mrpl28	1653.65	1749.64	1737.2	1796.26	3139.57	1789.45	2680.03	10472.9
ENSMUSG00000024188	Luc7l	1874.53	1272.46	2607.53	3036.42	2647.55	1369.22	2240.52	2158.67
ENSMUSG00000024190	Dusp1	8220.48	3933.07	4544.25	4382.02	5461.06	6161.27	7569.57	5721.63
ENSMUSG00000024194	Cuta	591.015	563.933	491.921	523.391	800.904	448.815	570.886	479.146
ENSMUSG00000024197	Plin3	8357.79	1605.04	811.842	747.219	616.981	918.396	1751.8	1278.73
ENSMUSG00000024208	Uqcc2	782.05	968.809	820.442	766.2	1389.77	710.512	1847.14	1509.76
ENSMUSG00000024213	Nudt3	728.321	506.094	557.282	628.446	408.066	484.542	1447.95	1317.9
ENSMUSG00000024217	Snrpc	710.412	274.737	645.002	812.243	1165.63	810.1	337.958	290.3
ENSMUSG00000024218	Taf11	477.588	636.232	612.322	741.393	786.065	725.696	426.324	365.638
ENSMUSG00000024231	Cul2	1158.15	193559	2817.37	900.008	2605.38	798.712	811.953	907.063
ENSMUSG00000024232	Bambi	1713.35	1749.64	2409.73	2140.92	2542.9	3232.81	2532.36	2209.9
ENSMUSG00000024234	Mtpap	328.342	231.357	282.081	381.315	134.33	598.197	245.717	341.53
ENSMUSG00000024236	Svil	567.135	187.978	768.842	692.53	242.497	645.981	443.764	432.939
ENSMUSG00000024238	Zeb1	1086.51	882.05	1126.6	1460.05	1061.75	994.092	1764.98	1780.98
ENSMUSG00000024240	Epc1	477.588	187.978	966.643	861.857	527.948	400.584	108.906	120.54
ENSMUSG00000024241	Sos1	286.553	173.518	319.921	411.008	834.486	179.749	16.6654	35.1575
ENSMUSG00000024242	Map4k3	107.457	245.817	189.201	223.639	535.368	224.854	2.3254	5.0225
ENSMUSG00000024246	Thumpd2	310.432	159.058	333.681	339.782	44.5163	121.247	484.846	459.056
ENSMUSG00000024248	Cox7a2l	1546.19	1200.17	1462	1510.41	3071.24	1387.31	2053.33	1826.18
ENSMUSG00000024251	Thada	256.703	115.679	146.2	216.686	21.4772	42.8719	470.119	459.056
ENSMUSG00000024253	Dync2li1	513.407	549.473	627.802	745.527	843.468	821.265	694.52	722.235
ENSMUSG00000024258	Polr2d	1850.65	1359.22	1855.89	2089.81	2481.98	1555.89	3583.44	3045.64
ENSMUSG00000024259	Slc25a46	579.075	419.335	526.321	519.445	1461.23	428.272	928.61	1190.33
ENSMUSG00000024260	Sap130	334.311	159.058	460.961	345.795	245.23	500.619	337.958	334.498
ENSMUSG00000024268	Celf4	1725.29	3542.66	213.281	319.485	1514.34	185.555	431.75	503.254
ENSMUSG00000024269	Tpgs2	107.457	216.897	197.801	277.2	422.905	381.604	2.3254	17.0765
ENSMUSG00000024270	Slc39a6	1062.63	650.692	1099.08	1435.43	782.941	1207.78	639.873	583.614
ENSMUSG00000024271	Elp2	811.899	954.349	1537.68	1564.16	227.268	1862.02	1351.45	1148.14
ENSMUSG00000024273	2700062C07Rik	346.251	173.518	356.041	327.566	418.219	311.938	482.908	414.858
ENSMUSG00000024276	Zfp397	1110.39	549.473	860.002	1135.86	626.743	1005.03	2232.77	2643.84
ENSMUSG00000024277	Mapre2	1146.21	1431.52	1224.64	1400.47	1539.72	1553.21	1152.62	1047.69
ENSMUSG00000024283	Wac	1838.71	1142.33	753.362	914.666	1478.41	852.525	956.515	1165.22
ENSMUSG00000024286	Ccny	191.035	347.036	77.4002	124.787	1183.98	271.075	142.237	132.594
ENSMUSG00000024287	Thoc1	1146.21	939.889	1002.76	1170.63	2724.87	750.258	4398.11	5281.66
ENSMUSG00000024290	Rock1	1.48363e+06	3.27705e+06	244743	1228.14	1342.91	693.319	2143.25	23228.1
ENSMUSG00000024293	Esco1	459.678	419.335	486.761	752.481	466.641	492.803	953.802	1380.18
ENSMUSG00000024294	Mib1	764.14	36308.6	85037	1228.89	640.02	653.573	875.126	4550.38
ENSMUSG00000024298	Zfp871	465.648	578.393	796.362	1071.59	1051.21	1117.8	366.638	398.786
ENSMUSG00000024302	Dtna	1408.88	491.634	968.363	1354.8	893.06	1058.85	1377.41	1500.72
ENSMUSG00000024304	Cdh2	346.251	477.174	323.361	327.378	372.532	441.893	966.979	828.712
ENSMUSG00000024309	Pfdn6	1170.09	1098.95	1037.16	1207.28	1032.08	725.249	2574.61	2052.19
ENSMUSG00000024312	Wdr46	322.372	274.737	240.801	201.088	67.946	263.93	564.685	398.786
ENSMUSG00000024317	Rnf138	191.035	332.576	364.641	509.109	702.499	445.019	144.175	192.864
ENSMUSG00000024335	Brd2	1450.67	1098.95	1537.68	1707.18	1482.32	1403.16	1705.68	1442.46
ENSMUSG00000024346	Pfdn1	985.025	910.969	1069.84	963.341	1117.2	923.085	2302.92	1907.55
ENSMUSG00000024349	Tmem173	191.035	159.058	428.281	692.53	72.6319	409.739	6.20107	12.054
ENSMUSG00000024350	Dnajc18	310.432	318.116	524.601	614.914	379.56	377.585	28.2924	48.216
ENSMUSG00000024357	Sil1	179.095	159.058	220.161	324.183	1058.24	155.187	98.442	91.4095
ENSMUSG00000024359	Hspa9	2447.64	283311	4527.05	1687.82	2819.37	2163.69	2685.06	2776.44
ENSMUSG00000024360	Etf1	901.447	983.268	1250.44	1273.05	1260.12	1459.65	413.921	447.002
ENSMUSG00000024369	Nelfe	304.462	231.357	491.921	401.799	74.9749	311.938	293.001	227.017
ENSMUSG00000024370	Cdc23	1779.01	954.349	2019.29	2300.29	2519.86	2126.85	3286.96	3022.54
ENSMUSG00000024376	Epb41l4a	119.397	187.978	91.1603	88.892	8.20038	89.3164	476.32	388.741
ENSMUSG00000024378	Stard4	519.377	245.817	825.602	770.71	1417.88	675.902	405.395	456.043
ENSMUSG00000024383	Map3k2	238.794	173.518	436.881	466.636	325.672	430.505	621.27	751.366
ENSMUSG00000024384	Iws1	662.653	260.277	591.682	905.834	724.757	343.868	668.165	717.213
ENSMUSG00000024387	Csnk2b	7438.43	1315.84	612.322	584.845	1306.2	643.078	1416.56	1183.3
ENSMUSG00000024392	Bag6	173.126	231.357	313.041	268.179	528.339	307.249	4.6508	11.0495
ENSMUSG00000024393	Prrc2a	220.884	144.598	106.64	67.0918	710.7	228.873	1.93783	2.009
ENSMUSG00000024400	Wdr33	1295.46	4410.25	1245.28	1594.98	573.246	1012.85	2055.27	2570.51
ENSMUSG00000024403	Atp6v1g2	113.427	289.197	225.321	130.801	1469.82	50.9104	2.3254	13.0585
ENSMUSG00000024404	Riok3	298.492	404.875	581.362	439.198	99.9665	304.792	264.708	296.327
ENSMUSG00000024410	Rmc1	107.457	144.598	137.6	52.4331	879.003	326.228	0.775134	6.027
ENSMUSG00000024414	Mrpl27	1259.64	1518.28	1265.92	1271.74	1128.92	750.258	3358.65	2786.48
ENSMUSG00000024422	Dhx16	244.764	274.737	58.4802	42.4727	975.845	245.397	253.469	241.08
ENSMUSG00000024423	Impact	728.321	520.554	952.883	966.536	155.026	976.675	870.863	5870.3
ENSMUSG00000024425	Ndfip1	5313.16	3846.31	6118.06	6717.83	12145.2	6956.86	5092.24	5950.66
ENSMUSG00000024426	Atat1	214.914	347.036	392.161	388.832	1459.28	419.564	58.135	59.2655
ENSMUSG00000024427	Spry4	376.1	361.496	768.842	824.459	698.204	553.315	996.822	912.086
ENSMUSG00000024429	Gnl1	465.648	665.152	467.841	260.286	796.218	667.64	1170.06	760.406
ENSMUSG00000024431	Nr3c1	1014.87	853.13	734.442	870.69	850.887	731.055	2330.44	6507.15
ENSMUSG00000024446	Rpp21	364.161	448.255	335.401	358.199	190.171	355.926	864.662	661.965
ENSMUSG00000024454	Hdac3	901.447	751.911	946.003	1100.34	1599.07	1312.5	598.403	535.398
ENSMUSG00000024457	Trim26	167.156	332.576	206.401	180.227	1294.49	281.793	336.021	323.449
ENSMUSG00000024472	Dcp2	143.276	506.094	118.68	143.016	28.5061	191.36	778.234	791.546
ENSMUSG00000024474	Ik	4662.45	2226.81	7098.46	3401.2	6368.18	2652.92	3806.29	3463.52
ENSMUSG00000024477	Pggt1b	704.442	708.532	584.802	848.514	952.025	723.686	909.232	1090.89
ENSMUSG00000024480	Ap3s1	280.583	245.817	199.521	249.386	1233.18	298.763	422.448	532.385
ENSMUSG00000024483	Ankhd1	399.98	1243.55	725.842	689.336	420.953	462.659	749.167	792.55
ENSMUSG00000024487	Yipf5	680.563	491.634	1802.57	1231.52	1055.12	925.765	865.049	879.942
ENSMUSG00000024491	Rbm27	310.432	419.335	615.762	990.591	183.923	286.929	169.367	192.864
ENSMUSG00000024493	Lars	1492.46	882.05	1276.24	1611.33	1793.93	1426.16	1937.45	1874.4
ENSMUSG00000024497	Pou4f3	1390.97	2168.97	3058.17	3437.84	1895.85	4714.79	539.106	591.65
ENSMUSG00000024498	Tcerg1	2196.9	244299	4343.01	1427.53	2684.26	1706.84	1371.6	1622.27
ENSMUSG00000024501	Dpysl3	3235.66	487470	6936.78	1841.92	2259.4	3057.75	4662.04	3743.77
ENSMUSG00000024505	Dtwd2	332150	22600.7	11530.9	164.629	355.74	177.74	184.094	299.341
ENSMUSG00000024507	Hsd17b4	579.075	375.956	488.481	569.059	889.546	840.914	232.54	227.017
ENSMUSG00000024515	Smad4	95887.7	15269.6	675.962	381.878	1186.32	210.787	522.828	420.885
ENSMUSG00000024516	Sec11c	1773.04	517922	6057.86	603.826	322.158	561.354	2241.69	2196.84
ENSMUSG00000024517	Grp	973.085	1518.28	877.202	760.938	213.6	491.24	4017.13	3160.16
ENSMUSG00000024527	Afg3l2	435.799	274.737	443.761	370.415	704.842	693.542	1.55027	8.036
ENSMUSG00000024528	Srfbp1	143.276	361.496	180.601	231.345	1176.95	246.29	377.878	364.633
ENSMUSG00000024529	Lox	328.342	289.197	330.241	317.042	1013.72	711.405	488.722	577.587
ENSMUSG00000024533	Spire1	286.553	187.978	318.201	478.851	45.2973	147.149	525.153	450.016
[truncated: 4,923 more rows]

## Sheet: Supplementary Data 2
Supplementary Data 2. Summary of differential gene expression (hair cells)
E16.5 FACS-sorted cochlear hair cells
Differential gene expression cut off: P-value <0.05, Fold change +/- >2 (linear)
Total genes:	6910
HOM										HET
Gene ID	Gene	baseMean	FoldChange	SE	stat(Wald)	pvalue	pvalue (FDR)	Direction		Gene ID	Gene	baseMean	FoldChange	SE	stat(Wald)	pvalue	pvalue (FDR)	Direction
ENSMUSG00000000031	H19	173.124	3.12554	0.553194	-2.97927	0.00288937	0.00930055	Up		ENSMUSG00000000031	H19	1461.44	4.84778	0.47735	-4.729	2.26e-06	2.13e-05	Up
ENSMUSG00000000184	Ccnd2	14711.6	9.22508	0.741101	-4.24179	2.22e-05	0.000143663	Up		ENSMUSG00000000184	Ccnd2	34786.2	3.377	0.488959	-3.56083	0.000369685	0.00178285	Up
ENSMUSG00000000305	Cdh4	417.995	465.312	0.990276	-8.65584	4.89e-18	1.72e-15	Up		ENSMUSG00000000305	Cdh4	717.699	138.298	1.09944	-6.19748	5.74e-10	1.39e-08	Up
ENSMUSG00000000326	Comt	202.387	17.7041	0.720686	-5.65003	1.6e-08	3.01e-07	Up		ENSMUSG00000000326	Comt	1011.91	15.2742	0.808732	-4.75431	1.99e-06	1.92e-05	Up
ENSMUSG00000000339	Rtca	1198.37	12.2161	1.42664	-2.33446	0.0195717	0.0449987	Up		ENSMUSG00000000441	Raf1	1496.97	181.362	0.792933	-9.36133	7.87e-21	4.15e-18	Up
ENSMUSG00000000567	Sox9	4665.7	6.31893	0.766794	-3.39658	0.000682337	0.00271741	Up		ENSMUSG00000000751	Rpa1	3577.54	4.23344	0.542279	-3.79921	0.000145156	0.000800614	Up
ENSMUSG00000000751	Rpa1	395.581	2.47156	0.280411	-4.64335	3.43e-06	2.93e-05	Up		ENSMUSG00000001089	Luzp1	1930.51	3.11743	0.509428	-3.19124	0.00141665	0.00565218	Up
ENSMUSG00000001089	Luzp1	647.439	6.67251	1.077	-2.43691	0.0148133	0.0359301	Up		ENSMUSG00000001143	Lman2l	1232.42	22.76	1.30324	-3.24497	0.00117461	0.00480107	Up
ENSMUSG00000001158	Snrnp27	13800.5	13.445	1.35197	-2.58279	0.00980039	0.0256999	Up		ENSMUSG00000001418	Glmp	2025.26	108.043	0.972811	-6.74897	1.49e-11	5.31e-10	Up
ENSMUSG00000001424	Snd1	3227.75	24.1496	0.68919	-6.55484	5.57e-11	2.17e-09	Up		ENSMUSG00000001576	Ergic1	3586.69	3.88449	0.493419	-3.93383	8.36e-05	0.000495127	Up
ENSMUSG00000001440	Kpnb1	4301.09	3.41796	0.57613	-3.04023	0.00236395	0.00783855	Up		ENSMUSG00000001924	Uba1	3548.52	5.09368	0.579278	-4.0073	6.14e-05	0.000379883	Up
ENSMUSG00000001576	Ergic1	487.887	2.91804	0.269901	-5.71106	1.12e-08	2.22e-07	Up		ENSMUSG00000002031	Ift46	2235.4	89.1592	0.929948	-6.78566	1.16e-11	4.21e-10	Up
ENSMUSG00000001833	Sept7	104446	31.4695	1.57764	-2.84467	0.00444581	0.0133461	Up		ENSMUSG00000002825	Qtrt1	1167.05	7.16717	0.801122	-3.465	0.000530241	0.0024374	Up
ENSMUSG00000001924	Uba1	13208.1	123.241	1.53378	-4.10429	4.06e-05	0.000239941	Up		ENSMUSG00000002870	Mcm2	751.982	102.405	0.990907	-6.52836	6.65e-11	2.03e-09	Up
ENSMUSG00000002846	Timmdc1	2469.38	38.3602	1.21898	-4.07854	4.53e-05	0.000264416	Up		ENSMUSG00000003099	Ppp5c	957.696	80.8604	0.81534	-7.69689	1.39e-14	1.08e-12	Up
ENSMUSG00000002870	Mcm2	125.916	98.4946	0.659672	-10.0356	1.06e-23	1.99e-20	Up		ENSMUSG00000003269	Cyth2	2417.71	10.3093	0.623504	-5.32831	9.91e-08	1.42e-06	Up
ENSMUSG00000002957	Ap2a2	12701.3	77.3916	1.62594	-3.44667	0.000567534	0.0023172	Up		ENSMUSG00000003363	Pld3	1741.68	61.6585	0.954579	-6.0552	1.4e-09	3.1e-08	Up
ENSMUSG00000002981	Clptm1	155.094	3.548	0.380641	-4.77672	1.78e-06	1.66e-05	Up		ENSMUSG00000003402	Prkcsh	915.98	4.60151	0.846436	-2.53496	0.011246	0.0318658	Up
ENSMUSG00000003269	Cyth2	279.432	6.63508	0.518509	-5.23796	1.62e-07	2.15e-06	Up		ENSMUSG00000003420	Fcgrt	5223.35	8.53609	0.476057	-6.44706	1.14e-10	3.29e-09	Up
ENSMUSG00000003402	Prkcsh	157.192	4.57464	0.373964	-5.79486	6.84e-09	1.44e-07	Up		ENSMUSG00000003458	Ncstn	2603.65	9.53066	0.487572	-6.6168	3.67e-11	1.18e-09	Up
ENSMUSG00000003420	Fcgrt	595.565	5.40409	0.417688	-5.81075	6.22e-09	1.33e-07	Up		ENSMUSG00000003549	Ercc1	901.398	15.7667	0.449397	-8.7688	1.81e-18	4.83e-16	Up
ENSMUSG00000003458	Ncstn	249.327	4.97923	0.536272	-4.30456	1.67e-05	0.000112875	Up		ENSMUSG00000003660	Snrnp200	1769.81	3.26473	0.42097	-4.02734	5.64e-05	0.000352547	Up
ENSMUSG00000003464	Pex19	534.723	2.6096	0.450372	-3.03598	0.00239754	0.00792651	Up		ENSMUSG00000003808	Farsa	980.279	16.4334	0.569294	-7.04445	1.86e-12	8.24e-11	Up
ENSMUSG00000003660	Snrnp200	232.71	2.3311	0.327219	-3.68148	0.000231888	0.00107238	Up		ENSMUSG00000004207	Psap	6301.88	8.73308	0.54614	-5.66484	1.47e-08	2.61e-07	Up
ENSMUSG00000004151	Etv1	7234.75	16.3477	0.864422	-4.53914	5.65e-06	4.49e-05	Up		ENSMUSG00000004270	Lpcat3	935.515	92.1438	0.938625	-6.82528	8.78e-12	3.31e-10	Up
ENSMUSG00000004207	Psap	807.755	6.30898	0.308357	-8.6052	7.62e-18	2.34e-15	Up		ENSMUSG00000004530	Coro1c	598.265	14.2667	0.627782	-6.03063	1.63e-09	3.56e-08	Up
ENSMUSG00000004891	Nes	227.457	6.0419	0.437033	-5.9153	3.31e-09	7.78e-08	Up		ENSMUSG00000004558	Ndrg2	1492.48	84.3047	1.08663	-5.66357	1.48e-08	2.62e-07	Up
ENSMUSG00000004980	Hnrnpa2b1	7417.19	10.2298	1.24908	-2.5308	0.0113803	0.0289458	Up		ENSMUSG00000004891	Nes	1476.99	6.83713	0.424727	-6.48099	9.11e-11	2.68e-09	Up
ENSMUSG00000005034	Prkacb	3467.07	15.4518	1.47561	-2.45342	0.0141506	0.0346119	Up		ENSMUSG00000004897	Hdgf	1445.08	14.6556	0.591553	-6.46559	1.01e-10	2.94e-09	Up
ENSMUSG00000005103	Wdr1	673.982	6.7112	0.653945	-4.13337	3.57e-05	0.000215746	Up		ENSMUSG00000004937	Sgta	1726.15	50.6545	0.658792	-8.50821	1.77e-17	3.35e-15	Up
ENSMUSG00000005148	Klf5	1463.43	10.2914	1.05273	-3.06571	0.00217154	0.00730266	Up		ENSMUSG00000004980	Hnrnpa2b1	12240.6	2.44594	0.397158	-3.2315	0.00123144	0.00500443	Up
ENSMUSG00000005312	Ubqln1	275.388	2.85975	0.535829	-2.80007	0.00510922	0.0149564	Up		ENSMUSG00000005103	Wdr1	3456.06	5.84861	0.605688	-4.1516	3.3e-05	0.000221871	Up
ENSMUSG00000005672	Kit	121.009	33.6908	0.53308	-9.52325	1.68e-21	1.57e-18	Up		ENSMUSG00000005312	Ubqln1	2067.27	3.91327	0.662057	-2.92773	0.00341444	0.0118825	Up
ENSMUSG00000005683	Cs	168.885	5.99952	0.377383	-6.80113	1.04e-11	4.95e-10	Up		ENSMUSG00000005470	Asf1b	1044.83	84.8984	0.988769	-6.30887	2.81e-10	7.35e-09	Up
ENSMUSG00000006024	Napa	439.838	2.7765	0.371275	-3.97195	7.13e-05	0.000389386	Up		ENSMUSG00000005672	Kit	1470.54	72.0601	0.781922	-7.74881	9.28e-15	7.55e-13	Up
ENSMUSG00000006494	Pdk1	776.444	7.33794	0.914599	-3.04688	0.00231233	0.0076977	Up		ENSMUSG00000005683	Cs	1504.51	9.60062	0.692412	-4.63317	3.6e-06	3.2e-05	Up
ENSMUSG00000006498	Ptbp1	181.146	10.9113	0.551605	-6.19905	5.68e-10	1.71e-08	Up		ENSMUSG00000005871	Apc	637.581	106.862	1.15949	-5.54411	2.95e-08	4.86e-07	Up
ENSMUSG00000006586	Runx1t1	5034.86	8.04743	0.690089	-4.28754	1.81e-05	0.000120524	Up		ENSMUSG00000005936	Kctd20	1265.8	125.232	0.866068	-7.90391	2.7e-15	2.59e-13	Up
ENSMUSG00000006673	Qrich1	623.806	4.73645	0.669619	-3.30204	0.000959855	0.00364749	Up		ENSMUSG00000006024	Napa	3725.89	4.36082	0.50082	-4.20395	2.62e-05	0.000180883	Up
ENSMUSG00000006818	Sod2	175.665	4.24177	0.478282	-4.36826	1.25e-05	8.79e-05	Up		ENSMUSG00000006134	Crkl	899.718	97.3684	1.27447	-4.90431	9.38e-07	9.94e-06	Up
ENSMUSG00000007670	Khsrp	6133.28	65.8593	1.24454	-5.23793	1.62e-07	2.15e-06	Up		ENSMUSG00000006498	Ptbp1	2096.49	22.5174	0.541397	-8.21705	2.09e-16	2.83e-14	Up
ENSMUSG00000007815	Rhoa	12713.6	37.1314	0.974963	-5.16526	2.4e-07	3.02e-06	Up		ENSMUSG00000006673	Qrich1	4058.31	5.43009	0.616623	-3.90661	9.36e-05	0.000545167	Up
ENSMUSG00000008333	Snrpb2	18910.7	31.181	1.42768	-3.20471	0.00135201	0.00488208	Up		ENSMUSG00000006818	Sod2	1521.87	6.68788	0.409461	-6.6591	2.76e-11	9.31e-10	Up
ENSMUSG00000008393	Carhsp1	297.542	5.57531	0.353399	-6.97961	2.96e-12	1.64e-10	Up		ENSMUSG00000006931	P3h4	833.938	104.589	0.729595	-9.19452	3.77e-20	1.63e-17	Up
ENSMUSG00000008575	Nfib	22673.3	17.4028	1.23501	-3.14874	0.00163978	0.00576063	Up		ENSMUSG00000007613	Tgfbr1	1155.18	11.5763	0.610093	-5.72658	1.02e-08	1.88e-07	Up
ENSMUSG00000008690	Ncaph2	189.447	4.24281	0.452606	-4.62307	3.78e-06	3.19e-05	Up		ENSMUSG00000007659	Bcl2l1	1319.86	76.5159	0.933526	-6.54643	5.89e-11	1.81e-09	Up
ENSMUSG00000009733	Tfcp2	1030.56	7.99098	1.07104	-2.68167	0.00732548	0.0202539	Up		ENSMUSG00000008393	Carhsp1	2309.7	7.68428	0.668557	-4.32998	1.49e-05	0.000110135	Up
ENSMUSG00000009927	Rps25	33469.8	15.3961	0.624114	-6.23437	4.54e-10	1.4e-08	Up		ENSMUSG00000008690	Ncaph2	2330.4	9.7929	0.726062	-4.45003	8.59e-06	6.83e-05	Up
ENSMUSG00000010461	Eya4	3402.05	17.1076	1.46029	-2.57611	0.00999184	0.0260986	Up		ENSMUSG00000010057	Nprl2	721.443	59.2154	0.783742	-7.46182	8.53e-14	5.21e-12	Up
ENSMUSG00000010608	Rbm25	37004.8	21.5256	1.05343	-4.03434	5.48e-05	0.000311124	Up		ENSMUSG00000010110	Stx5a	1492.19	34.2299	0.683164	-7.36842	1.73e-13	9.74e-12	Up
ENSMUSG00000011752	Pgam1	202.875	4.16971	0.461084	-4.47606	7.6e-06	5.74e-05	Up		ENSMUSG00000010755	Cars	1648.99	123.778	0.738995	-9.31684	1.2e-20	5.77e-18	Up
ENSMUSG00000011831	Evi5	684.364	109.273	1.23271	-5.18211	2.19e-07	2.8e-06	Up		ENSMUSG00000010830	Kdelr3	919.126	112.999	0.876973	-7.68576	1.52e-14	1.17e-12	Up
ENSMUSG00000013236	Ptprs	188.372	3.62154	0.533978	-3.48174	0.000498167	0.00207833	Up		ENSMUSG00000011096	Akt1s1	1105.32	92.1378	1.02556	-6.17474	6.63e-10	1.59e-08	Up
ENSMUSG00000013415	Igf2bp1	494.43	22.5087	1.22274	-3.47295	0.000514779	0.00213336	Up		ENSMUSG00000011752	Pgam1	1675.19	6.22602	0.528188	-4.94482	7.62e-07	8.29e-06	Up
ENSMUSG00000014601	Strip1	168.12	3.04403	0.458682	-3.41546	0.000636754	0.00256052	Up		ENSMUSG00000011831	Evi5	1210.28	32.9865	0.656866	-7.5676	3.8e-14	2.54e-12	Up
ENSMUSG00000014956	Ppp1cb	51926.2	17.506	1.1718	-3.34672	0.000817732	0.00318358	Up		ENSMUSG00000013236	Ptprs	1459	5.06765	0.664903	-3.46637	0.00052754	0.00242631	Up
ENSMUSG00000014959	Gorasp2	192.647	3.0919	0.481691	-3.39794	0.000678947	0.00270518	Up		ENSMUSG00000013415	Igf2bp1	1172.24	8.90082	0.57205	-5.46295	4.68e-08	7.34e-07	Up
ENSMUSG00000015149	Sirt2	300.423	2.3592	0.401424	-3.08574	0.00203046	0.00691941	Up		ENSMUSG00000013465	Nelfb	1604.14	56.2807	0.751619	-7.62017	2.53e-14	1.79e-12	Up
ENSMUSG00000015165	Hnrnpl	4175.16	25.6237	0.871136	-5.22631	1.73e-07	2.27e-06	Up		ENSMUSG00000014763	Fam120b	1256.86	60.6849	1.14927	-4.92758	8.33e-07	8.98e-06	Up
ENSMUSG00000015619	Gata3	2403.15	4.73966	0.725074	-3.03789	0.00238238	0.0078876	Up		ENSMUSG00000014959	Gorasp2	2760.97	8.6588	0.770164	-3.95886	7.53e-05	0.000451072	Up
ENSMUSG00000015714	Cers2	172.529	7.54564	0.500721	-5.80689	6.36e-09	1.36e-07	Up		ENSMUSG00000015149	Sirt2	1850.23	2.54723	0.457272	-2.92691	0.0034235	0.0119042	Up
ENSMUSG00000015937	H2afy	15326.9	69.0927	0.859838	-6.91938	4.54e-12	2.39e-10	Up		ENSMUSG00000015488	Cacfd1	1441.93	101.837	1.16643	-5.46398	4.66e-08	7.31e-07	Up
ENSMUSG00000016427	Ndufa1	12872.3	23.6427	1.5579	-2.65123	0.00801998	0.0217948	Up		ENSMUSG00000015714	Cers2	1759.17	13.8252	0.521014	-7.2071	5.72e-13	2.88e-11	Up
ENSMUSG00000016619	Nup50	3962.97	35.7684	1.43391	-3.31466	0.000917539	0.00350647	Up		ENSMUSG00000015869	Prpsap1	1016.69	89.6476	0.974228	-6.45853	1.06e-10	3.07e-09	Up
ENSMUSG00000016831	Tox4	177.687	4.35166	0.507446	-4.16568	3.1e-05	0.000190833	Up		ENSMUSG00000016619	Nup50	2495.39	3.29346	0.460455	-3.70646	0.000210175	0.00110021	Up
ENSMUSG00000017144	Rnd3	12515.3	19.3741	0.966814	-4.27443	1.92e-05	0.000126486	Up		ENSMUSG00000016831	Tox4	1798.86	8.13245	0.415905	-7.23261	4.74e-13	2.41e-11	Up
ENSMUSG00000017466	Timp2	151.051	5.53022	0.542542	-4.54703	5.44e-06	4.35e-05	Up		ENSMUSG00000016946	Kctd5	1182.13	66.734	1.02298	-5.72973	1.01e-08	1.85e-07	Up
ENSMUSG00000017548	Suz12	4115.92	29.2522	1.56023	-2.82364	0.0047482	0.0140832	Up		ENSMUSG00000017119	Nbr1	1119.8	30.7865	0.665412	-7.35175	1.96e-13	1.09e-11	Up
ENSMUSG00000017760	Ctsa	431.899	2.30336	0.291815	-4.11075	3.94e-05	0.000234476	Up		ENSMUSG00000017386	Traf4	709.902	71.9274	1.13969	-5.20424	1.95e-07	2.55e-06	Up
ENSMUSG00000017776	Crk	10149.7	26.2561	1.21758	-3.65977	0.000252446	0.00115476	Up		ENSMUSG00000017466	Timp2	1461.94	9.71495	0.409771	-7.9654	1.65e-15	1.71e-13	Up
ENSMUSG00000017837	Nkiras2	119.275	9.74874	0.428791	-7.67953	1.6e-14	1.7e-12	Up		ENSMUSG00000017716	Birc5	898.202	79.9228	0.930001	-6.66809	2.59e-11	8.81e-10	Up
ENSMUSG00000018412	Kansl1	9146.17	80.8807	1.53185	-3.75347	0.000174406	0.000841208	Up		ENSMUSG00000017760	Ctsa	3679.42	3.69381	0.531747	-3.50917	0.00044951	0.00211478	Up
ENSMUSG00000018666	Cbx1	11468.2	20.3482	1.39505	-2.88592	0.00390273	0.0119698	Up		ENSMUSG00000017837	Nkiras2	940.959	13.5557	0.64387	-5.75925	8.45e-09	1.58e-07	Up
ENSMUSG00000019087	Atp6ap1	525.784	3.9933	0.3282	-6.08559	1.16e-09	3.21e-08	Up		ENSMUSG00000018541	Cwc25	1560.96	10.8039	0.587602	-5.77876	7.53e-09	1.42e-07	Up
ENSMUSG00000019188	H13	369.407	3.63048	0.379015	-4.90016	9.58e-07	1e-05	Up		ENSMUSG00000018574	Acadvl	1175.37	67.4163	1.00407	-5.87414	4.25e-09	8.48e-08	Up
ENSMUSG00000019470	Xab2	187.533	6.3109	0.358324	-7.3865	1.51e-13	1.23e-11	Up		ENSMUSG00000019087	Atp6ap1	4819.55	6.7015	0.417352	-6.53461	6.38e-11	1.96e-09	Up
ENSMUSG00000019647	Sema6a	1755.44	12.1559	0.986825	-3.52312	0.000426501	0.00181395	Up		ENSMUSG00000019143	Hars2	1250.47	81.4999	0.646638	-9.7731	1.47e-22	1.18e-19	Up
ENSMUSG00000019818	Cd164	469.431	8.09319	0.593642	-5.03371	4.81e-07	5.51e-06	Up		ENSMUSG00000019188	H13	3758.33	6.86515	0.67201	-4.06915	4.72e-05	0.000302194	Up
ENSMUSG00000019897	Ccdc59	29070.5	75.0268	1.58903	-3.52412	0.000424889	0.00180892	Up		ENSMUSG00000019433	Gipc1	811.239	74.139	1.2876	-4.54882	5.39e-06	4.54e-05	Up
ENSMUSG00000019916	P4ha1	21197.8	124.125	1.59045	-3.9269	8.6e-05	0.000458351	Up		ENSMUSG00000019461	Plscr3	1336.73	9.69592	0.636981	-5.06937	3.99e-07	4.77e-06	Up
ENSMUSG00000020000	Moxd1	755.613	2.97411	0.323848	-4.85254	1.22e-06	1.22e-05	Up		ENSMUSG00000019467	Arhgef25	1116.09	113.764	0.84593	-7.95851	1.74e-15	1.8e-13	Up
ENSMUSG00000020009	Ifngr1	1142.39	27.571	1.00878	-4.57015	4.87e-06	3.96e-05	Up		ENSMUSG00000019470	Xab2	1261.1	7.42015	0.585258	-4.87819	1.07e-06	1.12e-05	Up
ENSMUSG00000020044	Timp3	1861.6	2.32387	0.393816	-3.0786	0.00207975	0.00705315	Up		ENSMUSG00000019818	Cd164	4502.48	13.9053	0.421144	-8.96807	3.02e-19	1.08e-16	Up
ENSMUSG00000020069	Hnrnph3	170.7	10.9593	0.593293	-5.79026	7.03e-09	1.47e-07	Up		ENSMUSG00000019849	Prep	936.891	39.4904	0.8963	-5.78333	7.32e-09	1.39e-07	Up
ENSMUSG00000020114	Cand1	3327.68	10.349	1.3436	-2.33992	0.0192878	0.0445193	Up		ENSMUSG00000019951	Uhrf1bp1l	1569.91	158.056	0.835986	-8.58053	9.44e-18	1.94e-15	Up
ENSMUSG00000020152	Actr2	451685	96.7263	1.36313	-4.49456	6.97e-06	5.34e-05	Up		ENSMUSG00000019969	Psen1	913.566	124.113	0.89281	-7.68876	1.49e-14	1.15e-12	Up
ENSMUSG00000020205	Phlda1	1053.38	8.24689	0.96417	-3.05239	0.00227027	0.00757839	Up		ENSMUSG00000020000	Moxd1	7376.06	5.48601	0.536301	-4.53338	5.8e-06	4.85e-05	Up
ENSMUSG00000020349	Ppp2ca	19043	120.147	1.63451	-3.76601	0.000165874	0.000804665	Up		ENSMUSG00000020044	Timp3	15130.1	3.52124	0.557022	-3.22478	0.00126068	0.005106	Up
ENSMUSG00000020368	Canx	227446	18.8206	1.2869	-3.08716	0.00202076	0.00689195	Up		ENSMUSG00000020069	Hnrnph3	2068.15	23.7146	0.637007	-7.07094	1.54e-12	6.98e-11	Up
ENSMUSG00000020372	Rack1	18123.5	10.6413	1.38026	-2.29456	0.0217581	0.0488224	Up		ENSMUSG00000020205	Phlda1	3278.98	4.11657	0.444231	-4.5623	5.06e-06	4.29e-05	Up
ENSMUSG00000020463	Ppp4r3b	6035.49	26.5711	1.35619	-3.24647	0.00116847	0.00430894	Up		ENSMUSG00000020255	D10Wsu102e	829.631	50.7139	0.696099	-8.09509	5.72e-16	6.89e-14	Up
ENSMUSG00000020530	Ggnbp2	18859.7	21.1418	1.53072	-2.6141	0.00894632	0.0237525	Up		ENSMUSG00000020430	Pes1	1465.42	164.898	0.85907	-8.47184	2.42e-17	4.24e-15	Up
ENSMUSG00000020607	Lratd1	18622.5	110.661	1.02932	-6.34207	2.27e-10	7.5e-09	Up		ENSMUSG00000020537	Drg2	1025.83	64.6378	1.06674	-5.43316	5.54e-08	8.46e-07	Up
ENSMUSG00000020629	Adi1	6020.72	69.6781	1.58105	-3.4863	0.000489755	0.00204678	Up		ENSMUSG00000020649	Rrm2	1953.45	2.51602	0.509849	-2.58726	0.00967422	0.0281993	Up
ENSMUSG00000020649	Rrm2	639.75	5.36613	0.465629	-5.16374	2.42e-07	3.04e-06	Up		ENSMUSG00000020739	Nup85	1342.5	55.7535	0.794991	-7.1896	6.5e-13	3.23e-11	Up
ENSMUSG00000020720	Psmd12	19515.9	20.3519	1.50758	-2.63018	0.008534	0.0228887	Up		ENSMUSG00000020766	Galk1	1824.19	17.8341	0.629908	-6.5073	7.65e-11	2.3e-09	Up
ENSMUSG00000020766	Galk1	169.482	9.27496	0.381116	-8.38909	4.9e-17	1.16e-14	Up		ENSMUSG00000020780	Srp68	2474.71	128.184	0.844813	-8.12552	4.45e-16	5.54e-14	Up
ENSMUSG00000020917	Acly	572.22	15.8274	0.846452	-4.59153	4.4e-06	3.63e-05	Up		ENSMUSG00000020917	Acly	2280.77	10.7784	0.764894	-4.39455	1.11e-05	8.48e-05	Up
ENSMUSG00000020949	Fkbp3	74053.3	45.4189	1.17124	-4.46237	8.11e-06	6.04e-05	Up		ENSMUSG00000020923	Ubtf	1320.2	8.18345	0.460851	-6.5194	7.06e-11	2.14e-09	Up
ENSMUSG00000020964	Sel1l	2347.78	13.1988	1.42518	-2.41001	0.0159523	0.0382503	Up		ENSMUSG00000021087	Rtn1	2185.62	8.7763	1.16717	-2.55005	0.0107708	0.0308172	Up
ENSMUSG00000021087	Rtn1	1028.14	25.093	1.33531	-3.24661	0.00116787	0.0043077	Up		ENSMUSG00000021193	Pitrm1	1589.9	144.105	0.846051	-8.35586	6.5e-17	1.02e-14	Up
ENSMUSG00000021226	Acot2	6207.66	34.2308	1.44839	-3.23534	0.00121499	0.004459	Up		ENSMUSG00000021273	Fdft1	1903.02	18.0322	0.582854	-7.07346	1.51e-12	6.87e-11	Up
ENSMUSG00000021248	Tmed10	8980.52	8.62234	1.12735	-2.62956	0.00854963	0.0229197	Up		ENSMUSG00000021276	Cinp	733.314	14.0209	0.72458	-5.16417	2.42e-07	3.08e-06	Up
ENSMUSG00000021270	Hsp90aa1	160112	8.4715	1.13247	-2.59503	0.00945834	0.0249428	Up		ENSMUSG00000021494	Ddx41	2494.67	8.36206	0.471371	-6.44644	1.15e-10	3.29e-09	Up
ENSMUSG00000021273	Fdft1	175.037	9.28572	0.429438	-7.48288	7.27e-14	6.41e-12	Up		ENSMUSG00000021629	Slc30a5	879.514	11.6793	0.661819	-5.2839	1.26e-07	1.74e-06	Up
ENSMUSG00000021494	Ddx41	234.196	4.24961	0.430756	-4.85227	1.22e-06	1.22e-05	Up		ENSMUSG00000021756	Il6st	2740.42	10.8202	0.678109	-4.9853	6.19e-07	6.92e-06	Up
ENSMUSG00000021557	Agtpbp1	2105.43	10.6442	1.08522	-3.00877	0.0026231	0.00856794	Up		ENSMUSG00000021835	Bmp4	958.101	17.7072	0.984005	-4.06489	4.81e-05	0.000306917	Up
ENSMUSG00000021629	Slc30a5	1638.96	131.807	1.51548	-4.22319	2.41e-05	0.00015421	Up		ENSMUSG00000022150	Dab2	5052.52	22.4285	0.510407	-8.71902	2.81e-18	6.86e-16	Up
ENSMUSG00000021670	Hmgcr	14112	18.6292	1.18641	-3.37237	0.000745241	0.00293118	Up		ENSMUSG00000022210	Dhrs4	1566.23	87.8106	0.853415	-7.43293	1.06e-13	6.26e-12	Up
ENSMUSG00000021693	Kif2a	48619.9	72.0746	1.45874	-3.88075	0.000104136	0.000540186	Up		ENSMUSG00000022280	Rnf19a	1008.91	99.425	1.0936	-5.85418	4.79e-09	9.49e-08	Up
ENSMUSG00000021713	Ppwd1	376.868	7.3394	0.563713	-5.03	4.9e-07	5.6e-06	Up		ENSMUSG00000022437	Samm50	1594.35	5.77205	0.482764	-5.18939	2.11e-07	2.75e-06	Up
ENSMUSG00000021756	Il6st	181.974	3.73838	0.47725	-3.99598	6.44e-05	0.000357563	Up		ENSMUSG00000022462	Slc38a2	2763.94	5.04481	0.448858	-5.16868	2.36e-07	3.02e-06	Up
ENSMUSG00000021835	Bmp4	145.408	15.501	0.524839	-7.49967	6.4e-14	5.73e-12	Up		ENSMUSG00000022536	Glyr1	2096.98	6.04944	0.668273	-3.82642	0.000130022	0.000728376	Up
ENSMUSG00000021843	Ktn1	11177.9	18.0491	1.44734	-2.65298	0.00797857	0.0216962	Up		ENSMUSG00000022841	Ap2m1	5387.71	4.14487	0.538388	-3.77071	0.000162781	0.000885655	Up
ENSMUSG00000021910	Nisch	2203.56	9.10551	1.05335	-2.90387	0.00368582	0.0114147	Up		ENSMUSG00000022898	Vps26c	1188.08	3.72043	0.501337	-3.74518	0.000180265	0.0009646	Up
ENSMUSG00000021913	Ogdhl	4888.1	454.254	1.439	-5.63096	1.79e-08	3.31e-07	Up		ENSMUSG00000023055	Calcoco1	1858.69	4.9795	0.443462	-5.18789	2.13e-07	2.76e-06	Up
ENSMUSG00000022054	Nefm	669.837	4.76943	0.929386	-2.34605	0.0189734	0.0439079	Up		ENSMUSG00000023456	Tpi1	5047.5	3.8626	0.582515	-3.30635	0.000945187	0.00399738	Up
ENSMUSG00000022055	Nefl	2639.4	9.67033	0.789264	-4.05531	5.01e-05	0.000288026	Up		ENSMUSG00000023827	Agpat4	1234.43	5.29137	0.527199	-4.51172	6.43e-06	5.3e-05	Up
ENSMUSG00000022150	Dab2	641.569	16.2093	0.602741	-6.59408	4.28e-11	1.71e-09	Up		ENSMUSG00000023904	Hcfc1r1	1063.28	5.59221	0.607842	-4.02958	5.59e-05	0.000349435	Up
ENSMUSG00000022228	Zscan26	25351	43.9506	1.40448	-3.59274	0.000327214	0.00144118	Up		ENSMUSG00000024095	Hnrnpll	1835.81	5.46602	0.69279	-3.47964	0.000502081	0.00233002	Up
ENSMUSG00000022285	Ywhaz	52778.7	14.8499	1.32276	-2.75013	0.00595723	0.01701	Up		ENSMUSG00000024151	Msh2	2368.53	4.451	0.488057	-4.37694	1.2e-05	9.11e-05	Up
ENSMUSG00000022360	Atad2	54296.2	78.9354	1.39064	-4.19564	2.72e-05	0.000170896	Up		ENSMUSG00000024240	Epc1	1073.47	5.42246	0.580612	-4.15263	3.29e-05	0.000220962	Up
ENSMUSG00000022387	Brd1	14474.1	54.2029	1.37818	-3.87671	0.000105879	0.000547879	Up		ENSMUSG00000024360	Etf1	2575.93	3.22705	0.411664	-4.08245	4.46e-05	0.000288329	Up
ENSMUSG00000022462	Slc38a2	355.789	3.57154	0.397493	-4.61846	3.87e-06	3.25e-05	Up		ENSMUSG00000024497	Pou4f3	6024.82	6.26764	0.619265	-4.21859	2.46e-05	0.000171069	Up
ENSMUSG00000022536	Glyr1	194.412	2.92114	0.572597	-2.70704	0.00678854	0.0189971	Up		ENSMUSG00000024527	Afg3l2	944.28	128.308	0.837681	-8.30136	1.03e-16	1.51e-14	Up
ENSMUSG00000022601	Zbtb11	4629.4	15.2977	0.583684	-6.66103	2.72e-11	1.16e-09	Up		ENSMUSG00000024588	Fech	3443.51	18.0567	0.739699	-5.53479	3.12e-08	5.1e-07	Up
ENSMUSG00000022811	Zfp148	6789.89	11.047	1.18419	-2.77613	0.00550101	0.0159481	Up		ENSMUSG00000024590	Lmnb1	4050.9	3.89389	0.743609	-2.5857	0.00971806	0.0282901	Up
ENSMUSG00000022812	Gsk3b	26397.9	10.7074	0.794662	-4.20843	2.57e-05	0.000162658	Up		ENSMUSG00000024604	Rbm22	2274.41	10.8728	0.629722	-5.38964	7.06e-08	1.05e-06	Up
ENSMUSG00000022816	Fstl1	37911.8	6.81609	0.848905	-3.17848	0.0014805	0.00527813	Up		ENSMUSG00000024668	Sdhaf2	1269.69	81.8776	0.790564	-7.92337	2.31e-15	2.28e-13	Up
ENSMUSG00000022841	Ap2m1	670.016	2.80732	0.301732	-4.92903	8.26e-07	8.83e-06	Up		ENSMUSG00000024740	Ddb1	4134.66	6.97344	0.546164	-5.07583	3.86e-07	4.63e-06	Up
ENSMUSG00000022858	Tra2b	20513.8	9.43263	1.14726	-2.68662	0.00721796	0.0199862	Up		ENSMUSG00000024826	Dpf2	5359.71	6.66882	0.65057	-4.14468	3.4e-05	0.00022804	Up
ENSMUSG00000022883	Robo1	4241.52	28.9381	1.45268	-3.07084	0.00213458	0.00720426	Up		ENSMUSG00000024835	Coro1b	992.825	154.622	0.86118	-8.31507	9.17e-17	1.38e-14	Up
ENSMUSG00000022890	Atp5j	99072.3	103.365	1.53604	-3.94816	7.88e-05	0.000424197	Up		ENSMUSG00000024870	Rab1b	2365.11	34.3181	0.693348	-7.24086	4.46e-13	2.29e-11	Up
ENSMUSG00000022892	App	10687.2	8.32013	1.0847	-2.69771	0.00698181	0.0194474	Up		ENSMUSG00000024909	Efemp2	1527.72	8.56521	0.459147	-6.69239	2.2e-11	7.63e-10	Up
ENSMUSG00000022898	Vps26c	176.802	3.12169	0.535488	-3.07552	0.00210138	0.00711646	Up		ENSMUSG00000025041	Nt5c2	920.926	4.09017	0.416959	-4.84057	1.29e-06	1.31e-05	Up
ENSMUSG00000022995	Enah	34457.7	33.8416	1.3162	-3.60863	0.000307823	0.00136794	Up		ENSMUSG00000025132	Arhgdia	1504.67	54.3615	1.18125	-4.6423	3.45e-06	3.09e-05	Up
ENSMUSG00000023055	Calcoco1	234.461	3.4518	0.423207	-4.21412	2.51e-05	0.000159328	Up		ENSMUSG00000025162	Csnk1d	2151.57	14.4135	0.734647	-5.14118	2.73e-07	3.43e-06	Up
ENSMUSG00000023456	Tpi1	620.175	2.56451	0.372092	-3.64871	0.000263561	0.00119457	Up		ENSMUSG00000025212	Sfxn3	804.285	54.7808	0.943932	-5.98439	2.17e-09	4.65e-08	Up
ENSMUSG00000023827	Agpat4	141.912	3.30635	0.374356	-4.63277	3.61e-06	3.06e-05	Up		ENSMUSG00000025224	Gbf1	2052.3	24.3331	0.7841	-5.74568	9.16e-09	1.7e-07	Up
ENSMUSG00000023830	Igf2r	2544.31	50.7134	0.61717	-9.05921	1.31e-19	6.51e-17	Up		ENSMUSG00000025228	Actr1a	1262.36	230.308	0.823148	-9.33128	1.05e-20	5.19e-18	Up
ENSMUSG00000023852	Chd1	2054.21	7.63025	0.925032	-3.90641	9.37e-05	0.000491994	Up		ENSMUSG00000025264	Tsr2	805.608	62.2099	0.787339	-7.51037	5.9e-14	3.71e-12	Up
ENSMUSG00000023904	Hcfc1r1	128.69	3.729	0.367866	-5.0843	3.69e-07	4.38e-06	Up		ENSMUSG00000025316	Banp	715.9	97.1146	0.807949	-8.15182	3.58e-16	4.54e-14	Up
ENSMUSG00000023927	Satb1	4242.88	27.417	1.56926	-2.74974	0.00596422	0.0170241	Up		ENSMUSG00000025474	Tubgcp2	2046.21	253.188	0.756169	-10.4285	1.84e-25	3.1e-22	Up
ENSMUSG00000023953	Polh	465.947	38.9993	0.932998	-5.49008	4.02e-08	6.69e-07	Up		ENSMUSG00000025544	Tm9sf2	4291.29	6.34849	0.557541	-4.73224	2.22e-06	2.1e-05	Up
ENSMUSG00000024081	Cebpz	4417.36	14.2181	1.20395	-3.01105	0.00260346	0.00851726	Up		ENSMUSG00000025789	St8sia2	1900.16	49.5083	0.723096	-7.66462	1.79e-14	1.33e-12	Up
ENSMUSG00000024095	Hnrnpll	182.618	2.84154	0.491968	-3.07202	0.00212617	0.00718453	Up		ENSMUSG00000025791	Pgm1	1275.24	81.6396	0.725064	-8.62557	6.38e-18	1.36e-15	Up
ENSMUSG00000024096	Ralbp1	16646.4	38.3682	1.55274	-3.0676	0.00215787	0.0072654	Up		ENSMUSG00000025810	Nrp1	1303.73	34.1623	0.772594	-6.4765	9.39e-11	2.76e-09	Up
ENSMUSG00000024098	Twsg1	1349.32	4.79136	0.826196	-2.6672	0.00764861	0.0209854	Up		ENSMUSG00000025823	Pdia4	9032.51	2.25804	0.404949	-2.88483	0.00391622	0.0132994	Up
ENSMUSG00000024151	Msh2	312.236	3.23969	0.410183	-4.14582	3.39e-05	0.000205975	Up		ENSMUSG00000025871	4833439L19Rik	2099.97	13.4311	0.521427	-7.12597	1.03e-12	4.91e-11	Up
ENSMUSG00000024360	Etf1	361.891	2.49677	0.379516	-3.48455	0.000492958	0.00205966	Up		ENSMUSG00000026112	Coa5	843.238	221.34	0.802699	-9.562	1.16e-21	7.79e-19	Up
ENSMUSG00000024497	Pou4f3	703.729	4.01625	0.53729	-3.70121	0.000214576	0.0010025	Up		ENSMUSG00000026223	Itm2c	2618.31	8.7263	0.606593	-5.08574	3.66e-07	4.43e-06	Up
ENSMUSG00000024505	Dtwd2	33304.6	515.837	1.37186	-6.08537	1.16e-09	3.21e-08	Up		ENSMUSG00000026311	Asb1	1123.4	114.818	0.669841	-10.1363	3.81e-24	4.94e-21	Up
ENSMUSG00000024515	Smad4	10222	81.0758	1.47806	-3.92388	8.71e-05	0.000463263	Up		ENSMUSG00000026341	Actr3	3870.88	5.91616	0.452614	-5.62781	1.83e-08	3.16e-07	Up
ENSMUSG00000024588	Fech	253.102	7.28374	0.538542	-5.29716	1.18e-07	1.64e-06	Up		ENSMUSG00000026457	Adipor1	1686.46	9.1058	0.704547	-4.44556	8.77e-06	6.95e-05	Up
ENSMUSG00000024590	Lmnb1	645.871	3.54481	0.694185	-2.58049	0.00986601	0.0258277	Up		ENSMUSG00000026478	Lamc1	1080.76	64.3969	0.813027	-7.27939	3.35e-13	1.77e-11	Up
ENSMUSG00000024603	Dctn4	8373.81	65.9597	1.39625	-4.00465	6.21e-05	0.000347563	Up		ENSMUSG00000026553	Copa	2732.22	2.92269	0.612696	-2.49291	0.0126699	0.0352172	Up
ENSMUSG00000024604	Rbm22	194.812	5.06009	0.389751	-6.01482	1.8e-09	4.69e-08	Up		ENSMUSG00000026600	Soat1	1710.17	4.24666	0.67207	-3.05418	0.00225677	0.00836661	Up
ENSMUSG00000024740	Ddb1	442.199	4.07006	0.295825	-6.8173	9.28e-12	4.5e-10	Up		ENSMUSG00000026627	Pacc1	1497.94	222.245	1.02078	-7.44701	9.55e-14	5.67e-12	Up
ENSMUSG00000024754	Cemip2	2851	29.8334	1.22037	-3.79246	0.000149164	0.0007359	Up		ENSMUSG00000026687	Aldh9a1	2242.89	44.0182	0.692103	-7.77646	7.46e-15	6.29e-13	Up
ENSMUSG00000024826	Dpf2	453.95	2.93515	0.416834	-3.71622	0.000202226	0.00095194	Up		ENSMUSG00000026718	Stam	1291.41	83.7126	0.561627	-11.212	3.56e-29	1.58e-25	Up
ENSMUSG00000024870	Rab1b	234.075	19.2601	0.509709	-8.34613	7.05e-17	1.54e-14	Up		ENSMUSG00000026749	Nek6	1306.55	48.7465	1.09375	-4.92469	8.45e-07	9.1e-06	Up
ENSMUSG00000024909	Efemp2	216.659	6.93131	0.349847	-7.95501	1.79e-15	2.49e-13	Up		ENSMUSG00000026816	Gtf3c5	738.685	13.5745	0.875924	-4.17819	2.94e-05	0.000200185	Up
ENSMUSG00000024991	Eif3a	24245.9	22.922	1.34208	-3.13862	0.00169748	0.00593729	Up		ENSMUSG00000026926	Pmpca	1738.32	10.9817	0.572631	-5.97246	2.34e-09	4.97e-08	Up
ENSMUSG00000025041	Nt5c2	128.524	3.18042	0.384319	-4.27659	1.9e-05	0.000125558	Up		ENSMUSG00000026965	Anapc2	2066.16	4.1741	0.504362	-4.05046	5.11e-05	0.000323529	Up
ENSMUSG00000025162	Csnk1d	184.139	6.78322	0.635489	-4.30415	1.68e-05	0.000112945	Up		ENSMUSG00000027074	Slc43a3	641.163	5.2282	0.953334	-2.42203	0.015434	0.0413856	Up
ENSMUSG00000025224	Gbf1	161.913	10.7285	0.412649	-8.27269	1.31e-16	2.76e-14	Up		ENSMUSG00000027088	Phospho2	1585.51	203.659	0.765804	-9.90597	3.92e-23	3.67e-20	Up
ENSMUSG00000025228	Actr1a	130.374	136.929	0.632841	-11.1571	6.61e-29	3.71e-25	Up		ENSMUSG00000027198	Ext2	1537.83	3.43086	0.692455	-2.52499	0.0115701	0.0326444	Up
ENSMUSG00000025531	Chm	10732	102.621	1.33695	-4.65682	3.21e-06	2.77e-05	Up		ENSMUSG00000027287	Snap23	1388.8	74.6432	0.766553	-8.0171	1.08e-15	1.19e-13	Up
ENSMUSG00000025544	Tm9sf2	398.145	3.08034	0.438883	-3.69286	0.00022175	0.00103087	Up		ENSMUSG00000027361	Gabpb1	848.975	47.3622	0.701353	-7.89212	2.97e-15	2.8e-13	Up
ENSMUSG00000025571	Tnrc6c	593.226	7.83206	1.0865	-2.61282	0.00897985	0.0238302	Up		ENSMUSG00000027408	Cpxm1	3219.08	59.3465	0.688297	-8.42859	3.5e-17	5.96e-15	Up
ENSMUSG00000025791	Pgm1	114.057	41.7167	0.607317	-8.84724	8.97e-19	3.6e-16	Up		ENSMUSG00000027430	Dtd1	1137.1	5.60306	0.447409	-5.51006	3.59e-08	5.79e-07	Up
ENSMUSG00000025812	Pard3	24165.7	77.186	0.656703	-9.40409	5.25e-21	4.21e-18	Up		ENSMUSG00000027540	Ptpn1	1446.25	13.0349	0.614622	-5.93902	2.87e-09	5.99e-08	Up
ENSMUSG00000025823	Pdia4	1952.68	2.99923	0.461278	-3.40929	0.000651312	0.00260866	Up		ENSMUSG00000027642	Rpn2	4404.6	4.33129	0.468074	-4.48254	7.38e-06	5.98e-05	Up
ENSMUSG00000025907	Rb1cc1	39498.8	57.7995	1.58556	-3.3219	0.000894079	0.00343397	Up		ENSMUSG00000027775	Mfsd1	598.852	90.6684	0.994345	-6.39268	1.63e-10	4.48e-09	Up
ENSMUSG00000025959	Klf7	22564.4	101.919	1.27785	-4.89906	9.63e-07	1e-05	Up		ENSMUSG00000027935	Rab13	937.01	45.3608	0.838995	-6.4099	1.46e-10	4.05e-09	Up
ENSMUSG00000026074	Map4k4	6270.7	22.2074	1.48195	-2.76307	0.00572603	0.0164503	Up		ENSMUSG00000027985	Lef1	5853.88	2.5365	0.522443	-2.54625	0.0108886	0.0310753	Up
ENSMUSG00000026083	Eif5b	9100.59	11.724	0.657307	-5.3218	1.03e-07	1.47e-06	Up		ENSMUSG00000028106	Rprd2	1762.71	5.59323	0.705556	-3.45858	0.000543025	0.00248549	Up
ENSMUSG00000026147	Col9a1	4689.54	17.5967	1.36256	-2.82412	0.00474104	0.0140644	Up		ENSMUSG00000028127	Abcd3	1040.95	6.80885	0.554468	-4.93279	8.11e-07	8.77e-06	Up
ENSMUSG00000026185	Igfbp5	23369.1	25.1209	1.253	-3.49506	0.000473953	0.00198963	Up		ENSMUSG00000028199	Cryz	849.883	113.274	0.823337	-8.18385	2.75e-16	3.65e-14	Up
ENSMUSG00000026223	Itm2c	390.774	7.44728	0.29901	-9.65405	4.73e-22	5.68e-19	Up		ENSMUSG00000028207	Asph	2453.32	2.89963	0.403231	-3.78729	0.000152298	0.000835629	Up
ENSMUSG00000026238	Ptma	44916	9.4861	0.914146	-3.44486	0.000571351	0.00233052	Up		ENSMUSG00000028211	Trp53inp1	1134.27	7.90832	0.555514	-5.32654	1e-07	1.43e-06	Up
ENSMUSG00000026341	Actr3	418.9	3.44497	0.584133	-3.03634	0.00239469	0.00792177	Up		ENSMUSG00000028358	Zfp618	1212.83	2.67414	0.546559	-2.57218	0.0101061	0.0292481	Up
ENSMUSG00000026457	Adipor1	195.829	5.88423	0.566791	-4.49403	6.99e-06	5.34e-05	Up		ENSMUSG00000028423	Nfx1	1350.88	91.4266	1.17426	-5.29298	1.2e-07	1.67e-06	Up
ENSMUSG00000026490	Cdc42bpa	99992.2	92.2323	1.64966	-3.51775	0.00043523	0.00184688	Up		ENSMUSG00000028436	Dcaf12	1774.11	42.3355	0.648728	-8.24805	1.61e-16	2.24e-14	Up
ENSMUSG00000026553	Copa	645.837	4.23064	0.869163	-2.33216	0.0196925	0.0452241	Up		ENSMUSG00000028556	Dock7	1768.63	10.9429	0.497872	-6.88333	5.85e-12	2.28e-10	Up
ENSMUSG00000026600	Soat1	389.938	5.8267	0.618055	-4.04287	5.28e-05	0.000301377	Up		ENSMUSG00000028626	Col9a2	801.292	6.39363	0.971289	-2.66286	0.00774794	0.0234749	Up
ENSMUSG00000026679	Enkur	45322.7	135.201	1.66223	-3.77388	0.000160728	0.000783312	Up		ENSMUSG00000028645	Slc2a1	1051.72	10.8316	0.712449	-4.7382	2.16e-06	2.05e-05	Up
ENSMUSG00000026718	Stam	121.587	45.4451	0.531956	-10.1853	2.31e-24	5.69e-21	Up		ENSMUSG00000028902	Sf3a3	2743.83	10.6856	0.498364	-6.79698	1.07e-11	3.94e-10	Up
ENSMUSG00000026728	Vim	13401.7	9.9681	1.16433	-2.70812	0.00676664	0.0189452	Up		ENSMUSG00000028953	Abcf2	1906.58	113.17	0.659686	-10.2802	8.65e-25	1.22e-21	Up
ENSMUSG00000026843	Fubp3	50446.3	51.2991	1.4814	-3.50756	0.000452231	0.00191035	Up		ENSMUSG00000028954	Nub1	538.018	31.6729	0.879188	-5.57945	2.41e-08	4.07e-07	Up
ENSMUSG00000026872	Zeb2	15945.4	34.0046	1.20636	-3.99031	6.6e-05	0.000364534	Up		ENSMUSG00000028961	Pgd	916.536	16.0165	0.594203	-6.62835	3.39e-11	1.11e-09	Up
ENSMUSG00000026926	Pmpca	274.028	9.92572	0.460082	-7.14003	9.33e-13	6.16e-11	Up		ENSMUSG00000028969	Cdk5	616.898	66.7406	0.808813	-7.45695	8.85e-14	5.37e-12	Up
ENSMUSG00000026965	Anapc2	236.462	2.54238	0.523917	-2.57393	0.0100551	0.0262288	Up		ENSMUSG00000029068	Ccnl2	3184.37	20.1385	0.646624	-6.60398	4e-11	1.28e-09	Up
ENSMUSG00000027030	Stk39	31228.9	65.2057	1.61127	-3.35072	0.000806008	0.00314229	Up		ENSMUSG00000029070	Mxra8	1700.3	119.469	0.612991	-11.2324	2.83e-29	1.58e-25	Up
ENSMUSG00000027087	Itgav	643.584	2.89697	0.446166	-3.42939	0.000604943	0.00244897	Up		ENSMUSG00000029086	Prom1	1429.99	61.7044	0.698869	-8.37921	5.33e-17	8.72e-15	Up
ENSMUSG00000027198	Ext2	203.646	2.47542	0.357421	-3.5905	0.000330048	0.00145092	Up		ENSMUSG00000029094	Afap1	1920.09	4.25499	0.412237	-5.04048	4.64e-07	5.43e-06	Up
ENSMUSG00000027304	Rtf1	110826	368.549	1.63612	-4.62884	3.68e-06	3.11e-05	Up		ENSMUSG00000029126	Nsg1	1954.54	85.2289	1.01561	-6.10804	1.01e-09	2.32e-08	Up
ENSMUSG00000027408	Cpxm1	240.593	25.1273	0.58409	-7.91253	2.52e-15	3.34e-13	Up		ENSMUSG00000029201	Ugdh	2659.57	4.38278	0.492454	-4.29207	1.77e-05	0.000127656	Up
ENSMUSG00000027430	Dtd1	136.321	3.69785	0.448032	-4.20177	2.65e-05	0.000166769	Up		ENSMUSG00000029223	Uchl1	1280.07	3.04073	0.504562	-3.15058	0.00162944	0.00634944	Up
ENSMUSG00000027550	Lrrcc1	1029.55	5.61797	0.303564	-8.18801	2.66e-16	5e-14	Up		ENSMUSG00000029227	Fip1l1	2662.28	7.11176	0.504942	-5.5589	2.71e-08	4.52e-07	Up
ENSMUSG00000027593	Raly	240.213	2.38081	0.35125	-3.56593	0.00036257	0.00157669	Up		ENSMUSG00000029231	Pdgfra	4676.91	2.26538	0.465795	-2.51531	0.0118926	0.0334648	Up
ENSMUSG00000027642	Rpn2	592.67	3.23512	0.304138	-5.56342	2.65e-08	4.65e-07	Up		ENSMUSG00000029387	Gtf2h3	1330.68	81.1783	0.597325	-10.5486	5.15e-26	1.09e-22	Up
ENSMUSG00000027665	Pik3ca	1260.15	5.99837	0.87392	-2.87683	0.00401688	0.0122663	Up		ENSMUSG00000029438	Bcl7a	627.137	13.615	0.815282	-4.52086	6.16e-06	5.11e-05	Up
ENSMUSG00000027878	Notch2	80517.5	62.755	1.27407	-4.40142	1.08e-05	7.72e-05	Up		ENSMUSG00000029455	Aldh2	2121.81	4.4929	0.444459	-4.84001	1.3e-06	1.32e-05	Up
ENSMUSG00000027935	Rab13	409.31	115.036	1.11757	-5.85132	4.88e-09	1.08e-07	Up		ENSMUSG00000029610	Aimp2	1067.96	4.48575	0.644808	-3.30634	0.000945231	0.00399738	Up
ENSMUSG00000027985	Lef1	2210.44	6.31824	1.11133	-2.28631	0.022236	0.0496829	Up		ENSMUSG00000029705	Cux1	2490.81	2.5066	0.438396	-3.00455	0.00265978	0.00962579	Up
ENSMUSG00000028081	Rps3a1	33299.4	11.1978	1.33087	-2.44546	0.0144668	0.0352419	Up		ENSMUSG00000029718	Pcolce	1389.8	71.5995	0.932835	-6.44367	1.17e-10	3.34e-09	Up
ENSMUSG00000028106	Rprd2	277.467	5.0294	0.503876	-4.58782	4.48e-06	3.68e-05	Up		ENSMUSG00000030082	Sec61a1	1319.29	23.2581	0.690785	-6.47199	9.67e-11	2.83e-09	Up
ENSMUSG00000028161	Ppp3ca	19127.4	17.7115	1.00689	-3.96786	7.25e-05	0.000394791	Up		ENSMUSG00000030095	Tmem43	1032.29	54.7434	0.942836	-5.97777	2.26e-09	4.83e-08	Up
ENSMUSG00000028194	Ddah1	2562.67	21.6335	1.26767	-3.28975	0.00100277	0.00378156	Up		ENSMUSG00000030101	Sumf1	1374.88	53.5692	0.972602	-5.73546	9.72e-09	1.79e-07	Up
ENSMUSG00000028207	Asph	918.021	7.05787	0.931577	-2.92898	0.00340075	0.010655	Up		ENSMUSG00000030120	Mlf2	2669.98	9.877	0.546919	-5.97736	2.27e-09	4.83e-08	Up
ENSMUSG00000028211	Trp53inp1	116.356	4.38205	0.533975	-3.98385	6.78e-05	0.00037288	Up		ENSMUSG00000030122	Ptms	961.209	6.38015	0.584078	-4.51978	6.19e-06	5.13e-05	Up
ENSMUSG00000028358	Zfp618	257.427	3.42188	0.708874	-2.47071	0.0134844	0.0333212	Up		ENSMUSG00000030127	Cops7a	1791.08	5.63796	0.585602	-4.20835	2.57e-05	0.00017776	Up
ENSMUSG00000028399	Ptprd	3855.6	20.7948	1.17062	-3.55143	0.00038315	0.00165338	Up		ENSMUSG00000030216	Wbp11	2212	23.8415	0.592588	-7.63848	2.2e-14	1.58e-12	Up
ENSMUSG00000028437	Ubap1	651.366	5.59768	0.969754	-2.47644	0.0132701	0.0328737	Up		ENSMUSG00000030224	Strap	5462.95	8.87537	0.619026	-5.02173	5.12e-07	5.89e-06	Up
ENSMUSG00000028484	Psip1	71548.3	56.0572	1.46718	-3.62837	0.00028522	0.00128204	Up		ENSMUSG00000030357	Fkbp4	7703.72	7.80539	0.473113	-6.21685	5.07e-10	1.25e-08	Up
ENSMUSG00000028517	Plpp3	2658.68	4.38611	0.738763	-2.83065	0.00464529	0.0138291	Up		ENSMUSG00000030541	Idh2	3460.88	5.27165	0.402697	-5.91989	3.22e-09	6.65e-08	Up
ENSMUSG00000028530	Jak1	2580.4	6.47229	0.959255	-2.7154	0.00661951	0.0185937	Up		ENSMUSG00000030605	Mfge8	1604.63	92.4198	0.829565	-7.74694	9.41e-15	7.59e-13	Up
ENSMUSG00000028556	Dock7	166.673	5.63415	0.45423	-5.43484	5.48e-08	8.75e-07	Up		ENSMUSG00000030662	Ipo5	2512.54	7.98905	0.576697	-5.13895	2.76e-07	3.46e-06	Up
ENSMUSG00000028639	Ybx1	27706.9	14.0225	0.929933	-3.97006	7.19e-05	0.000391555	Up		ENSMUSG00000030824	Nucb1	2731.44	7.24325	0.769511	-3.63352	0.000279585	0.00140245	Up
ENSMUSG00000028788	Ptp4a2	220506	23.006	0.871354	-5.05151	4.38e-07	5.07e-06	Up		ENSMUSG00000030888	Rrp8	1111.01	96.6153	0.692587	-9.48322	2.47e-21	1.48e-18	Up
ENSMUSG00000028820	Sfpq	34935	141.996	1.14091	-5.96482	2.45e-09	6.1e-08	Up		ENSMUSG00000030917	Tmem159	1583.75	44.4502	0.856675	-6.25558	3.96e-10	9.92e-09	Up
ENSMUSG00000028902	Sf3a3	282.363	6.09973	0.371783	-7.01864	2.24e-12	1.28e-10	Up		ENSMUSG00000031066	Usp11	925.894	46.7363	1.07238	-4.98119	6.32e-07	7.04e-06	Up
ENSMUSG00000028926	Cdk14	1400.07	7.00103	1.16306	-2.29509	0.0217281	0.048807	Up		ENSMUSG00000031078	Cttn	3121.69	30.2234	0.612019	-7.93177	2.16e-15	2.17e-13	Up
ENSMUSG00000029068	Ccnl2	282.06	9.95716	0.406179	-8.14856	3.68e-16	6.39e-14	Up		ENSMUSG00000031207	Msn	1190.61	26.2992	0.685771	-6.79748	1.06e-11	3.94e-10	Up
ENSMUSG00000029094	Afap1	1710.88	24.6697	1.25392	-3.47297	0.000514741	0.00213336	Up		ENSMUSG00000031314	Taf1	1070.82	99.5847	1.0355	-6.21275	5.21e-10	1.28e-08	Up
ENSMUSG00000029153	Ociad2	3288.74	10.9114	1.22883	-2.64921	0.00806811	0.0218903	Up		ENSMUSG00000031328	Flna	1947.01	10.0708	0.559573	-5.8881	3.91e-09	7.88e-08	Up
ENSMUSG00000029171	Pgm2	2805.43	18.1909	1.39558	-2.77775	0.00547365	0.0158823	Up		ENSMUSG00000031387	Renbp	1100.27	25.3096	0.587694	-7.84994	4.16e-15	3.81e-13	Up
ENSMUSG00000029190	D5Ertd579e	11661.4	70.9276	1.57868	-3.50746	0.000452415	0.00191065	Up		ENSMUSG00000031446	Cul4a	2140.71	12.7157	0.466352	-7.81995	5.28e-15	4.66e-13	Up
ENSMUSG00000029201	Ugdh	276.022	2.36675	0.327932	-3.81527	0.000136035	0.000681103	Up		ENSMUSG00000031538	Plat	3886.08	10.1375	0.559176	-5.91446	3.33e-09	6.82e-08	Up
ENSMUSG00000029223	Uchl1	266.986	3.81143	0.6704	-2.81651	0.00485482	0.0143539	Up		ENSMUSG00000031565	Fgfr1	737.196	10.5093	0.833897	-3.97572	7.02e-05	0.000424645	Up
ENSMUSG00000029227	Fip1l1	297.503	4.34359	0.631417	-3.33033	0.00086743	0.00334611	Up		ENSMUSG00000031568	Rwdd4a	927.643	7.17163	0.632901	-4.4354	9.19e-06	7.23e-05	Up
ENSMUSG00000029231	Pdgfra	1274.76	3.9272	0.746246	-2.58953	0.0096106	0.0252889	Up		ENSMUSG00000031616	Ednra	2516.38	4.64983	0.420659	-5.24067	1.6e-07	2.14e-06	Up
ENSMUSG00000029387	Gtf2h3	333.147	117.179	0.785101	-8.58383	9.18e-18	2.71e-15	Up		ENSMUSG00000031622	Sin3b	948.997	15.1684	0.508414	-7.65314	1.96e-14	1.43e-12	Up
ENSMUSG00000029405	G3bp2	13852.6	21.4808	1.47181	-2.75623	0.00584712	0.0167353	Up		ENSMUSG00000031740	Mmp2	7761.3	3.41396	0.522249	-3.35921	0.000781663	0.00339244	Up
ENSMUSG00000029432	Nipsnap2	43863.3	104.623	0.818592	-8.00058	1.24e-15	1.86e-13	Up		ENSMUSG00000031783	Polr2c	1432.83	4.17525	0.603007	-3.37447	0.00073958	0.00323814	Up
ENSMUSG00000029438	Bcl7a	397.835	51.4442	1.12915	-4.80312	1.56e-06	1.49e-05	Up		ENSMUSG00000031840	Rab3a	1000.29	62.9077	1.11924	-5.12496	2.98e-07	3.7e-06	Up
ENSMUSG00000029455	Aldh2	285.308	3.36104	0.3435	-5.09201	3.54e-07	4.23e-06	Up		ENSMUSG00000031875	Cmtm3	4641.88	5.17199	0.496099	-4.73807	2.16e-06	2.05e-05	Up
ENSMUSG00000029552	Tes	23945	54.9887	1.42861	-3.72848	0.000192635	0.000913688	Up		ENSMUSG00000031948	Kars	4529.22	10.8016	0.404722	-8.43258	3.38e-17	5.82e-15	Up
ENSMUSG00000029610	Aimp2	126.511	2.87747	0.385226	-3.96289	7.4e-05	0.000402205	Up		ENSMUSG00000031985	Gnpat	1244.92	7.30983	0.564889	-5.02385	5.06e-07	5.84e-06	Up
ENSMUSG00000029617	Ccz1	27238.9	50.3372	1.62588	-3.10855	0.00188007	0.00647641	Up		ENSMUSG00000031996	Aplp2	6125.21	6.07773	0.486614	-5.30648	1.12e-07	1.56e-06	Up
ENSMUSG00000029705	Cux1	1916.51	13.4414	1.2978	-2.70744	0.00678038	0.0189785	Up		ENSMUSG00000032076	Cadm1	3624.14	5.15995	0.494893	-4.74388	2.1e-06	2e-05	Up
ENSMUSG00000029761	Cald1	4170.1	10.939	1.37662	-2.32821	0.0199011	0.0455979	Up		ENSMUSG00000032078	Zpr1	1203.39	8.97242	0.579653	-5.39101	7.01e-08	1.04e-06	Up
ENSMUSG00000029821	Gsdme	265263	176.323	0.958713	-7.52465	5.29e-14	4.9e-12	Up		ENSMUSG00000032126	Hmbs	1766.85	103.493	1.0414	-6.21372	5.17e-10	1.27e-08	Up
ENSMUSG00000029838	Ptn	258877	6.68621	1.0956	-2.39331	0.0166973	0.0397048	Up		ENSMUSG00000032294	Pkm	11116	6.92531	0.540146	-5.11559	3.13e-07	3.87e-06	Up
ENSMUSG00000029840	Mtpn	42156	36.3843	1.27254	-3.82807	0.000129152	0.000652072	Up		ENSMUSG00000032333	Stoml1	807.627	119.518	1.15021	-5.77096	7.88e-09	1.48e-07	Up
ENSMUSG00000030082	Sec61a1	164.383	16.4924	0.601786	-6.62166	3.55e-11	1.46e-09	Up		ENSMUSG00000032431	Crtap	995.103	117.981	0.891454	-7.60126	2.93e-14	2.02e-12	Up
ENSMUSG00000030105	Arl8b	73222.6	217.242	1.37403	-5.2371	1.63e-07	2.16e-06	Up		ENSMUSG00000032527	Pccb	1528.06	84.8656	0.894493	-7.01731	2.26e-12	9.56e-11	Up
ENSMUSG00000030120	Mlf2	370.463	7.80568	0.333851	-8.85895	8.08e-19	3.32e-16	Up		ENSMUSG00000032570	Atp2c1	1993.12	2.81357	0.383516	-3.87158	0.000108131	0.000616944	Up
ENSMUSG00000030122	Ptms	174.001	6.73336	0.371353	-7.37258	1.67e-13	1.34e-11	Up		ENSMUSG00000032786	Alas1	1398.1	88.4822	0.685609	-9.36884	7.33e-21	3.99e-18	Up
ENSMUSG00000030126	Tmcc1	941.792	6.42589	1.0573	-2.43449	0.0149127	0.036119	Up		ENSMUSG00000032898	Fbxo21	608.174	78.8548	1.33904	-4.42323	9.72e-06	7.6e-05	Up
ENSMUSG00000030127	Cops7a	170.513	2.81237	0.487994	-3.08105	0.00206273	0.0070081	Up		ENSMUSG00000033066	Gas7	919.199	92.2672	0.741547	-8.72437	2.68e-18	6.64e-16	Up
ENSMUSG00000030172	Erc1	4756.42	42.0831	1.5321	-3.1975	0.00138623	0.00498855	Up		ENSMUSG00000033088	Triobp	699.436	200.797	1.16148	-6.17846	6.47e-10	1.56e-08	Up
ENSMUSG00000030189	Ybx3	4688.12	38.1594	1.1471	-4.3584	1.31e-05	9.12e-05	Up		ENSMUSG00000033272	Slc35a4	1850.01	115.894	0.875213	-7.68544	1.52e-14	1.17e-12	Up
ENSMUSG00000030213	Atf7ip	5863.23	15.3103	1.43049	-2.53772	0.0111578	0.0284658	Up		ENSMUSG00000033306	Lpp	4075.59	19.3753	0.487263	-8.71476	2.91e-18	7.02e-16	Up
ENSMUSG00000030216	Wbp11	331.224	20.441	0.482305	-8.9657	3.08e-19	1.37e-16	Up		ENSMUSG00000033430	Terf2ip	1077.91	2.67274	0.489016	-2.87463	0.00404503	0.0136735	Up
ENSMUSG00000030224	Strap	458.101	3.93201	0.515603	-3.8121	0.000137789	0.000687893	Up		ENSMUSG00000033581	Igf2bp2	1194.44	22.1345	0.496294	-8.94902	3.59e-19	1.21e-16	Up
ENSMUSG00000030323	Ift122	546.165	9.02431	1.12978	-2.67993	0.0073637	0.0203396	Up		ENSMUSG00000033585	Ndn	1967.95	3.24525	0.642924	-2.60298	0.00924173	0.0271141	Up
ENSMUSG00000030357	Fkbp4	871.125	4.87922	0.392748	-5.80313	6.51e-09	1.38e-07	Up		ENSMUSG00000033684	Qsox1	834.901	7.80228	0.571502	-5.11677	3.11e-07	3.85e-06	Up
ENSMUSG00000030516	Tjp1	20193.3	25.9275	1.57045	-2.70108	0.00691156	0.0192901	Up		ENSMUSG00000033732	Sf3b3	1838.26	60.4011	1.02682	-5.56504	2.62e-08	4.38e-07	Up
ENSMUSG00000030541	Idh2	419.633	3.50876	0.328822	-5.47263	4.43e-08	7.28e-07	Up		ENSMUSG00000033760	Rbm4b	1039.79	10.6417	0.539687	-6.27581	3.48e-10	8.89e-09	Up
ENSMUSG00000030662	Ipo5	245.882	4.22767	0.379734	-5.42261	5.87e-08	9.22e-07	Up		ENSMUSG00000033792	Atp7a	1125.51	15.3468	0.584304	-6.67067	2.55e-11	8.69e-10	Up
ENSMUSG00000030754	Copb1	55332.6	38.6018	1.32046	-3.72926	0.000192045	0.000912171	Up		ENSMUSG00000033933	Vhl	873.962	116.1	1.00859	-6.64867	2.96e-11	9.86e-10	Up
ENSMUSG00000030824	Nucb1	267.154	3.82503	0.319359	-6.01968	1.75e-09	4.56e-08	Up		ENSMUSG00000034187	Nsf	1155.45	27.6523	0.72332	-6.49889	8.09e-11	2.42e-09	Up
ENSMUSG00000030846	Tial1	204808	91.479	1.50117	-3.95545	7.64e-05	0.000413716	Up		ENSMUSG00000034324	Tmem132c	920.233	113.864	0.903736	-7.32668	2.36e-13	1.29e-11	Up
ENSMUSG00000030917	Tmem159	150.083	23.5661	0.914577	-4.86582	1.14e-06	1.16e-05	Up		ENSMUSG00000034341	Wbp2	1254.16	93.9806	0.924516	-6.91447	4.7e-12	1.88e-10	Up
ENSMUSG00000031078	Cttn	277.332	15.1897	0.500216	-7.80685	5.86e-15	7.05e-13	Up		ENSMUSG00000034610	Tut4	2108.83	5.76589	0.569051	-4.39371	1.11e-05	8.51e-05	Up
ENSMUSG00000031328	Flna	204.814	5.87783	0.383079	-6.67829	2.42e-11	1.04e-09	Up		ENSMUSG00000034659	Tmem109	674.461	48.4187	0.980177	-5.56923	2.56e-08	4.3e-07	Up
ENSMUSG00000031387	Renbp	132.984	17.4431	0.489021	-8.4001	4.46e-17	1.07e-14	Up		ENSMUSG00000034674	Tdg	1362.92	3.09567	0.41765	-3.87639	0.000106017	0.000607597	Up
ENSMUSG00000031446	Cul4a	185.735	6.0163	0.491233	-5.26831	1.38e-07	1.88e-06	Up		ENSMUSG00000034708	Grn	1024.03	100.925	0.922371	-7.09564	1.29e-12	6.01e-11	Up
ENSMUSG00000031538	Plat	448.131	6.4976	0.548026	-4.88969	1.01e-06	1.04e-05	Up		ENSMUSG00000035198	Tubg1	887.597	15.0306	0.506637	-7.64063	2.16e-14	1.56e-12	Up
ENSMUSG00000031565	Fgfr1	154.558	12.798	0.651681	-5.5804	2.4e-08	4.25e-07	Up		ENSMUSG00000035372	1810055G02Rik	1975.15	11.2338	0.409572	-8.46394	2.58e-17	4.49e-15	Up
ENSMUSG00000031592	Pcm1	18998.2	18.7081	1.41944	-2.74876	0.00598208	0.0170665	Up		ENSMUSG00000035585	Tsen34	3515.69	12.199	0.679229	-5.22615	1.73e-07	2.29e-06	Up
ENSMUSG00000031616	Ednra	343.562	3.52613	0.657926	-2.73857	0.00617064	0.0175373	Up		ENSMUSG00000036103	Colec12	3307.08	7.27196	0.667354	-4.22233	2.42e-05	0.000168421	Up
ENSMUSG00000031667	Aktip	1061.25	3.98734	0.519864	-3.79665	0.000146663	0.000725784	Up		ENSMUSG00000036430	Tbcc	1577.41	295.403	0.788866	-10.3182	5.83e-25	8.94e-22	Up
ENSMUSG00000031672	Got2	148.695	2.61645	0.356594	-3.84666	0.000119741	0.000611956	Up		ENSMUSG00000036435	Exoc1	943.434	8.80258	0.748714	-4.11242	3.92e-05	0.000257474	Up
ENSMUSG00000031737	Irx5	2781.32	18.4233	0.698136	-5.91922	3.23e-09	7.63e-08	Up		ENSMUSG00000036442	Thap11	745.22	4.33853	0.870936	-2.36505	0.0180275	0.0470237	Up
ENSMUSG00000031740	Mmp2	973.903	2.30572	0.392922	-3.06266	0.00219379	0.0073613	Up		ENSMUSG00000036580	Spg20	1069.44	101.009	0.870429	-7.52401	5.31e-14	3.41e-12	Up
ENSMUSG00000031783	Polr2c	161.991	2.50601	0.326295	-4.0401	5.34e-05	0.000304751	Up		ENSMUSG00000036817	Sun1	1787.38	5.00742	0.883659	-2.55685	0.0105626	0.03034	Up
ENSMUSG00000031875	Cmtm3	531.221	3.19547	0.461704	-3.62295	0.000291264	0.00130434	Up		ENSMUSG00000037013	Ss18	1149.12	53.1243	0.9272	-6.03039	1.64e-09	3.56e-08	Up
ENSMUSG00000031948	Kars	513.512	6.8681	0.424963	-6.51976	7.04e-11	2.65e-09	Up		ENSMUSG00000037242	Clic4	12839	4.75978	0.653335	-3.3937	0.000689552	0.00305433	Up
ENSMUSG00000031951	Tmem231	2523.73	598.321	1.13016	-7.77625	7.47e-15	8.8e-13	Up		ENSMUSG00000037251	Pomk	641.708	174.629	1.10821	-6.52328	6.88e-11	2.09e-09	Up
ENSMUSG00000031985	Gnpat	121.985	3.85575	0.37922	-5.09073	3.57e-07	4.25e-06	Up		ENSMUSG00000037313	Tacc3	1192.5	259.209	1.14683	-6.76699	1.31e-11	4.73e-10	Up
ENSMUSG00000031996	Aplp2	721.295	4.05153	0.337839	-5.81344	6.12e-09	1.32e-07	Up		ENSMUSG00000037470	Uggt1	1543	68.4469	0.547629	-11.0608	1.94e-28	5.46e-25	Up
ENSMUSG00000032018	Sc5d	18679	50.8505	1.27491	-4.17499	2.98e-05	0.000184406	Up		ENSMUSG00000037568	Vash2	1069.71	82.6557	1.21033	-5.00566	5.57e-07	6.33e-06	Up
ENSMUSG00000032076	Cadm1	1845.96	16.4653	1.171	-3.27793	0.0010457	0.0039145	Up		ENSMUSG00000037605	Adgrl3	1064.25	3.91175	0.547449	-3.56475	0.000364207	0.00176209	Up
ENSMUSG00000032215	Rsl24d1	3887.43	15.0961	0.793549	-4.82465	1.4e-06	1.37e-05	Up		ENSMUSG00000037646	Vps13b	1139.79	6.75312	0.759578	-3.55301	0.000380846	0.00183156	Up
ENSMUSG00000032217	Rnf111	392.898	6.65757	1.09362	-2.39387	0.0166717	0.0396494	Up		ENSMUSG00000037851	Iars	1681.84	63.7353	1.05838	-5.45463	4.91e-08	7.64e-07	Up
ENSMUSG00000032265	Tent5a	22372.2	38.0383	0.52769	-9.85123	6.77e-23	1.04e-19	Up		ENSMUSG00000037896	Rcor1	1154.54	47.2486	0.818069	-6.68658	2.28e-11	7.89e-10	Up
ENSMUSG00000032294	Pkm	15791.7	61.9057	1.45238	-3.76302	0.000167872	0.000813185	Up		ENSMUSG00000037916	Ndufv1	3315.04	13.2845	0.66892	-5.48794	4.07e-08	6.47e-07	Up
ENSMUSG00000032399	Rpl4	152945	19.3876	1.37488	-2.88873	0.003868	0.0118871	Up		ENSMUSG00000038127	Ccdc50	2393.1	10.3887	0.6733	-4.9396	7.83e-07	8.49e-06	Up
ENSMUSG00000032413	Rasa2	5112.37	34.4686	1.42276	-3.31152	0.000927904	0.00354172	Up		ENSMUSG00000038462	Uqcrfs1	4617.08	5.26943	0.67387	-3.50107	0.000463391	0.00216742	Up
ENSMUSG00000032435	Dync1li1	7232.49	85.1652	1.53158	-3.79814	0.000145789	0.00072221	Up		ENSMUSG00000038482	Tfdp1	818.022	74.9436	0.72507	-8.56424	1.09e-17	2.18e-15	Up
ENSMUSG00000032570	Atp2c1	1167.93	11.1351	1.08353	-3.07316	0.00211806	0.00716141	Up		ENSMUSG00000038552	Fndc4	725.129	134.782	1.24679	-5.41584	6.1e-08	9.22e-07	Up
ENSMUSG00000032624	Eml4	8534.68	32.3866	1.39342	-3.3344	0.000854824	0.00330582	Up		ENSMUSG00000039130	Zc3hc1	1674.3	6.61909	0.423958	-6.39206	1.64e-10	4.49e-09	Up
ENSMUSG00000032640	Chsy1	19548.3	9.99502	1.2694	-2.4603	0.0138821	0.0340839	Up		ENSMUSG00000039328	Rnf122	1404.63	58.0883	0.701652	-8.2649	1.4e-16	2.01e-14	Up
ENSMUSG00000032673	Prorsd1	13884.2	230.216	1.63051	-4.28464	1.83e-05	0.000121817	Up		ENSMUSG00000039536	Stau1	1602.77	17.3521	0.654668	-6.19772	5.73e-10	1.39e-08	Up
ENSMUSG00000032712	Resf1	16176.6	22.358	1.50195	-2.72436	0.00644266	0.0181711	Up		ENSMUSG00000040209	Zfp704	1614.29	3.25427	0.581305	-2.89354	0.00380931	0.012986	Up
ENSMUSG00000033060	Lmo7	4850.5	11.7595	1.20206	-2.80099	0.00509458	0.0149265	Up		ENSMUSG00000040225	Prrc2c	3169.24	2.70729	0.510911	-2.78766	0.00530896	0.0171978	Up
ENSMUSG00000033228	Scaf11	74479	87.2242	1.61001	-3.58565	0.000336238	0.00147552	Up		ENSMUSG00000040249	Lrp1	843.436	7.81641	0.929684	-3.09114	0.0019939	0.00755316	Up
ENSMUSG00000033306	Lpp	546.411	14.7757	0.600404	-6.40209	1.53e-10	5.33e-09	Up		ENSMUSG00000040699	Limd2	2609.14	24.9511	0.607777	-7.5413	4.65e-14	3.09e-12	Up
ENSMUSG00000033430	Terf2ip	181.943	2.59922	0.546131	-2.46169	0.0138284	0.033983	Up		ENSMUSG00000040731	Eif4h	4581.94	3.91694	0.550606	-3.5389	0.000401801	0.00191486	Up
ENSMUSG00000033577	Myo6	217464	62.1091	1.02897	-5.56651	2.6e-08	4.57e-07	Up		ENSMUSG00000041120	Nbl1	1686.16	18.1315	0.742817	-5.51425	3.5e-08	5.67e-07	Up
ENSMUSG00000033581	Igf2bp2	222.64	23.8348	0.67749	-6.63404	3.27e-11	1.35e-09	Up		ENSMUSG00000041168	Lonp1	640.167	166.743	1.37724	-5.03218	4.85e-07	5.64e-06	Up
ENSMUSG00000033585	Ndn	327.42	3.10024	0.354786	-4.61793	3.88e-06	3.25e-05	Up		ENSMUSG00000041329	Atp1b2	2140.72	7.30697	0.615135	-4.60266	4.17e-06	3.63e-05	Up
ENSMUSG00000033792	Atp7a	142.403	11.0232	0.430123	-8.02072	1.05e-15	1.62e-13	Up		ENSMUSG00000041859	Mcm3	1727.7	3.08265	0.558599	-2.87516	0.00403821	0.0136614	Up
ENSMUSG00000034187	Nsf	150.645	20.6951	0.515747	-8.36091	6.22e-17	1.4e-14	Up		ENSMUSG00000041958	Pigs	1949.78	113.352	1.0067	-6.56937	5.05e-11	1.59e-09	Up
ENSMUSG00000034210	Efcab14	41097.6	136.043	1.64254	-3.83807	0.000124004	0.000631	Up		ENSMUSG00000042050	Wdr60	1159.54	7.56099	0.558818	-5.16675	2.38e-07	3.04e-06	Up
ENSMUSG00000034312	Iqsec1	290.356	7.03769	0.796888	-3.43976	0.00058224	0.00237092	Up		ENSMUSG00000042111	Ccdc115	788.739	90.1204	0.836689	-7.67732	1.62e-14	1.22e-12	Up
ENSMUSG00000034610	Tut4	1492.17	25.5698	1.25285	-3.51381	0.000441724	0.0018716	Up		ENSMUSG00000042211	Fbxo38	1464.09	9.59739	0.502379	-6.42585	1.31e-10	3.71e-09	Up
ENSMUSG00000034674	Tdg	191.405	2.39761	0.434639	-2.87978	0.00397957	0.0121744	Up		ENSMUSG00000042229	Rabif	941.442	77.3096	1.02971	-5.91853	3.25e-09	6.7e-08	Up
ENSMUSG00000035198	Tubg1	133.735	13.0429	0.481407	-7.6213	2.51e-14	2.56e-12	Up		ENSMUSG00000042436	Mfap4	3883.78	4.69561	0.537037	-4.11199	3.92e-05	0.000257849	Up
ENSMUSG00000035585	Tsen34	339.075	6.51805	0.394774	-6.82752	8.64e-12	4.2e-10	Up		ENSMUSG00000042688	Mapk6	1112.22	5.70095	0.505147	-4.93585	7.98e-07	8.65e-06	Up
ENSMUSG00000035597	Prpf39	2902.03	5.18382	0.926016	-2.48477	0.0129635	0.0322756	Up		ENSMUSG00000043445	Pgp	755.956	35.5056	0.858563	-5.89198	3.82e-09	7.72e-08	Up
ENSMUSG00000036103	Colec12	773.689	10.0594	0.818126	-3.9698	7.19e-05	0.00039185	Up		ENSMUSG00000044629	Cnrip1	945.402	15.7929	0.596688	-6.60812	3.89e-11	1.25e-09	Up
ENSMUSG00000036202	Rif1	66385	43.5472	1.47456	-3.38113	0.000721889	0.00285802	Up		ENSMUSG00000044786	Zfp36	2879.42	4.06661	0.760463	-2.60653	0.00914643	0.0268953	Up
ENSMUSG00000036309	Skp1a	25659.6	6.70377	0.968564	-2.73889	0.00616465	0.017525	Up		ENSMUSG00000045411	2410002F23Rik	1080.68	15.4478	0.586134	-6.6608	2.72e-11	9.24e-10	Up
ENSMUSG00000036435	Exoc1	145.642	7.75391	0.502998	-5.8504	4.9e-09	1.09e-07	Up		ENSMUSG00000045983	Eif4g1	1719.14	27.8801	0.713989	-6.6184	3.63e-11	1.18e-09	Up
ENSMUSG00000036442	Thap11	127.155	4.28103	0.388979	-5.30142	1.15e-07	1.61e-06	Up		ENSMUSG00000046818	Ddit4l	969.292	27.3991	0.581825	-8.16952	3.1e-16	4.05e-14	Up
ENSMUSG00000036478	Btg1	130157	28.44	1.15079	-3.993	6.52e-05	0.000361363	Up		ENSMUSG00000047714	Ppp1r2	1423.18	10.3787	0.629346	-5.29121	1.22e-07	1.68e-06	Up
ENSMUSG00000036775	Decr2	940.676	9.33432	0.588317	-5.41089	6.27e-08	9.72e-07	Up		ENSMUSG00000047945	Marcksl1	9853.72	4.92024	0.715932	-3.15265	0.00161794	0.00631214	Up
ENSMUSG00000036817	Sun1	175.052	2.54427	0.379969	-3.56911	0.000358191	0.00156024	Up		ENSMUSG00000048076	Arf1	3845.88	4.89677	0.574288	-3.94456	7.99e-05	0.000475988	Up
ENSMUSG00000037236	Matr3	30474	16.509	1.27592	-2.97851	0.00289654	0.00931473	Up		ENSMUSG00000048118	Arid4a	1530.57	4.29769	0.699188	-2.95907	0.0030857	0.0108777	Up
ENSMUSG00000037242	Clic4	6056.01	14.0951	0.792166	-4.71148	2.46e-06	2.19e-05	Up		ENSMUSG00000048327	Ckap2l	1585.17	108.615	1.04288	-6.26918	3.63e-10	9.23e-09	Up
ENSMUSG00000037355	Uvssa	21563.2	85.7288	1.65365	-3.45058	0.000559377	0.00228667	Up		ENSMUSG00000048429	Timm29	2819.75	90.838	0.875848	-7.25462	4.03e-13	2.1e-11	Up
ENSMUSG00000037369	Kdm6a	1481.1	5.78916	0.927825	-2.48452	0.0129724	0.032293	Up		ENSMUSG00000048578	Mlec	1592.95	4.48747	0.645519	-3.30599	0.000946427	0.00400043	Up
ENSMUSG00000037563	Rps16	22870.1	30.8799	1.38304	-3.3181	0.000906325	0.00347308	Up		ENSMUSG00000049076	Acap2	1019.63	3.53997	0.747055	-2.3928	0.0167204	0.0441954	Up
ENSMUSG00000037573	Tob1	11752.3	45.1112	1.31002	-3.92377	8.72e-05	0.000463309	Up		ENSMUSG00000049421	Zfp260	4197.47	4.13212	0.721671	-2.78415	0.00536678	0.0173418	Up
ENSMUSG00000037605	Adgrl3	4610.17	113.204	1.31333	-4.85471	1.21e-06	1.21e-05	Up		ENSMUSG00000049488	Tmem67	944.751	259.236	0.90402	-8.55846	1.14e-17	2.27e-15	Up
ENSMUSG00000037608	Bclaf1	77190.3	24.9872	1.27094	-3.4334	0.000596071	0.00241789	Up		ENSMUSG00000050447	Lypd6	1840.06	3.19139	0.546335	-3.03403	0.00241307	0.00883726	Up
ENSMUSG00000037625	Cldn11	398.923	3.04033	0.566031	-2.78948	0.00527926	0.0154006	Up		ENSMUSG00000051855	Mest	4115.95	13.0893	0.70894	-5.14105	2.73e-07	3.43e-06	Up
ENSMUSG00000037664	Cdkn1c	34339.3	54.4198	1.11779	-4.92203	8.57e-07	9.09e-06	Up		ENSMUSG00000052299	Ltn1	1122.46	82.8508	0.931372	-6.70022	2.08e-11	7.26e-10	Up
ENSMUSG00000037669	Ldah	52081.2	383.567	1.33847	-5.96874	2.39e-09	5.98e-08	Up		ENSMUSG00000052456	Asna1	998.326	216.893	1.13547	-6.63188	3.31e-11	1.09e-09	Up
ENSMUSG00000037685	Atp8a1	3822.6	16.7715	1.41055	-2.66635	0.00766797	0.0210278	Up		ENSMUSG00000052837	Junb	1927.95	42.3135	1.37587	-3.64659	0.000265747	0.00134417	Up
ENSMUSG00000038079	Tmem237	1328.37	3.43663	0.740351	-2.36112	0.01822	0.0425268	Up		ENSMUSG00000053398	Phgdh	803.146	48.4984	1.18509	-4.50253	6.71e-06	5.51e-05	Up
ENSMUSG00000038127	Ccdc50	218.703	5.13595	0.494181	-4.76249	1.91e-06	1.77e-05	Up		ENSMUSG00000053730	Tmem39b	1523.74	12.495	0.777559	-4.58272	4.59e-06	3.95e-05	Up
ENSMUSG00000038299	Wdr36	1026.96	5.17851	0.833948	-2.77512	0.00551806	0.015985	Up		ENSMUSG00000053841	Txlna	1126.52	22.7051	0.644233	-6.91509	4.68e-12	1.87e-10	Up
ENSMUSG00000038462	Uqcrfs1	486.76	2.9543	0.296039	-5.27153	1.35e-07	1.86e-06	Up		ENSMUSG00000054364	Rhob	2809.88	2.9634	0.554695	-2.79486	0.00519226	0.0168781	Up
ENSMUSG00000038587	Akap12	5272.41	4.14142	0.375998	-5.42376	5.84e-08	9.19e-07	Up		ENSMUSG00000054808	Actn4	2433.23	8.37624	0.800064	-3.74556	0.000179994	0.000963761	Up
ENSMUSG00000038619	Ensa	293.351	2.86874	0.456082	-3.34296	0.000828895	0.00322182	Up		ENSMUSG00000055013	Agap1	1385.94	6.50454	0.484676	-5.52943	3.21e-08	5.25e-07	Up
ENSMUSG00000039163	Cmc1	5576.39	31.5733	1.32044	-3.52444	0.000424382	0.00180768	Up		ENSMUSG00000055053	Nfic	1274.13	3.22285	0.488393	-3.42468	0.000615528	0.00276684	Up
ENSMUSG00000039221	Rpl22l1	16000.1	66.5021	1.4176	-3.50907	0.000449669	0.00190048	Up		ENSMUSG00000055067	Smyd3	818.119	8.49986	0.899056	-3.33649	0.000848443	0.00363455	Up
ENSMUSG00000039361	Picalm	10953.5	57.3711	1.15076	-4.82909	1.37e-06	1.34e-05	Up		ENSMUSG00000055320	Tead1	714.574	3.36781	0.671388	-2.57343	0.0100697	0.0291627	Up
ENSMUSG00000039419	Cntnap2	13590.6	106.007	1.39958	-4.44377	8.84e-06	6.52e-05	Up		ENSMUSG00000055762	Eef1d	3648.28	3.19761	0.498666	-3.33289	0.000859493	0.00367442	Up
ENSMUSG00000039536	Stau1	124.627	7.41936	0.431739	-6.6694	2.57e-11	1.1e-09	Up		ENSMUSG00000055932	Fto	2818.08	20.5548	0.509654	-8.47653	2.32e-17	4.21e-15	Up
ENSMUSG00000039542	Ncam1	2608.47	6.64406	0.903424	-2.93623	0.00332233	0.0104407	Up		ENSMUSG00000056091	St3gal5	767.457	84.4714	0.971659	-6.46102	1.04e-10	3.02e-09	Up
ENSMUSG00000039630	Hnrnpu	21117.6	14.7203	1.01326	-3.68729	0.000226652	0.00105163	Up		ENSMUSG00000057421	Las1l	2702.03	3.25602	0.418908	-4.03899	5.37e-05	0.000337476	Up
ENSMUSG00000039706	Ldb2	8593.59	3151.78	1.49873	-7.02878	2.08e-12	1.22e-10	Up		ENSMUSG00000057880	Abat	776.339	36.727	1.17319	-4.22493	2.39e-05	0.000166874	Up
ENSMUSG00000039835	Nhsl1	67377.3	100.135	1.44536	-4.22419	2.4e-05	0.000153764	Up		ENSMUSG00000058571	Gpc6	1415.71	4.43061	0.703851	-2.99826	0.0027153	0.00979873	Up
ENSMUSG00000040025	Ythdf2	18431.1	22.8917	1.3294	-3.17204	0.00151371	0.0053806	Up		ENSMUSG00000058594	Fbh1	2347.88	3.85526	0.480249	-4.0206	5.81e-05	0.000361315	Up
ENSMUSG00000040102	Klhl42	12794.1	77.3099	1.40633	-4.12057	3.78e-05	0.00022574	Up		ENSMUSG00000058756	Thra	1495.15	21.6025	0.926385	-4.64069	3.47e-06	3.11e-05	Up
ENSMUSG00000040209	Zfp704	215.702	2.36697	0.422257	-2.97129	0.00296554	0.00949672	Up		ENSMUSG00000059689	Zfp637	1370.16	5.62178	0.552769	-4.45954	8.21e-06	6.57e-05	Up
ENSMUSG00000040225	Prrc2c	1673.96	9.62238	0.676665	-4.74923	2.04e-06	1.87e-05	Up		ENSMUSG00000060261	Gtf2i	3955.77	4.46752	0.628915	-3.38566	0.000710065	0.00313168	Up
ENSMUSG00000040249	Lrp1	156.635	8.47133	0.467416	-6.58484	4.55e-11	1.8e-09	Up		ENSMUSG00000061666	Gdpd1	1879.15	2.31921	0.504828	-2.38256	0.017193	0.0452318	Up
ENSMUSG00000040459	Arglu1	7944.6	11.2293	1.0817	-3.08879	0.00200975	0.00686006	Up		ENSMUSG00000063802	Hspbp1	1116.21	68.3525	0.843615	-7.11252	1.14e-12	5.37e-11	Up
ENSMUSG00000040649	Rimklb	1834.13	7.01888	1.03848	-2.60119	0.00929019	0.0245493	Up		ENSMUSG00000064080	Fbln2	1317.83	12.1728	0.456863	-7.84928	4.18e-15	3.81e-13	Up
ENSMUSG00000040699	Limd2	270.326	14.6531	0.351743	-10.9995	3.84e-28	1.62e-24	Up		ENSMUSG00000067586	S1pr3	2298.71	117.855	0.993741	-6.71395	1.89e-11	6.67e-10	Up
ENSMUSG00000040725	Hnrnpul1	2086.75	21.3244	0.688664	-7.07914	1.45e-12	9.05e-11	Up		ENSMUSG00000067787	Blcap	2391.03	3.79294	0.708839	-2.66507	0.00769733	0.023352	Up
ENSMUSG00000040731	Eif4h	624.957	2.95877	0.290593	-5.36103	8.27e-08	1.22e-06	Up		ENSMUSG00000068040	Tm9sf4	2005.47	9.85753	0.427297	-7.67974	1.59e-14	1.21e-12	Up
ENSMUSG00000040943	Tet2	2202.52	26.6451	0.994612	-4.59141	4.4e-06	3.63e-05	Up		ENSMUSG00000068739	Sars	1919.07	3.05947	0.456293	-3.50856	0.000450544	0.00211782	Up
ENSMUSG00000040997	Abhd4	177.095	2.62726	0.392026	-3.52589	0.00042207	0.00179919	Up		ENSMUSG00000070047	Fat1	937.439	84.6935	1.12017	-5.4886	4.05e-08	6.46e-07	Up
ENSMUSG00000041120	Nbl1	111.408	6.54514	0.39407	-6.83556	8.17e-12	4.01e-10	Up		ENSMUSG00000070436	Serpinh1	51961.9	5.02329	0.560027	-4.11249	3.91e-05	0.000257474	Up
ENSMUSG00000041329	Atp1b2	241.92	4.54651	0.335366	-6.51966	7.05e-11	2.65e-09	Up		ENSMUSG00000070520	Nsmce3	640.413	13.4881	0.700856	-5.29831	1.17e-07	1.62e-06	Up
ENSMUSG00000041777	Cir1	14276.7	107.339	1.52651	-4.01094	6.05e-05	0.00033967	Up		ENSMUSG00000071646	Mta2	2203.96	109.693	0.771089	-8.66982	4.33e-18	9.86e-16	Up
ENSMUSG00000041781	Cpsf2	1654.38	9.9741	1.29498	-2.40301	0.0162608	0.0388202	Up		ENSMUSG00000071650	Ganab	3130.81	23.3387	0.583854	-7.70177	1.34e-14	1.05e-12	Up
ENSMUSG00000041859	Mcm3	258.462	2.58555	0.430904	-3.19788	0.00138443	0.00498313	Up		ENSMUSG00000072582	Ptrh2	714.668	56.5707	0.740261	-7.80466	5.97e-15	5.21e-13	Up
ENSMUSG00000042198	Chchd7	7621.67	23.4756	1.58692	-2.58508	0.00973556	0.0255537	Up		ENSMUSG00000073889	Il11ra1	2028.91	6.0656	0.57703	-4.4523	8.5e-06	6.77e-05	Up
ENSMUSG00000042225	Ammecr1	51030.6	172.276	1.48825	-4.55405	5.26e-06	4.24e-05	Up		ENSMUSG00000074682	Zcchc3	2191.79	91.2127	0.655877	-9.80878	1.03e-22	9.16e-20	Up
ENSMUSG00000042390	Gatad2b	3305.05	9.03575	1.15593	-2.61307	0.00897341	0.0238169	Up		ENSMUSG00000074909	Ranbp6	826.444	57.5149	1.15847	-4.82706	1.39e-06	1.4e-05	Up
ENSMUSG00000042436	Mfap4	481.428	3.19239	0.346679	-4.82997	1.37e-06	1.34e-05	Up		ENSMUSG00000074918	Inafm2	1769.23	98.365	0.932097	-6.93166	4.16e-12	1.69e-10	Up
ENSMUSG00000042688	Mapk6	165.59	4.79328	0.467387	-4.82529	1.4e-06	1.37e-05	Up		ENSMUSG00000109865	Hspa14	2811.29	4.94167	0.672822	-3.37091	0.000749199	0.00327091	Up
ENSMUSG00000044147	Arf6	880.297	6.99335	0.366441	-7.61897	2.56e-14	2.59e-12	Up		ENSMUSG00000044595	Dnd1	526.203	#DIV/0!	1.76345	-5.6491	1.61e-08	2.82e-07	Up
ENSMUSG00000044629	Cnrip1	327.852	32.1591	0.819893	-5.96347	2.47e-09	6.14e-08	Up		ENSMUSG00000026240	Cops7b	1036.75	357.336	1.03855	-7.98105	1.45e-15	1.53e-13	Up
ENSMUSG00000044786	Zfp36	317.672	2.36299	0.320066	-3.8281	0.000129137	0.000652072	Up		ENSMUSG00000042535	Gtpbp1	725.077	297.484	0.971392	-8.24475	1.66e-16	2.29e-14	Up
ENSMUSG00000045427	Hnrnph2	54751	60.9976	1.04684	-5.43944	5.34e-08	8.55e-07	Up		ENSMUSG00000050088	1600012H06Rik	588.143	159.996	0.929309	-7.83712	4.61e-15	4.16e-13	Up
ENSMUSG00000045996	Polr2k	13368	51.8054	1.44209	-3.63219	0.000281024	0.00126521	Up		ENSMUSG00000027628	Aar2	747.405	158.336	0.641556	-11.2074	3.75e-29	1.58e-25	Up
ENSMUSG00000046434	Hnrnpa1	18891.6	9.09439	0.794267	-3.92056	8.83e-05	0.000468061	Up		ENSMUSG00000070044	Fam149a	780.64	149.737	0.873529	-8.2597	1.46e-16	2.07e-14	Up
ENSMUSG00000046573	Lyrm4	12807.1	150.451	1.32442	-5.09559	3.48e-07	4.16e-06	Up		ENSMUSG00000020476	Dbnl	3119.42	148.965	0.622948	-11.5091	1.19e-30	2e-26	Up
ENSMUSG00000046982	Tshz1	14981	59.5111	1.27639	-4.33594	1.45e-05	9.99e-05	Up		ENSMUSG00000025145	Lrrc45	636.187	148.593	0.787119	-9.14566	5.93e-20	2.38e-17	Up
ENSMUSG00000047139	Cd24a	4440.3	9.25173	1.21078	-2.50786	0.0121466	0.0305487	Up		ENSMUSG00000028284	Map3k7	688.774	145.066	0.971106	-7.26603	3.7e-13	1.94e-11	Up
ENSMUSG00000047146	Tet1	9693.86	36.2705	1.2695	-3.8351	0.000125512	0.00063752	Up		ENSMUSG00000020777	Acox1	906.712	144.271	0.884114	-8.04093	8.92e-16	1e-13	Up
ENSMUSG00000047187	Rab2a	20216.9	169.358	1.62601	-4.06025	4.9e-05	0.000282862	Up		ENSMUSG00000018651	Tada2a	903.677	140.678	0.927914	-7.5252	5.26e-14	3.4e-12	Up
ENSMUSG00000047648	Fbxo30	47715.7	36.3187	1.2987	-3.73805	0.000185456	0.000886994	Up		ENSMUSG00000006678	Pola1	745.866	140.006	1.01984	-6.70232	2.05e-11	7.19e-10	Up
ENSMUSG00000047714	Ppp1r2	157.602	6.3965	0.385503	-6.95546	3.51e-12	1.9e-10	Up		ENSMUSG00000024792	Zfpl1	827.027	138.812	0.700755	-10.103	5.36e-24	6.02e-21	Up
ENSMUSG00000047881	Rell1	9343.87	136.892	1.53844	-4.17741	2.95e-05	0.000182927	Up		ENSMUSG00000023348	Trip6	1096.8	137.766	1.09731	-6.22982	4.67e-10	1.16e-08	Up
ENSMUSG00000047945	Marcksl1	1089.06	2.91104	0.406173	-3.76149	0.000168906	0.000817722	Up		ENSMUSG00000063931	Pepd	1130.67	136.821	0.911803	-7.61938	2.55e-14	1.8e-12	Up
ENSMUSG00000048058	Ldlrad3	190.446	2.70325	0.492509	-2.84216	0.00448084	0.0134272	Up		ENSMUSG00000027509	Rae1	1277.8	118.962	0.913196	-7.40604	1.3e-13	7.59e-12	Up
ENSMUSG00000048076	Arf1	449.203	3.09428	0.303776	-5.3692	7.91e-08	1.18e-06	Up		ENSMUSG00000038102	Trappc11	588.29	106.973	0.68797	-9.68846	3.38e-22	2.47e-19	Up
ENSMUSG00000048118	Arid4a	195.827	2.98602	0.580127	-2.70968	0.00673484	0.0188644	Up		ENSMUSG00000062661	Ncs1	2339.73	100.214	0.857174	-7.59782	3.01e-14	2.06e-12	Up
ENSMUSG00000048170	Mcmbp	75865.8	107.772	1.15914	-5.53497	3.11e-08	5.36e-07	Up		ENSMUSG00000029622	Arpc1b	2380.88	99.3927	0.822857	-7.91824	2.41e-15	2.35e-13	Up
ENSMUSG00000048578	Mlec	159.13	2.3142	0.361124	-3.38149	0.000720935	0.00285491	Up		ENSMUSG00000028378	Ptgr1	610.398	96.9052	0.873378	-7.51293	5.78e-14	3.65e-12	Up
ENSMUSG00000049076	Acap2	155.653	3.05639	0.567048	-2.85106	0.00435737	0.0131486	Up		ENSMUSG00000070576	Mn1	2929.92	96.3888	0.798663	-8.10462	5.29e-16	6.51e-14	Up
ENSMUSG00000049421	Zfp260	3334.09	21.3768	1.36901	-2.99827	0.00271515	0.00881049	Up		ENSMUSG00000031093	Dock11	566.267	91.8858	1.86449	-2.97278	0.00295117	0.0104956	Up
ENSMUSG00000049493	Pls1	113681	168.465	1.35099	-5.0909	3.56e-07	4.25e-06	Up		ENSMUSG00000037795	N4bp2	540.552	87.6828	1.21864	-5.07525	3.87e-07	4.63e-06	Up
ENSMUSG00000050192	Eif5a2	25744.8	191.537	1.35794	-5.18648	2.14e-07	2.75e-06	Up		ENSMUSG00000036672	Cenpt	825.669	86.6818	1.08458	-5.72258	1.05e-08	1.92e-07	Up
ENSMUSG00000050447	Lypd6	262.354	2.50771	0.406795	-3.22658	0.00125278	0.00458173	Up		ENSMUSG00000050666	Vstm4	526.523	85.3898	1.27724	-4.77418	1.8e-06	1.76e-05	Up
ENSMUSG00000051223	Bzw1	19714.4	10.1078	1.11558	-2.85628	0.00428635	0.0129669	Up		ENSMUSG00000031661	Nkd1	1219.62	83.7131	0.687308	-9.21737	3.04e-20	1.35e-17	Up
ENSMUSG00000051285	Pcmtd1	9772.88	22.8021	1.31196	-3.21662	0.00129712	0.00471748	Up		ENSMUSG00000037353	Letmd1	627.496	83.4596	0.896258	-6.98926	2.76e-12	1.14e-10	Up
ENSMUSG00000051379	Flrt3	12315.4	3.71623	0.558483	-3.35489	0.000793978	0.00309994	Up		ENSMUSG00000014813	Stc1	1325.48	82.1278	1.05431	-5.81562	6.04e-09	1.17e-07	Up
ENSMUSG00000051518	Rps19bp1	141.849	2.59911	0.38093	-3.54701	0.000389627	0.00167832	Up		ENSMUSG00000034165	Ccnd3	882.296	81.9346	1.04652	-5.88249	4.04e-09	8.12e-08	Up
ENSMUSG00000051855	Mest	387.562	6.81872	0.44468	-6.20352	5.52e-10	1.67e-08	Up		ENSMUSG00000019302	Atp6v0a1	714.723	81.6008	1.0129	-6.09238	1.11e-09	2.52e-08	Up
ENSMUSG00000052534	Pbx1	9200.29	3.63792	0.385667	-4.80518	1.55e-06	1.48e-05	Up		ENSMUSG00000085793	Lin52	1027.35	80.3866	0.931798	-6.65497	2.83e-11	9.52e-10	Up
ENSMUSG00000053477	Tcf4	16655.6	20.5064	1.15921	-3.57423	0.000351263	0.00153443	Up		ENSMUSG00000026879	Gsn	936.257	80.1586	0.882231	-7.03854	1.94e-12	8.55e-11	Up
ENSMUSG00000053841	Txlna	118.799	13.4772	0.52941	-7.07504	1.49e-12	9.28e-11	Up		ENSMUSG00000005534	Insr	527.092	79.7238	0.972458	-6.36846	1.91e-10	5.21e-09	Up
ENSMUSG00000054364	Rhob	527.508	3.27804	0.467062	-3.62141	0.000293004	0.00131056	Up		ENSMUSG00000020091	Eif4ebp2	560.732	74.2507	1.02523	-5.92492	3.12e-09	6.46e-08	Up
ENSMUSG00000054766	Set	331559	70.391	0.979232	-6.0504	1.44e-09	3.88e-08	Up		ENSMUSG00000036782	Klhl13	1368.75	73.0065	0.663303	-9.27834	1.72e-20	7.84e-18	Up
ENSMUSG00000054808	Actn4	278.064	5.31237	0.53645	-4.47411	7.67e-06	5.78e-05	Up		ENSMUSG00000036158	Prickle1	528.553	71.7802	1.2091	-4.83443	1.34e-06	1.35e-05	Up
ENSMUSG00000055013	Agap1	266.088	7.29537	0.569249	-4.97957	6.37e-07	7.04e-06	Up		ENSMUSG00000040813	Tex264	773.114	67.0287	0.676223	-8.96078	3.22e-19	1.13e-16	Up
ENSMUSG00000055053	Nfic	174.95	2.43432	0.421285	-3.07636	0.00209547	0.00709787	Up		ENSMUSG00000039611	Tmem246	734.462	62.5977	0.984917	-5.91807	3.26e-09	6.7e-08	Up
ENSMUSG00000055067	Smyd3	150.279	9.05184	0.440062	-7.23515	4.65e-13	3.32e-11	Up		ENSMUSG00000037887	Dusp8	547.34	62.3345	0.809826	-7.31391	2.59e-13	1.4e-11	Up
ENSMUSG00000055302	Mrfap1	84051.8	37.0793	0.751308	-6.79968	1.05e-11	4.98e-10	Up		ENSMUSG00000031511	Arhgef7	522.724	61.6587	1.15001	-4.95928	7.08e-07	7.78e-06	Up
ENSMUSG00000055320	Tead1	69615.1	2255.76	1.46448	-6.93868	3.96e-12	2.1e-10	Up		ENSMUSG00000003200	Sh3gl1	739.534	59.0975	1.17906	-4.76856	1.86e-06	1.81e-05	Up
ENSMUSG00000055436	Srsf11	98198.8	36.4215	1.31935	-3.67362	0.000239141	0.00110259	Up		ENSMUSG00000051007	Gatd1	1092.33	59.012	0.789354	-7.36313	1.8e-13	1.01e-11	Up
ENSMUSG00000055653	Gpc3	2340.7	12.1435	0.751057	-4.6998	2.6e-06	2.31e-05	Up		ENSMUSG00000031065	Cdk16	845.84	58.8803	1.08345	-5.23383	1.66e-07	2.21e-06	Up
ENSMUSG00000055762	Eef1d	533.415	2.61037	0.488391	-2.79205	0.00523746	0.0152892	Up		ENSMUSG00000040383	Aqr	692.122	58.3818	0.713941	-8.17161	3.04e-16	4.01e-14	Up
ENSMUSG00000055932	Fto	327.714	13.6391	0.40474	-9.23176	2.66e-20	1.72e-17	Up		ENSMUSG00000062761	Zfp512	1004.68	57.5291	1.21992	-4.5478	5.42e-06	4.56e-05	Up
ENSMUSG00000056214	Pard6g	738.913	6.85542	0.694632	-3.92317	8.74e-05	0.000463752	Up		ENSMUSG00000019814	Ltv1	1255.24	56.1268	0.884888	-6.41909	1.37e-10	3.85e-09	Up
ENSMUSG00000056919	Cep162	18085	227.178	1.64814	-4.21445	2.5e-05	0.000159155	Up		ENSMUSG00000035726	Supt16	3418.67	55.2395	0.596958	-9.60228	7.82e-22	5.49e-19	Up
ENSMUSG00000057098	Ebf1	47104	14.434	1.44578	-2.45175	0.0142164	0.0347481	Up		ENSMUSG00000001555	Fkbp10	851.02	46.1138	1.31843	-3.93299	8.39e-05	0.000496343	Up
ENSMUSG00000057113	Npm1	99387.4	47.9766	1.38734	-3.72939	0.000191947	0.000911967	Up		ENSMUSG00000007564	Ppp2r1a	3640.41	44.4248	0.731459	-7.35757	1.87e-13	1.05e-11	Up
ENSMUSG00000057322	Rpl38	11472.7	19.5037	1.31801	-3.04005	0.0023654	0.0078411	Up		ENSMUSG00000046352	Gjb2	672.463	41.338	0.962528	-5.433	5.54e-08	8.46e-07	Up
ENSMUSG00000057421	Las1l	357.419	2.34361	0.497305	-2.47412	0.0133565	0.033047	Up		ENSMUSG00000029304	Spp1	2867.22	39.4222	1.27716	-3.89883	9.67e-05	0.000560238	Up
ENSMUSG00000058230	Arhgap35	467.098	5.75149	0.706838	-3.50692	0.000453328	0.00191307	Up		ENSMUSG00000030096	Slc6a6	1197.62	38.8924	0.749427	-6.93552	4.05e-12	1.64e-10	Up
ENSMUSG00000058325	Dock1	10538.9	68.9393	1.582	-3.47504	0.000510779	0.00212306	Up		ENSMUSG00000040537	Adam22	778.855	37.1455	0.867556	-5.90169	3.6e-09	7.33e-08	Up
ENSMUSG00000058558	Rpl5	26039.8	6.871	0.638027	-4.29585	1.74e-05	0.000116648	Up		ENSMUSG00000033671	Cep350	600.223	35.7695	1.11233	-4.4548	8.4e-06	6.7e-05	Up
ENSMUSG00000058571	Gpc6	177.743	3.03531	0.450602	-3.5785	0.000345572	0.00151136	Up		ENSMUSG00000033615	Cplx1	566.303	34.9557	1.66986	-2.73004	0.00633262	0.019928	Up
ENSMUSG00000058594	Fbh1	273.714	2.3858	0.38055	-3.28258	0.00102862	0.0038626	Up		ENSMUSG00000026610	Esrrg	524.265	32.7627	1.24713	-3.81319	0.000137186	0.000762139	Up
ENSMUSG00000059005	Hnrnpa3	8943.09	139.333	1.51631	-4.2683	1.97e-05	0.000129606	Up		ENSMUSG00000036333	Kidins220	921.275	32.4529	0.599178	-8.31842	8.91e-17	1.35e-14	Up
ENSMUSG00000059689	Zfp637	143.864	3.14907	0.428742	-3.89876	9.67e-05	0.000506227	Up		ENSMUSG00000021268	Meg3	1275.14	28.8928	1.12723	-4.11185	3.93e-05	0.000257911	Up
ENSMUSG00000059751	Rps3a3	622.662	10.3769	1.08695	-2.97439	0.00293568	0.00941364	Up		ENSMUSG00000020396	Nefh	558.005	28.3483	1.36432	-3.29748	0.00097555	0.00410091	Up
ENSMUSG00000060126	Tpt1	47260.8	24.9511	1.44409	-2.9571	0.00310547	0.00987957	Up		ENSMUSG00000031171	Ftsj1	541.289	27.3536	0.843198	-5.54645	2.92e-08	4.81e-07	Up
ENSMUSG00000060261	Gtf2i	520.47	3.2503	0.300958	-5.64658	1.64e-08	3.06e-07	Up		ENSMUSG00000074165	Zfp788	642.415	25.6382	1.16192	-3.84413	0.000120982	0.00068421	Up
ENSMUSG00000060419	Rps16-ps2	2688.58	30.2974	1.30087	-3.54323	0.000395263	0.00169978	Up		ENSMUSG00000006527	Sfmbt1	957.621	21.819	0.968991	-4.45308	8.46e-06	6.75e-05	Up
ENSMUSG00000060429	Sntb1	3548.1	10.1584	1.16026	-2.74044	0.00613563	0.0174572	Up		ENSMUSG00000057335	Cep170	1324.33	21.6524	0.813728	-5.34501	9.04e-08	1.31e-06	Up
ENSMUSG00000060743	H3f3a	12124.2	12.2845	0.504415	-7.11079	1.15e-12	7.3e-11	Up		ENSMUSG00000032262	Elovl4	1431.2	21.0904	0.943377	-4.52608	6.01e-06	5e-05	Up
ENSMUSG00000061524	Zic2	8104.62	65.3856	1.53209	-3.57215	0.000354061	0.00154448	Up		ENSMUSG00000031916	Cog8	608.052	20.2428	0.604136	-7.0651	1.61e-12	7.2e-11	Up
ENSMUSG00000061666	Gdpd1	2082.19	18.4721	1.08252	-3.72071	0.000198662	0.000938574	Up		ENSMUSG00000047539	Fbxo28	803.943	19.68	0.868797	-4.82285	1.42e-06	1.42e-05	Up
ENSMUSG00000061755	Bod1l	4174.04	8.64996	1.22046	-2.41089	0.0159136	0.0382027	Up		ENSMUSG00000018425	Dhx40	1111.59	18.2366	0.691405	-5.96766	2.41e-09	5.1e-08	Up
ENSMUSG00000062270	Morf4l1	16514.4	6.96164	1.14436	-2.32965	0.0198248	0.0454471	Up		ENSMUSG00000000340	Dbt	933.741	18.1555	0.929336	-4.37942	1.19e-05	9.03e-05	Up
ENSMUSG00000062908	Acadm	16253.5	45.9693	1.59691	-3.10744	0.00188718	0.00649291	Up		ENSMUSG00000030822	Prr14	1402.06	17.9904	0.557759	-7.4029	1.33e-13	7.72e-12	Up
ENSMUSG00000063052	Lrrc40	2876.78	12.1577	1.42717	-2.32967	0.0198235	0.0454471	Up		ENSMUSG00000020277	Pfkl	3476.66	17.5106	0.627056	-6.49134	8.51e-11	2.53e-09	Up
ENSMUSG00000063632	Sox11	97677	15.8064	0.724736	-5.39352	6.91e-08	1.06e-06	Up		ENSMUSG00000011837	Snapc2	576.021	16.5959	0.516606	-7.77396	7.61e-15	6.35e-13	Up
ENSMUSG00000064080	Fbln2	177.979	9.33166	0.398258	-8.07822	6.57e-16	1.11e-13	Up		ENSMUSG00000022142	Nup155	1088.9	15.9234	0.699043	-5.62311	1.88e-08	3.23e-07	Up
ENSMUSG00000066037	Hnrnpr	4421.5	12.6285	1.31938	-2.45523	0.0140794	0.0344676	Up		ENSMUSG00000021518	Ptdss1	1136.5	15.3717	0.822361	-4.67943	2.88e-06	2.63e-05	Up
ENSMUSG00000066324	Impad1	1289.35	6.68748	1.09251	-2.40065	0.0163658	0.0390378	Up		ENSMUSG00000044807	Zfp354c	860.002	14.9487	0.889982	-4.27779	1.89e-05	0.000134972	Up
ENSMUSG00000066362	Rps13-ps1	316.835	5.37298	1.0023	-2.33489	0.019549	0.0449618	Up		ENSMUSG00000056050	Mia3	1334.92	14.682	0.634012	-6.04162	1.53e-09	3.35e-08	Up
ENSMUSG00000066406	Akap13	201.913	2.76559	0.399594	-3.70421	0.000212047	0.000991907	Up		ENSMUSG00000071722	Spin4	665.136	14.296	0.694387	-5.46375	4.66e-08	7.31e-07	Up
ENSMUSG00000066441	Rdh11	163.939	19.4272	0.495953	-8.57404	9.99e-18	2.9e-15	Up		ENSMUSG00000041482	Piezo2	1219	14.1097	0.836385	-4.45576	8.36e-06	6.67e-05	Up
ENSMUSG00000067344	Rps25-ps1	270.91	14.7306	0.670931	-5.72028	1.06e-08	2.11e-07	Up		ENSMUSG00000003348	Mob3a	649.193	14.0253	0.842531	-4.41242	1.02e-05	7.92e-05	Up
ENSMUSG00000067430	Zfp763	5266.29	55.2388	1.28571	-4.22184	2.42e-05	0.000154841	Up		ENSMUSG00000038518	Jarid2	690.379	13.6976	0.789703	-4.69037	2.73e-06	2.51e-05	Up
ENSMUSG00000067787	Blcap	332.23	2.92603	0.379955	-4.08663	4.38e-05	0.000256879	Up		ENSMUSG00000015944	Castor2	882.623	13.6742	1.15884	-3.09431	0.00197269	0.00748627	Up
ENSMUSG00000068040	Tm9sf4	214.931	5.85326	0.431527	-5.90715	3.48e-09	8.08e-08	Up		ENSMUSG00000031935	Med17	1163.09	13.0449	0.852435	-4.23495	2.29e-05	0.000160537	Up
ENSMUSG00000068739	Sars	266.649	2.33613	0.412982	-2.97843	0.00289731	0.00931543	Up		ENSMUSG00000047454	Gphn	759.821	12.7322	1.07444	-3.27158	0.00106949	0.00442953	Up
ENSMUSG00000068882	Ssb	86918.2	101.279	1.27368	-4.91076	9.07e-07	9.53e-06	Up		ENSMUSG00000024350	Dnajc18	773.737	12.522	0.595197	-6.0724	1.26e-09	2.81e-08	Up
ENSMUSG00000068923	Syt11	348.87	7.49525	0.850615	-3.32956	0.000869842	0.00335081	Up		ENSMUSG00000061436	Hipk2	558.861	12.214	0.765039	-4.64553	3.39e-06	3.05e-05	Up
ENSMUSG00000069833	Ahnak	65174.3	93.7502	1.20545	-5.13999	2.75e-07	3.39e-06	Up		ENSMUSG00000068566	Myadm	1026.35	11.9362	0.833675	-4.19879	2.68e-05	0.000184752	Up
ENSMUSG00000070436	Serpinh1	6106.27	3.19318	0.387788	-4.299	1.72e-05	0.000115187	Up		ENSMUSG00000043998	Mgat2	1785.99	11.9301	0.823481	-4.24278	2.21e-05	0.00015562	Up
ENSMUSG00000070544	Top1	25385.1	27.25	1.21094	-3.72406	0.000196042	0.000927235	Up		ENSMUSG00000020064	Herc4	834.029	11.6001	0.672117	-5.18082	2.21e-07	2.86e-06	Up
ENSMUSG00000070923	Klhl9	168739	27.5931	0.878061	-5.30112	1.15e-07	1.61e-06	Up		ENSMUSG00000018474	Chd3	771.435	11.3075	0.590516	-5.82684	5.65e-09	1.1e-07	Up
ENSMUSG00000070934	Rraga	16739	29.1818	0.855631	-5.54012	3.02e-08	5.22e-07	Up		ENSMUSG00000004056	Akt2	793.61	11.1672	0.757051	-4.50635	6.6e-06	5.42e-05	Up
ENSMUSG00000071172	Srsf3	28025.8	22.5135	1.48154	-2.77613	0.00550102	0.0159481	Up		ENSMUSG00000029581	Fscn1	1291.29	11.0317	0.890863	-3.77689	0.000158796	0.000866774	Up
ENSMUSG00000071415	Rpl23	55523	31.1624	1.57021	-2.85343	0.004325	0.0130603	Up		ENSMUSG00000036779	Tent4b	585.562	10.8905	0.519906	-6.56698	5.13e-11	1.61e-09	Up
ENSMUSG00000071533	Pcnp	93546.5	31.1743	1.21716	-3.85321	0.000116579	0.000598278	Up		ENSMUSG00000001380	Hars	1797.37	10.8587	0.99471	-3.34068	0.000835742	0.00359476	Up
ENSMUSG00000071650	Ganab	322.853	13.5527	0.516183	-7.24875	4.21e-13	3.04e-11	Up		ENSMUSG00000047694	Yipf6	711.498	10.8457	0.916049	-3.65066	0.000261564	0.00132598	Up
ENSMUSG00000072704	Smim10l1	9822.35	23.2529	0.663035	-6.74105	1.57e-11	7.18e-10	Up		ENSMUSG00000036676	Tmtc3	965.509	10.5531	0.576878	-5.82929	5.57e-09	1.09e-07	Up
ENSMUSG00000073889	Il11ra1	281.319	4.75322	0.325922	-6.86153	6.81e-12	3.43e-10	Up		ENSMUSG00000023963	Cyp39a1	1049.91	10.0384	0.542962	-6.07382	1.25e-09	2.79e-08	Up
ENSMUSG00000074682	Zcchc3	1131.17	272.084	1.28079	-5.9236	3.15e-09	7.47e-08	Up		ENSMUSG00000041020	Map7d2	1226.34	10.0383	1.05836	-3.0161	0.00256052	0.00931254	Up
ENSMUSG00000075232	Amd1	14731.1	68.8804	1.28761	-4.44607	8.75e-06	6.46e-05	Up		ENSMUSG00000022139	Mbnl2	1274.02	9.81087	0.742122	-4.35832	1.31e-05	9.81e-05	Up
ENSMUSG00000076431	Sox4	92743.1	28.4759	1.34211	-3.35554	0.000792101	0.00309452	Up		ENSMUSG00000021962	Dcp1a	864.761	9.58715	0.681126	-4.70955	2.48e-06	2.31e-05	Up
ENSMUSG00000078307	AI593442	6918.77	8.31389	0.687235	-4.37217	1.23e-05	8.65e-05	Up		ENSMUSG00000045896	Paip2b	2340.19	9.50344	0.669983	-4.77193	1.82e-06	1.78e-05	Up
ENSMUSG00000079111	Kdelr2	5171.25	11.0002	0.746049	-4.54675	5.45e-06	4.35e-05	Up		ENSMUSG00000021668	Polk	655.432	9.00022	0.643879	-4.85164	1.22e-06	1.26e-05	Up
ENSMUSG00000079435	Rpl36a	10145.9	13.145	1.42008	-2.41703	0.0156478	0.0376396	Up		ENSMUSG00000032477	Cdc25a	882.737	8.91476	0.571127	-5.45704	4.84e-08	7.55e-07	Up
ENSMUSG00000079641	Rpl39	943.864	4.85007	0.402288	-5.64337	1.67e-08	3.11e-07	Up		ENSMUSG00000057554	Lgals8	647.698	8.65121	0.97055	-3.10344	0.00191288	0.00729434	Up
ENSMUSG00000080921	Rpl38-ps2	3491.38	26.4516	1.33764	-3.29437	0.000986437	0.0037325	Up		ENSMUSG00000031644	Nek1	1177.67	8.41273	0.603966	-5.03365	4.81e-07	5.6e-06	Up
ENSMUSG00000084883	Ccdc85c	5776.15	550.034	1.47567	-5.62981	1.8e-08	3.33e-07	Up		ENSMUSG00000030990	Pgap2	572.027	8.41096	0.829234	-3.61764	0.0002973	0.00148219	Up
ENSMUSG00000086583	Gm15500	3405.34	6.32567	0.63225	-4.14953	3.33e-05	0.000203178	Up		ENSMUSG00000038828	Tmem214	555.75	8.35056	0.625375	-4.81543	1.47e-06	1.46e-05	Up
ENSMUSG00000090862	Rps13	4564.56	9.10567	1.09	-2.79794	0.00514298	0.0150447	Up		ENSMUSG00000023079	Gtf2ird1	666.763	8.08671	0.722186	-4.09168	4.28e-05	0.000278158	Up
ENSMUSG00000090877	Hspa1b	481.254	10.5692	0.993721	-3.30453	0.000951353	0.00361845	Up		ENSMUSG00000028426	Rad23b	1554.4	8.04975	0.616028	-4.81617	1.46e-06	1.46e-05	Up
ENSMUSG00000091086	Rpl6l	1755.48	15.0165	1.52392	-2.33412	0.0195895	0.0450244	Up		ENSMUSG00000066842	Hmcn1	853.316	7.89067	0.5416	-5.45173	4.99e-08	7.75e-07	Up
ENSMUSG00000092341	Malat1	184318	13.9823	0.501437	-7.52299	5.35e-14	4.93e-12	Up		ENSMUSG00000034006	Pqlc1	994.959	7.83544	0.733435	-3.97063	7.17e-05	0.000432438	Up
ENSMUSG00000096780	Tmem181b-ps	6368.27	113.408	1.4175	-4.44024	8.99e-06	6.6e-05	Up		ENSMUSG00000024044	Epb41l3	1379.73	7.68273	0.746174	-3.87077	0.000108492	0.000618421	Up
ENSMUSG00000106864	Gtf3c2	8116.13	94.9432	1.4623	-4.11719	3.84e-05	0.000228749	Up		ENSMUSG00000015222	Map2	880.102	7.68101	0.686877	-4.22785	2.36e-05	0.000165201	Up
ENSMUSG00000109865	Hspa14	290.445	2.68969	0.40206	-3.56902	0.000358324	0.00156024	Up		ENSMUSG00000026383	Epb41l5	780.631	7.64461	1.18306	-2.35648	0.0184492	0.0479237	Up
ENSMUSG00000032504	Pdcd6ip	239.639	2.02821	0.40562	-2.49228	0.0126925	0.0317228	Up		ENSMUSG00000058709	Egln2	936.757	7.64445	0.701397	-4.10708	4.01e-05	0.000262577	Up
ENSMUSG00000022241	Tars	374.521	3.51483	0.611129	-2.94333	0.00324704	0.0102423	Up		ENSMUSG00000021994	Wnt5a	946.03	7.615	0.623319	-4.63532	3.56e-06	3.18e-05	Up
ENSMUSG00000075334	Rprm	280.378	2.4636	0.522723	-2.49082	0.0127448	0.0318204	Up		ENSMUSG00000053329	Gatd3a	1990.45	7.34886	0.851617	-3.29052	0.00100001	0.00418808	Up
ENSMUSG00000026319	Relch	691.302	6.94411	1.12593	-2.367	0.0179329	0.0419322	Up		ENSMUSG00000029782	Tmem209	1223.92	7.32984	0.794086	-3.53954	0.000400822	0.00191181	Up
ENSMUSG00000060450	Rnf14	297.481	2.57891	0.398233	-3.45207	0.000556313	0.00227525	Up		ENSMUSG00000029500	Pgam5	801.277	7.17021	0.783909	-3.54356	0.000394759	0.00188796	Up
ENSMUSG00000030894	Tpp1	281.473	2.28964	0.316182	-3.76443	0.000166926	0.000809068	Up		ENSMUSG00000058704	Memo1	846.175	7.05449	0.643663	-4.31213	1.62e-05	0.000118326	Up
ENSMUSG00000039041	Adrm1	291.628	2.3489	0.5345	-2.30625	0.0210964	0.0477192	Up		ENSMUSG00000025413	Ttc4	2347.86	7.02783	0.715273	-3.86102	0.000112915	0.000641461	Up
ENSMUSG00000026851	BC005624	260.706	2.02851	0.390273	-2.62159	0.00875197	0.0233765	Up		ENSMUSG00000022241	Tars	3949.01	6.91197	0.553406	-4.98345	6.25e-07	6.98e-06	Up
ENSMUSG00000031545	Gpat4	281.902	2.24288	0.397803	-2.88492	0.00391516	0.0120014	Up		ENSMUSG00000025077	Dclre1a	856.876	6.89708	0.679113	-4.03055	5.56e-05	0.000348407	Up
ENSMUSG00000039765	Cc2d2a	2365.71	22.002	1.28544	-3.2551	0.00113351	0.00420171	Up		ENSMUSG00000027778	Ift80	1398.9	6.81715	0.538937	-5.08741	3.63e-07	4.4e-06	Up
ENSMUSG00000096842	Gm10736	1382.62	12.3368	1.30785	-2.59514	0.00945517	0.0249383	Up		ENSMUSG00000057101	Zfp180	557.537	6.71706	1.09589	-2.40449	0.016195	0.0430486	Up
ENSMUSG00000071550	Cfap44	4223.33	38.7245	1.66209	-2.82068	0.00479226	0.0142014	Up		ENSMUSG00000018820	Zfyve27	729.587	6.66566	0.690005	-3.89962	9.63e-05	0.000558818	Up
ENSMUSG00000034587	8430429K09Rik	3790.46	34.5661	1.3664	-3.47574	0.000509443	0.00211959	Up		ENSMUSG00000024781	Lipa	991.187	6.65763	0.57844	-4.67423	2.95e-06	2.69e-05	Up
ENSMUSG00000022528	Hes1	1111.74	9.5944	1.23394	-2.49365	0.0126436	0.0316193	Up		ENSMUSG00000038335	Tsr1	952.453	6.54498	0.669968	-3.98412	6.77e-05	0.000412719	Up
ENSMUSG00000022329	Stk3	302.378	2.11855	0.472769	-2.30636	0.0210905	0.0477122	Up		ENSMUSG00000034275	Igsf9b	718.095	6.52841	1.02053	-2.55274	0.0106878	0.0306355	Up
ENSMUSG00000036275	9530068E07Rik	486.446	3.81351	0.533138	-3.60248	0.00031519	0.00139773	Up		ENSMUSG00000048720	Tbc1d12	687.494	6.52785	0.701338	-3.79848	0.000145584	0.000802449	Up
ENSMUSG00000033392	Clasp2	4514.68	38.8838	0.909307	-5.63639	1.74e-08	3.21e-07	Up		ENSMUSG00000035901	Dennd5a	1354.45	6.35314	0.577704	-4.56905	4.9e-06	4.17e-05	Up
ENSMUSG00000008206	Cers4	1560.37	12.9024	1.31679	-2.62068	0.00877551	0.0234134	Up		ENSMUSG00000035152	Ap2b1	1352.44	6.30727	0.610339	-4.29551	1.74e-05	0.000125911	Up
ENSMUSG00000037206	Islr	408.111	2.84669	0.355858	-4.21514	2.5e-05	0.000158867	Up		ENSMUSG00000041895	Wipi1	1351.88	6.24073	0.545154	-4.79018	1.67e-06	1.64e-05	Up
ENSMUSG00000026594	Ralgps2	334.515	2.20187	0.429621	-2.66464	0.00770705	0.0211182	Up		ENSMUSG00000018931	Natd1	669.045	6.16578	0.929538	-2.73461	0.00624542	0.0196941	Up
ENSMUSG00000021497	Txndc15	348.776	2.1861	0.30068	-3.71845	0.00020045	0.000944899	Up		ENSMUSG00000037736	Limch1	1035.14	6.12273	0.855648	-2.97546	0.00292547	0.0104174	Up
ENSMUSG00000034463	Scara3	331.646	2.04132	0.389674	-2.65123	0.00801999	0.0217948	Up		ENSMUSG00000071379	Hpcal1	1794.92	6.07852	0.611331	-4.19885	2.68e-05	0.000184752	Up
ENSMUSG00000043411	Usp48	356.622	2.22247	0.363348	-3.18912	0.00142707	0.00511147	Up		ENSMUSG00000020496	Rnf187	2354.59	6.06716	0.786797	-3.23242	0.00122745	0.00499182	Up
ENSMUSG00000020716	Nf1	2568.61	20.0576	1.39215	-2.87936	0.00398482	0.0121824	Up		ENSMUSG00000002625	Akap8l	1141.89	6.0218	0.698022	-3.646	0.000266353	0.00134662	Up
ENSMUSG00000066705	Fxyd6	335.42	2.01217	0.415337	-2.38286	0.0171787	0.0405666	Up		ENSMUSG00000042284	Itga1	1550.68	6.01322	0.572271	-4.47361	7.69e-06	6.19e-05	Up
ENSMUSG00000020646	Mboat2	357.036	2.09655	0.42557	-2.51456	0.0119179	0.0300547	Up		ENSMUSG00000064302	Clasp1	1474.36	5.96503	0.486812	-5.24833	1.53e-07	2.07e-06	Up
ENSMUSG00000030204	Ddx47	372.174	2.17349	0.387827	-2.8892	0.0038622	0.0118714	Up		ENSMUSG00000040720	Virma	1426.55	5.83238	0.677632	-3.69368	0.000221034	0.00114602	Up
ENSMUSG00000036894	Rap2b	6385.2	43.5695	1.49004	-3.33914	0.000840392	0.00325899	Up		ENSMUSG00000020263	Appl2	890.379	5.82614	0.786444	-3.16199	0.00156695	0.00614428	Up
ENSMUSG00000039202	Abhd2	24303.6	162.708	1.43401	-4.71157	2.46e-06	2.19e-05	Up		ENSMUSG00000028455	Stoml2	3150.86	5.82597	0.673159	-3.71516	0.000203079	0.00106708	Up
ENSMUSG00000062353	Gm15772	4117.32	26.8399	1.43946	-3.03534	0.00240267	0.00794036	Up		ENSMUSG00000036427	Gpi1	2468.42	5.81874	0.668653	-3.7382	0.000185343	0.000985582	Up
ENSMUSG00000031561	Tenm3	3272.83	20.8758	1.1045	-3.79334	0.000148636	0.000733726	Up		ENSMUSG00000022498	Txndc11	850.201	5.81162	0.829614	-2.98374	0.00284746	0.0101869	Up
ENSMUSG00000036667	Tcaf1	101910	633.291	0.713906	-12.8022	1.59e-37	2.68e-33	Up		ENSMUSG00000036275	9530068E07Rik	4052.83	5.78084	0.435582	-5.77273	7.8e-09	1.47e-07	Up
ENSMUSG00000042650	Alkbh5	11842.3	72.9479	1.36282	-4.2193	2.45e-05	0.000156429	Up		ENSMUSG00000039050	Osbpl2	2224.62	5.75082	1.00403	-2.42188	0.0154403	0.0413958	Up
ENSMUSG00000038069	Cdkn2aip	3977.08	22.7505	0.950603	-4.58906	4.45e-06	3.67e-05	Up		ENSMUSG00000027583	Zbtb46	572.737	5.68275	1.02247	-2.36626	0.017969	0.0469405	Up
ENSMUSG00000057530	Ece1	646.589	3.0948	0.666588	-2.39678	0.0165398	0.0393746	Up		ENSMUSG00000029545	Acads	751.728	5.6658	0.805643	-3.02812	0.00246083	0.00899265	Up
ENSMUSG00000027534	Snx16	35101.4	198.694	0.973923	-7.56992	3.73e-14	3.57e-12	Up		ENSMUSG00000045210	Vcpip1	980.885	5.54187	0.456022	-5.37515	7.65e-08	1.13e-06	Up
ENSMUSG00000018076	Med13l	3906.75	20.7777	1.15521	-3.6035	0.000313966	0.00139303	Up		ENSMUSG00000032557	Uba5	1079.64	5.52288	0.492724	-4.95116	7.38e-07	8.07e-06	Up
ENSMUSG00000019539	Rcn3	679.77	2.95146	0.426372	-3.64732	0.000264989	0.0012004	Up		ENSMUSG00000060090	Rp2	967.458	5.51173	0.627481	-3.88124	0.000103926	0.000596829	Up
ENSMUSG00000063108	Zfp26	7684.59	40.2263	1.30895	-3.80962	0.000139182	0.000693563	Up		ENSMUSG00000027498	Cstf1	1313.91	5.50126	0.727731	-3.31383	0.000920276	0.00390261	Up
ENSMUSG00000047676	Rpsa-ps10	5190.42	25.837	1.507	-2.83904	0.00452488	0.0135209	Up		ENSMUSG00000056131	Pgm3	638.13	5.4729	0.511031	-4.74508	2.08e-06	1.99e-05	Up
ENSMUSG00000018849	Wwc1	14638.4	73.4332	1.41773	-4.03303	5.51e-05	0.000312487	Up		ENSMUSG00000051934	Spats2	992.234	5.44776	0.498964	-4.85841	1.18e-06	1.22e-05	Up
ENSMUSG00000082896	Gm5844	2195.27	9.87226	1.04454	-3.03732	0.00238689	0.00790062	Up		ENSMUSG00000029363	Rfc5	1462.14	5.35475	0.43483	-5.52655	3.27e-08	5.32e-07	Up
ENSMUSG00000066720	Cldn9	657.333	2.47854	0.443418	-2.92833	0.00340791	0.0106738	Up		ENSMUSG00000021987	Mtmr6	905.209	5.35065	0.639374	-3.74294	0.000181883	0.000971048	Up
ENSMUSG00000034403	Pja1	611.906	2.0093	0.312994	-3.22002	0.00128181	0.00467168	Up		ENSMUSG00000027285	Haus2	690.727	5.32149	0.872742	-2.68909	0.0071646	0.0220201	Up
ENSMUSG00000039395	Mreg	41079.2	178.453	1.54376	-4.38175	1.18e-05	8.35e-05	Up		ENSMUSG00000078429	Ctdsp2	1528.19	5.23259	0.604853	-3.89633	9.77e-05	0.000564893	Up
ENSMUSG00000040435	Ppp1r15a	718.478	2.45383	0.349332	-3.69661	0.000218501	0.00101837	Up		ENSMUSG00000036241	Ube2r2	1600.18	5.22255	0.550289	-4.28992	1.79e-05	0.000128843	Up
ENSMUSG00000045294	Insig1	18096.1	75.2722	0.971697	-6.19742	5.74e-10	1.72e-08	Up		ENSMUSG00000015522	Arnt	1318.91	5.18983	0.944954	-2.43626	0.01484	0.040131	Up
ENSMUSG00000052137	Rbm12b2	10813.6	43.992	1.52034	-3.26622	0.00108995	0.00405852	Up		ENSMUSG00000053838	Nudcd3	1241.15	5.0825	0.686431	-3.35827	0.000784314	0.00340044	Up
ENSMUSG00000059970	Hspa2	17174	69.8759	1.4939	-3.74304	0.000181808	0.000872907	Up		ENSMUSG00000042699	Dhx9	1401.61	5.08066	0.447724	-5.20461	1.94e-07	2.55e-06	Up
ENSMUSG00000016087	Fli1	86522.2	345.327	1.41306	-5.4995	3.81e-08	6.39e-07	Up		ENSMUSG00000026851	BC005624	3223.63	5.06792	0.76618	-2.99168	0.00277446	0.00997234	Up
ENSMUSG00000019878	Hsf2	10278.1	38.1373	1.25658	-3.93438	8.34e-05	0.000446582	Up		ENSMUSG00000034329	Brip1	2564.4	4.99265	0.535646	-4.28796	1.8e-05	0.000129767	Up
ENSMUSG00000100131	Gm28439	38317.4	142.815	1.08728	-6.29759	3.02e-10	9.68e-09	Up		ENSMUSG00000027996	Sfrp2	1371.73	4.97847	0.897094	-2.50901	0.0121069	0.0339633	Up
ENSMUSG00000040929	Rfx3	24320.4	89.1921	1.06586	-5.82647	5.66e-09	1.23e-07	Up		ENSMUSG00000021957	Tkt	2086.69	4.95203	0.561678	-4.06018	4.9e-05	0.000312227	Up
ENSMUSG00000081485	Gm12338	5391.19	18.3587	1.38284	-2.81644	0.00485586	0.0143544	Up		ENSMUSG00000032434	Cmtm6	833.515	4.92639	0.686625	-3.29329	0.000990216	0.00415324	Up
ENSMUSG00000029670	Ing3	4033.85	13.4931	1.42412	-2.43303	0.0149729	0.0362128	Up		ENSMUSG00000025665	Rps6ka6	1277.05	4.92562	0.496123	-4.60491	4.13e-06	3.6e-05	Up
ENSMUSG00000003031	Cdkn1b	22252.8	77.1227	1.0119	-5.96548	2.44e-09	6.08e-08	Up		ENSMUSG00000042613	Pbxip1	741.656	4.9115	0.484196	-4.7005	2.6e-06	2.41e-05	Up
ENSMUSG00000049336	Tenm2	41406.3	141.586	1.16605	-5.81864	5.93e-09	1.29e-07	Up		ENSMUSG00000035248	Tut7	2003.8	4.8439	0.877885	-2.52144	0.0116877	0.0329211	Up
ENSMUSG00000019370	Calm3	968.944	2.60695	0.514111	-2.65393	0.00795595	0.0216382	Up		ENSMUSG00000016018	Mtrex	1728.71	4.84249	0.564161	-3.98855	6.65e-05	0.000406413	Up
ENSMUSG00000082536	Gm13456	2167.02	6.51835	0.722881	-3.67092	0.000241682	0.00111217	Up		ENSMUSG00000022664	Slc35a5	729.879	4.82223	0.647816	-3.45441	0.000551491	0.0025186	Up
ENSMUSG00000031918	Mtmr2	40082.5	129.548	1.05505	-6.38081	1.76e-10	6.04e-09	Up		ENSMUSG00000037474	Dtl	2013.44	4.78044	0.792495	-2.78569	0.00534141	0.0172829	Up
ENSMUSG00000060475	Wtap	12663.8	39.9461	1.40624	-3.49715	0.000470253	0.00197607	Up		ENSMUSG00000030894	Tpp1	2995	4.77001	0.747777	-2.95457	0.00313108	0.0110123	Up
ENSMUSG00000038658	Ric1	39358.1	124.893	1.39501	-4.61732	3.89e-06	3.26e-05	Up		ENSMUSG00000038538	Ubn2	2057.55	4.75509	0.648436	-3.4213	0.00062322	0.00279694	Up
ENSMUSG00000026768	Itga8	881.378	2.08878	0.346818	-3.0608	0.00220748	0.00739544	Up		ENSMUSG00000023186	Vwa5a	780.787	4.65921	0.609377	-3.60171	0.00031613	0.00156313	Up
ENSMUSG00000047721	Bola2	15811.7	48.7074	1.58584	-3.18194	0.00146292	0.00522763	Up		ENSMUSG00000024924	Vldlr	935.604	4.64329	0.799339	-2.71086	0.00671089	0.0208922	Up
ENSMUSG00000102070	Gm28661	22992.7	70.7778	1.29595	-4.44137	8.94e-06	6.58e-05	Up		ENSMUSG00000065954	Tacc1	1056.47	4.61976	0.599258	-3.64655	0.000265788	0.00134417	Up
ENSMUSG00000029647	Pan3	34103.3	103.886	0.826915	-7.90414	2.7e-15	3.52e-13	Up		ENSMUSG00000021732	Fgf10	798.416	4.59864	0.874056	-2.45415	0.0141219	0.0384356	Up
ENSMUSG00000024072	Yipf4	2960.38	8.36875	1.20816	-2.40102	0.0163495	0.0390043	Up		ENSMUSG00000027669	Gnb4	1639.07	4.56659	0.624105	-3.4634	0.000533395	0.00244856	Up
ENSMUSG00000029501	Ankle2	45198.2	131.554	1.6917	-3.66667	0.000245734	0.00112774	Up		ENSMUSG00000028677	Rnf220	683.673	4.55812	0.760721	-2.81676	0.00485108	0.0159567	Up
ENSMUSG00000022897	Dyrk1a	35703.1	96.0624	1.26093	-4.9109	9.07e-07	9.53e-06	Up		ENSMUSG00000000303	Cdh1	807.545	4.49783	0.836521	-2.52972	0.0114154	0.0322673	Up
ENSMUSG00000062184	Hs6st2	10391.7	27.2386	0.877612	-5.28381	1.27e-07	1.75e-06	Up		ENSMUSG00000022992	Kansl2	1850.15	4.47724	0.726883	-2.91827	0.00351976	0.0121737	Up
ENSMUSG00000021939	Ctsb	1032.51	2.10267	0.284484	-3.75618	0.000172524	0.00083332	Up		ENSMUSG00000034931	Dhx8	1642.53	4.45561	0.713625	-2.96525	0.00302441	0.0107086	Up
ENSMUSG00000028583	Pdpn	12453.5	31.4496	0.74774	-6.52232	6.92e-11	2.63e-09	Up		ENSMUSG00000040112	Mrps35	803.185	4.4318	0.883452	-2.36171	0.018191	0.0473514	Up
ENSMUSG00000029472	Anapc5	1169.44	2.31821	0.333295	-3.6343	0.000278732	0.00125623	Up		ENSMUSG00000081272	Gm13509	1258.52	4.42711	0.55535	-3.81914	0.000133917	0.000746541	Up
ENSMUSG00000091509	Gm17066	18479.4	45.0389	1.25592	-4.11623	3.85e-05	0.000229547	Up		ENSMUSG00000037570	Mcrs1	1087.06	4.42183	0.466922	-4.55703	5.19e-06	4.39e-05	Up
ENSMUSG00000048109	Rbm15	40920.3	94.3832	1.20808	-5.13511	2.82e-07	3.47e-06	Up		ENSMUSG00000031575	Ash2l	2429.05	4.41277	0.666628	-3.16265	0.00156342	0.00613328	Up
ENSMUSG00000039478	Micu3	191287	423.096	1.07993	-7.73124	1.07e-14	1.19e-12	Up		ENSMUSG00000027351	Spred1	2675.03	4.39479	0.851407	-2.44396	0.014527	0.0393984	Up
ENSMUSG00000041303	Gtf3c3	63710.9	139.773	1.50265	-4.31901	1.57e-05	0.000106625	Up		ENSMUSG00000005299	Letm1	1282.28	4.3529	0.500462	-4.19865	2.69e-05	0.000184791	Up
ENSMUSG00000101111	Gm28437	9140.48	17.8778	1.01353	-3.95232	7.74e-05	0.000417567	Up		ENSMUSG00000039197	Adk	3874.73	4.29184	0.627622	-3.3025	0.000958259	0.00403647	Up
ENSMUSG00000022255	Mtdh	46243.6	92.5177	1.21907	-5.06061	4.18e-07	4.85e-06	Up		ENSMUSG00000004319	Clcn3	930.331	4.28085	0.438984	-4.75222	2.01e-06	1.93e-05	Up
ENSMUSG00000034647	Ankrd12	35940.1	69.6297	1.62916	-3.35508	0.000793411	0.00309892	Up		ENSMUSG00000021928	Ebpl	1018.9	4.27552	0.597541	-3.46419	0.000531832	0.00244272	Up
ENSMUSG00000026049	Tex30	17670.6	32.9749	1.42458	-3.2652	0.00109387	0.00407041	Up		ENSMUSG00000079109	Pms2	1284.98	4.27504	0.862934	-2.36433	0.0180627	0.0470865	Up
ENSMUSG00000022114	Spry2	71776.1	130.245	1.44912	-4.45007	8.58e-06	6.36e-05	Up		ENSMUSG00000032553	Srprb	1457.79	4.24362	0.479499	-4.31063	1.63e-05	0.000118977	Up
ENSMUSG00000009470	Tnpo1	6257.33	10.4289	1.22162	-2.61669	0.00887877	0.0236029	Up		ENSMUSG00000056076	Eif3b	1685.68	4.21632	0.62448	-3.277	0.00104917	0.00436576	Up
ENSMUSG00000018501	Ncor1	10870.2	18.2494	1.44394	-2.67072	0.00756891	0.0208176	Up		ENSMUSG00000049047	Armcx3	1060.06	4.21571	0.65715	-3.11133	0.00186249	0.00713229	Up
ENSMUSG00000027276	Jag1	104171	180.267	1.22293	-5.78379	7.3e-09	1.52e-07	Up		ENSMUSG00000024982	Zdhhc6	2297.3	4.19562	0.609534	-3.34905	0.00081088	0.00350301	Up
ENSMUSG00000039323	Igfbp2	1846.06	2.49689	0.301392	-4.36928	1.25e-05	8.75e-05	Up		ENSMUSG00000001285	Myg1	1269.24	4.17435	0.570447	-3.56883	0.000358579	0.00173886	Up
ENSMUSG00000063524	Eno1	1612.94	2.0573	0.29963	-3.46199	0.000536188	0.00220796	Up		ENSMUSG00000019539	Rcn3	5293.7	4.1703	0.463889	-4.4054	1.06e-05	8.14e-05	Up
ENSMUSG00000024073	Birc6	34396.1	56.4854	0.947329	-5.94525	2.76e-09	6.76e-08	Up		ENSMUSG00000022754	Tmem45a	1697.51	4.16994	0.692965	-2.9213	0.0034857	0.0120832	Up
ENSMUSG00000083899	Gm12346	5776.5	8.84661	1.10372	-2.72339	0.0064616	0.0182029	Up		ENSMUSG00000026771	Spopl	915.754	4.16577	0.726528	-2.77943	0.0054454	0.0175387	Up
ENSMUSG00000026335	Pam	43550.6	68.3965	1.05301	-5.55523	2.77e-08	4.84e-07	Up		ENSMUSG00000036879	Phkb	1069.01	4.13581	0.457656	-4.44189	8.92e-06	7.05e-05	Up
ENSMUSG00000042133	Ppig	24569.8	37.6499	1.34457	-3.62699	0.000286749	0.0012872	Up		ENSMUSG00000033628	Pik3c3	1236.08	4.12801	0.77293	-2.58939	0.00961456	0.0280619	Up
ENSMUSG00000061787	Rps17	9608.25	13.9543	1.33358	-2.66168	0.00777528	0.021274	Up		ENSMUSG00000051391	Ywhag	798.17	4.12726	0.630396	-3.20421	0.00135432	0.00544342	Up
ENSMUSG00000069729	Arid1b	86742	128.85	1.2048	-5.50268	3.74e-08	6.3e-07	Up		ENSMUSG00000049932	H2afx	2200.39	4.05255	0.637998	-3.11784	0.0018218	0.00700829	Up
ENSMUSG00000019917	40422	30692	44.7138	1.13383	-4.6074	4.08e-06	3.4e-05	Up		ENSMUSG00000021171	Esyt2	701.109	4.0393	0.813397	-2.41962	0.0155367	0.041608	Up
ENSMUSG00000047466	8030462N17Rik	49314.6	70.5883	1.16637	-5.00052	5.72e-07	6.42e-06	Up		ENSMUSG00000038039	Gcc2	1589.81	4.02744	0.514733	-3.86877	0.000109387	0.000622887	Up
ENSMUSG00000044934	Zfp367	74705.3	104.959	1.33285	-4.69622	2.65e-06	2.34e-05	Up		ENSMUSG00000024556	Me2	2244.57	4.01874	0.407243	-4.89761	9.7e-07	1.02e-05	Up
ENSMUSG00000027109	Sp3	16639.4	22.4327	0.66029	-6.69264	2.19e-11	9.59e-10	Up		ENSMUSG00000038388	Mpp6	841.794	3.96997	0.64258	-3.04849	0.00229994	0.00849208	Up
ENSMUSG00000018583	G3bp1	77419.3	105.771	1.29936	-4.8445	1.27e-06	1.26e-05	Up		ENSMUSG00000022751	Nit2	1817.74	3.96873	0.542443	-3.62784	0.000285798	0.00142927	Up
ENSMUSG00000024294	Mib1	11678.1	15.3386	1.48441	-2.42935	0.0151259	0.0365146	Up		ENSMUSG00000039671	Zmynd8	639.606	3.96783	0.719674	-2.71281	0.00667151	0.0207927	Up
ENSMUSG00000007777	0610009B22Rik	44715.3	59.5496	1.63207	-3.22503	0.0012596	0.00460366	Up		ENSMUSG00000073371	Gm6594	756.2	3.91105	0.570214	-3.4048	0.000662124	0.0029519	Up
ENSMUSG00000031245	Hmgn5	115068	153.413	1.5006	-4.40726	1.05e-05	7.56e-05	Up		ENSMUSG00000028960	Ube4b	1278.55	3.91085	0.718268	-2.68814	0.0071852	0.0220633	Up
ENSMUSG00000029655	N4bp2l2	43141.8	54.8519	1.45931	-3.63238	0.000280819	0.00126462	Up		ENSMUSG00000029207	Apbb2	1532.82	3.90581	0.475858	-4.09992	4.13e-05	0.000269677	Up
ENSMUSG00000090919	Pabpc4l	38850.1	49.2691	1.45393	-3.55118	0.000383503	0.00165448	Up		ENSMUSG00000047213	Ythdf3	3649.07	3.89821	0.487739	-3.99355	6.51e-05	0.000399384	Up
ENSMUSG00000024091	Vapa	43933.8	54.0005	1.05371	-5.24093	1.6e-07	2.13e-06	Up		ENSMUSG00000019173	Rab5c	1283.03	3.89586	0.562182	-3.44694	0.000566976	0.00258187	Up
ENSMUSG00000029249	Rest	9718.15	11.1874	1.297	-2.51807	0.0117998	0.0298193	Up		ENSMUSG00000023942	Slc29a1	1522.39	3.89501	0.632613	-3.05565	0.00224574	0.00833307	Up
ENSMUSG00000031715	Smarca5	56991.5	66.8795	1.31267	-4.31826	1.57e-05	0.000106859	Up		ENSMUSG00000118346	Tmem179b	649.856	3.88893	0.722197	-2.66392	0.00772368	0.0234117	Up
ENSMUSG00000060572	Mfap2	2655.64	2.45772	0.338101	-3.82385	0.000131382	0.000660754	Up		ENSMUSG00000020086	H2afy2	3570.11	3.88708	0.72453	-2.65303	0.00797737	0.0240663	Up
ENSMUSG00000052957	Gas1	22610.3	25.8181	0.890918	-5.11575	3.12e-07	3.8e-06	Up		ENSMUSG00000020598	Nrcam	1180.15	3.88455	0.680229	-2.83243	0.00461958	0.0153092	Up
ENSMUSG00000029563	Foxp2	205210	238.911	1.27058	-5.83688	5.32e-09	1.16e-07	Up		ENSMUSG00000025139	Tollip	1772.6	3.87451	0.454542	-4.26357	2.01e-05	0.000143068	Up
ENSMUSG00000027201	Myef2	126777	145.039	1.27003	-5.3091	1.1e-07	1.56e-06	Up		ENSMUSG00000055660	Mettl4	786.234	3.85823	0.557489	-3.46668	0.000526937	0.00242534	Up
ENSMUSG00000041846	Ppp4r3a	41517.5	46.9259	1.10339	-4.80796	1.52e-06	1.46e-05	Up		ENSMUSG00000032705	Exd2	617.203	3.85447	0.652889	-2.93366	0.00334994	0.0116933	Up
ENSMUSG00000050953	Gja1	40212.7	43.8897	1.16367	-4.4545	8.41e-06	6.24e-05	Up		ENSMUSG00000027562	Car2	7061	3.84964	0.38539	-5.01997	5.17e-07	5.93e-06	Up
ENSMUSG00000035093	Secisbp2l	38517.3	40.0569	1.37971	-3.57925	0.000344588	0.00150823	Up		ENSMUSG00000040435	Ppp1r15a	6040.84	3.8473	0.580399	-3.30903	0.000936201	0.00396516	Up
ENSMUSG00000050199	Lgr4	65212.7	67.5448	1.43347	-3.90325	9.49e-05	0.000497696	Up		ENSMUSG00000031256	Cstf2	912.66	3.82878	0.471534	-4.07827	4.54e-05	0.000292889	Up
ENSMUSG00000026434	Nucks1	13261.3	12.7918	1.29487	-2.6626	0.00775393	0.0212294	Up		ENSMUSG00000064030	Pym1	775.722	3.81052	0.769144	-2.4526	0.0141827	0.03857	Up
ENSMUSG00000029836	Cbx3	82371	78.1732	1.05786	-5.70206	1.18e-08	2.32e-07	Up		ENSMUSG00000028397	Kdm4c	617.405	3.80334	0.558051	-3.41429	0.000639483	0.00286003	Up
ENSMUSG00000054693	Adam10	84288.9	78.2306	1.18701	-5.02168	5.12e-07	5.83e-06	Up		ENSMUSG00000060572	Mfap2	22084.6	3.80038	0.527172	-3.61796	0.000296938	0.00148083	Up
ENSMUSG00000014592	Camta1	45696.5	40.3355	1.00796	-5.09755	3.44e-07	4.13e-06	Up		ENSMUSG00000027207	Galk2	993.946	3.79894	0.640711	-2.95949	0.00308153	0.0108653	Up
ENSMUSG00000079139	Gm4204	9533.61	7.68153	1.17047	-2.38722	0.0169764	0.0402037	Up		ENSMUSG00000016344	Ppdpf	2070.23	3.79875	0.521251	-3.65601	0.000256169	0.00130214	Up
ENSMUSG00000005360	Slc1a3	46223.8	35.7531	1.31967	-3.65373	0.000258463	0.0011759	Up		ENSMUSG00000034463	Scara3	3161.8	3.77981	0.494789	-3.8424	0.000121839	0.000688066	Up
ENSMUSG00000038690	Atp5j2	23339.8	17.3589	1.52285	-2.46129	0.0138437	0.0339993	Up		ENSMUSG00000029535	Triap1	834.273	3.77669	0.765881	-2.44952	0.0143046	0.0388641	Up
ENSMUSG00000036822	Topors	41399.6	30.313	1.34561	-3.40773	0.000655058	0.00262054	Up		ENSMUSG00000030145	Zfp248	741.114	3.77104	0.78528	-2.38503	0.0170777	0.0449918	Up
ENSMUSG00000031278	Acsl4	266685	182.294	1.48542	-4.61443	3.94e-06	3.3e-05	Up		ENSMUSG00000056260	Lrif1	738.284	3.74753	0.596129	-3.16695	0.00154048	0.00606302	Up
ENSMUSG00000067336	Bmpr2	68827.8	43.2121	1.04645	-4.9857	6.17e-07	6.86e-06	Up		ENSMUSG00000049001	Ndnf	1113.99	3.74474	0.626261	-2.99821	0.0027157	0.00979873	Up
ENSMUSG00000024975	Pdcd4	148224	92.1947	1.16486	-5.32136	1.03e-07	1.48e-06	Up		ENSMUSG00000027502	Rtf2	1170.61	3.74097	0.467873	-4.03537	5.45e-05	0.000342213	Up
ENSMUSG00000022119	Rbm26	63913.3	38.1229	1.07208	-4.69448	2.67e-06	2.36e-05	Up		ENSMUSG00000047407	Tgif1	2927.69	3.73384	0.469212	-4.02112	5.79e-05	0.000360638	Up
ENSMUSG00000109536	9330162G02Rik	47338.1	27.6733	1.52469	-2.85763	0.00426813	0.0129234	Up		ENSMUSG00000022607	Ptk2	1588.68	3.68306	0.437053	-4.27181	1.94e-05	0.000138118	Up
ENSMUSG00000028221	Pip4p2	52474.7	27.6221	0.81842	-5.71117	1.12e-08	2.22e-07	Up		ENSMUSG00000022911	Arl13b	1109.86	3.68293	0.723363	-2.55223	0.0107036	0.0306667	Up
ENSMUSG00000029004	Kmt2e	96113.5	50.7148	1.21013	-4.42624	9.59e-06	7e-05	Up		ENSMUSG00000071041	Impdh2-ps	806.052	3.66925	0.610033	-3.03051	0.00244143	0.00892949	Up
ENSMUSG00000007836	Hnrnpa0	116529	59.1557	1.27063	-4.35214	1.35e-05	9.34e-05	Up		ENSMUSG00000016256	Ctsz	2021.76	3.63142	0.472677	-3.9028	9.51e-05	0.000552471	Up
ENSMUSG00000028289	Epha7	72262.4	36.2446	1.5749	-2.96703	0.00300695	0.00961469	Up		ENSMUSG00000006998	Psmd2	6130.2	3.62388	0.450242	-4.09571	4.21e-05	0.000273892	Up
ENSMUSG00000100862	Gm10925	38659.4	18.9964	0.925886	-4.44697	8.71e-06	6.44e-05	Up		ENSMUSG00000029505	Ep400	1350.14	3.61435	0.562864	-3.25588	0.00113043	0.00464771	Up
ENSMUSG00000017778	Cox7c	30561.2	14.7502	1.37558	-2.62126	0.0087605	0.0233826	Up		ENSMUSG00000096403	Gm9825	660.473	3.61034	0.722557	-2.5118	0.0120119	0.0337318	Up
ENSMUSG00000045624	Esf1	44641.2	21.353	1.25573	-3.31105	0.00092948	0.00354567	Up		ENSMUSG00000029472	Anapc5	9684.87	3.58911	0.494102	-3.6989	0.000216537	0.00112791	Up
ENSMUSG00000039497	Dse	683176	332.828	1.48156	-5.1602	2.47e-07	3.09e-06	Up		ENSMUSG00000014418	Hps5	656.361	3.58114	0.527276	-3.45626	0.000547721	0.00250342	Up
ENSMUSG00000025451	Paip1	187230	84.9007	1.46836	-3.99667	6.42e-05	0.000357109	Up		ENSMUSG00000003166	Dgcr2	638.246	3.57599	0.526536	-3.46257	0.000535036	0.00245543	Up
ENSMUSG00000021127	Zfp36l1	59021.9	26.0191	1.42379	-3.0465	0.00231522	0.00770579	Up		ENSMUSG00000020792	Exoc7	2978.91	3.56636	0.539056	-3.36706	0.000759743	0.00331284	Up
ENSMUSG00000031246	Sh3bgrl	47725.7	20.6586	1.08841	-3.84091	0.000122578	0.000624311	Up		ENSMUSG00000028149	Rap1gds1	645.611	3.55667	0.575348	-3.14963	0.0016348	0.00636589	Up
ENSMUSG00000028565	Nfia	218962	94.9493	1.09179	-5.75379	8.73e-09	1.78e-07	Up		ENSMUSG00000006288	Ttc5	3931.93	3.5353	0.483058	-3.7394	0.000184463	0.000981456	Up
ENSMUSG00000020134	Peli1	121834	50.0921	1.44185	-3.60209	0.000315667	0.00139913	Up		ENSMUSG00000043411	Usp48	3004.63	3.53325	0.458179	-3.94474	7.99e-05	0.000475797	Up
ENSMUSG00000024576	Csnk1a1	52014.5	20.7753	1.26972	-3.24028	0.0011941	0.00439483	Up		ENSMUSG00000039145	Camk1d	820.48	3.53275	0.523428	-3.44188	0.000577683	0.00262401	Up
ENSMUSG00000022961	Son	42980.7	16.9734	1.24699	-3.08738	0.00201932	0.00688844	Up		ENSMUSG00000067567	Hdac8	852.634	3.52177	0.411743	-4.38701	1.15e-05	8.75e-05	Up
ENSMUSG00000032740	Ccdc88a	142675	56.1711	1.478	-3.59801	0.000320655	0.00141748	Up		ENSMUSG00000015749	Anp32e	4704.8	3.50285	0.461567	-3.88934	0.000100515	0.000579415	Up
ENSMUSG00000029661	Col1a2	340722	129.469	1.21242	-5.46906	4.52e-08	7.4e-07	Up		ENSMUSG00000033940	Brk1	1306.27	3.50206	0.612321	-2.91394	0.00356899	0.0123212	Up
ENSMUSG00000060073	Psma3	93581.9	33.7359	1.38431	-3.39977	0.000674425	0.00268781	Up		ENSMUSG00000009418	Nav1	4292.8	3.49706	0.735009	-2.41046	0.0159325	0.0424859	Up
ENSMUSG00000030059	Tmf1	59248.7	17.5241	1.14525	-3.43429	0.000594098	0.00241162	Up		ENSMUSG00000042472	Zfp410	2134.21	3.48372	0.518825	-3.43759	0.000586908	0.00266018	Up
ENSMUSG00000024290	Rock1	452806	131.663	1.28567	-5.13359	2.84e-07	3.49e-06	Up		ENSMUSG00000029513	Prkab1	1289.09	3.47187	0.424683	-4.19591	2.72e-05	0.000186722	Up
ENSMUSG00000060424	Pantr1	326014	86.2207	1.15765	-5.27906	1.3e-07	1.79e-06	Up		ENSMUSG00000024507	Hsd17b4	1457.32	3.45812	0.465055	-3.81906	0.000133963	0.000746541	Up
ENSMUSG00000019943	Atp2b1	25192.3	6.03892	0.845594	-2.99029	0.00278711	0.00900237	Up		ENSMUSG00000023224	Serping1	1023.75	3.44715	0.517693	-3.40888	0.000652309	0.00291199	Up
ENSMUSG00000030551	Nr2f2	62539.6	15.7742	1.05399	-3.62391	0.000290181	0.00130087	Up		ENSMUSG00000022329	Stk3	2581.79	3.44607	0.446104	-3.97389	7.07e-05	0.000427462	Up
ENSMUSG00000069662	Marcks	348919	90.5577	0.812621	-7.81199	5.63e-15	6.87e-13	Up		ENSMUSG00000037503	Fam168b	2038.72	3.42811	0.430335	-4.10221	4.09e-05	0.000267231	Up
ENSMUSG00000037894	H2afz	69965.2	17.3722	1.25572	-3.08813	0.00201418	0.0068737	Up		ENSMUSG00000056211	R3hdm1	2218.96	3.42729	0.587209	-2.99062	0.0027841	0.00999418	Up
ENSMUSG00000029580	Actb	23514.2	5.24167	0.955897	-2.41879	0.0155722	0.0374846	Up		ENSMUSG00000035247	Hectd1	2978.4	3.42345	0.616446	-2.84161	0.00448869	0.0149454	Up
ENSMUSG00000071072	Ptges3	266990	65.8943	0.922365	-6.35063	2.14e-10	7.14e-09	Up		ENSMUSG00000060450	Rnf14	2168.62	3.42204	0.419929	-4.20104	2.66e-05	0.000183075	Up
ENSMUSG00000022451	Twf1	474332	110.707	1.19184	-5.39625	6.8e-08	1.04e-06	Up		ENSMUSG00000024317	Rnf138	1047.82	3.38321	0.473513	-3.68958	0.000224627	0.00116179	Up
ENSMUSG00000026775	Yme1l1	471667	89.809	1.08832	-5.70343	1.17e-08	2.3e-07	Up		ENSMUSG00000062867	Impdh2	2124.67	3.37961	0.565478	-3.0707	0.00213559	0.00800181	Up
ENSMUSG00000060935	Tmem263	182581	25.9018	1.35633	-3.22107	0.00127714	0.00465666	Up		ENSMUSG00000032384	Csnk1g1	1621.1	3.37319	0.652226	-2.6497	0.00805639	0.0242786	Up
ENSMUSG00000059493	Nhs	1.35318e+06	192.815	1.4844	-4.66774	3.05e-06	2.64e-05	Up		ENSMUSG00000033808	Tmem87a	1054.75	3.36936	0.424856	-4.10348	4.07e-05	0.00026608	Up
ENSMUSG00000027660	Skil	466490	63.0491	1.41527	-3.89862	9.67e-05	0.000506348	Up		ENSMUSG00000021595	Nsun2	3543.11	3.3616	0.695157	-2.47287	0.0134033	0.0367888	Up
ENSMUSG00000022403	St13	1.34957e+06	155.925	1.44677	-4.62256	3.79e-06	3.19e-05	Up		ENSMUSG00000041747	Utp15	1537.33	3.35394	0.637731	-2.69773	0.00698146	0.0215619	Up
ENSMUSG00000000441	Raf1	181.686	125.449	0.804278	-8.58895	8.78e-18	2.64e-15	Up		ENSMUSG00000025745	Hadha	1660.36	3.34991	0.462655	-3.74101	0.00018328	0.000976394	Up
ENSMUSG00000001143	Lman2l	122.075	12.4003	1.40221	-2.40311	0.0162565	0.0388154	Up		ENSMUSG00000039323	Igfbp2	13588.9	3.34242	0.492691	-3.50316	0.000459781	0.00215403	Up
ENSMUSG00000001418	Glmp	205.02	61.597	0.984449	-5.8752	4.22e-09	9.53e-08	Up		ENSMUSG00000037993	Dhx38	740.975	3.33193	0.622899	-2.74398	0.00606983	0.0192339	Up
ENSMUSG00000002031	Ift46	145.16	32.3576	1.03009	-4.71882	2.37e-06	2.13e-05	Up		ENSMUSG00000017485	Top2b	5028.52	3.31911	0.500749	-3.42701	0.000610261	0.00274683	Up
ENSMUSG00000002825	Qtrt1	152.563	5.27505	0.834968	-2.82524	0.00472455	0.0140303	Up		ENSMUSG00000066720	Cldn9	4833.42	3.30946	0.511126	-3.34607	0.000819648	0.00353455	Up
ENSMUSG00000003099	Ppp5c	118.766	56.7179	0.861862	-6.68179	2.36e-11	1.02e-09	Up		ENSMUSG00000022556	Hsf1	1292.9	3.30252	0.617396	-2.75166	0.00592937	0.018849	Up
ENSMUSG00000003363	Pld3	230.474	45.9958	0.990975	-5.4045	6.5e-08	1e-06	Up		ENSMUSG00000026768	Itga8	7342.2	3.30224	0.534662	-3.1913	0.00141634	0.00565218	Up
ENSMUSG00000003549	Ercc1	119.35	11.9654	0.539991	-6.59555	4.24e-11	1.69e-09	Up		ENSMUSG00000022309	Angpt1	962.703	3.28775	0.668797	-2.52979	0.0114131	0.0322663	Up
ENSMUSG00000003808	Farsa	106.067	9.94916	0.570566	-5.80796	6.32e-09	1.35e-07	Up		ENSMUSG00000037720	Tmem33	2469.43	3.28591	0.627623	-2.69705	0.00699569	0.0215955	Up
ENSMUSG00000004270	Lpcat3	155.914	86.8131	0.983688	-6.40441	1.51e-10	5.27e-09	Up		ENSMUSG00000027163	Commd9	1902.54	3.27668	0.666744	-2.52655	0.0115189	0.0325326	Up
ENSMUSG00000004530	Coro1c	103.647	14.2777	0.459595	-8.36048	6.25e-17	1.4e-14	Up		ENSMUSG00000037206	Islr	2658.52	3.26709	0.653533	-2.5733	0.0100735	0.0291637	Up
ENSMUSG00000004558	Ndrg2	123.023	38.9364	1.03145	-4.96631	6.82e-07	7.46e-06	Up		ENSMUSG00000028005	Gucy1b1	971.998	3.26679	0.510732	-3.31905	0.000903245	0.00383907	Up
ENSMUSG00000004897	Hdgf	132.269	7.45657	0.465426	-6.22413	4.84e-10	1.48e-08	Up		ENSMUSG00000007891	Ctsd	1748.03	3.25784	0.699809	-2.39152	0.0167788	0.0443081	Up
ENSMUSG00000004937	Sgta	226.595	37.8759	0.621631	-8.37149	5.69e-17	1.33e-14	Up		ENSMUSG00000003518	Dusp3	747.208	3.24707	0.465968	-3.61867	0.000296123	0.00147764	Up
ENSMUSG00000005470	Asf1b	92.0562	42.0494	0.939933	-5.64251	1.68e-08	3.12e-07	Up		ENSMUSG00000020850	Prpf8	3397.03	3.24514	0.618686	-2.70782	0.00677271	0.0210458	Up
ENSMUSG00000005871	Apc	116.748	112.36	0.899468	-7.43427	1.05e-13	9.03e-12	Up		ENSMUSG00000033161	Atp1a1	1683.89	3.23568	0.595831	-2.8085	0.00497726	0.0162955	Up
ENSMUSG00000005936	Kctd20	134.735	75.7601	0.88899	-6.90896	4.88e-12	2.53e-10	Up		ENSMUSG00000001157	Gmcl1	983.333	3.23145	0.659882	-2.52604	0.0115356	0.032569	Up
ENSMUSG00000006134	Crkl	99.6217	60.42	1.44392	-3.79474	0.000147798	0.000730227	Up		ENSMUSG00000075334	Rprm	2026.05	3.2224	0.549908	-3.03536	0.00240248	0.00880996	Up
ENSMUSG00000006931	P3h4	139.516	99.6939	0.800388	-8.26569	1.39e-16	2.89e-14	Up		ENSMUSG00000018548	Trim37	1229.83	3.22048	0.541109	-3.08588	0.00202948	0.00767242	Up
ENSMUSG00000007613	Tgfbr1	141.765	7.97613	0.703594	-4.22225	2.42e-05	0.000154678	Up		ENSMUSG00000021939	Ctsb	8392.82	3.22022	0.603979	-2.75758	0.00582312	0.0185567	Up
ENSMUSG00000007659	Bcl2l1	157.298	51.4021	0.967081	-5.72875	1.01e-08	2.02e-07	Up		ENSMUSG00000026857	Ntmt1	2376.15	3.21073	0.521375	-3.1957	0.00139491	0.00557996	Up
ENSMUSG00000010057	Nprl2	102.716	47.781	0.834389	-6.63228	3.31e-11	1.36e-09	Up		ENSMUSG00000033054	Npat	1397.09	3.18691	0.563176	-2.94057	0.00327606	0.0114554	Up
ENSMUSG00000010110	Stx5a	180.895	23.5457	0.585126	-7.75683	8.71e-15	1e-12	Up		ENSMUSG00000028678	Kif2c	1099.09	3.18295	0.547261	-3.01904	0.00253576	0.00923245	Up
ENSMUSG00000010755	Cars	124.085	52.7699	0.8363	-6.7554	1.42e-11	6.59e-10	Up		ENSMUSG00000042515	Pwwp3b	915.842	3.16424	0.509478	-3.24111	0.00119066	0.00486212	Up
ENSMUSG00000010830	Kdelr3	96.1582	66.8093	0.866845	-6.95244	3.59e-12	1.93e-10	Up		ENSMUSG00000031386	Hcfc1	709.248	3.16074	0.661431	-2.47267	0.0134108	0.0368032	Up
ENSMUSG00000011096	Akt1s1	96.2583	45.0708	1.02272	-5.2405	1.6e-07	2.13e-06	Up		ENSMUSG00000008398	Elk3	633.167	3.15594	0.49803	-3.30212	0.000959566	0.00404076	Up
ENSMUSG00000013465	Nelfb	146.425	29.0247	0.691893	-6.95027	3.65e-12	1.96e-10	Up		ENSMUSG00000029998	Pcyox1	3159.25	3.15437	0.423503	-3.88866	0.000100799	0.000580851	Up
ENSMUSG00000014763	Fam120b	167.62	45.4533	1.23729	-4.21683	2.48e-05	0.000157846	Up		ENSMUSG00000048154	Kmt2d	634.802	3.15257	0.631202	-2.59645	0.00941924	0.0275773	Up
ENSMUSG00000015488	Cacfd1	139.079	55.0379	1.26918	-4.30829	1.65e-05	0.000111207	Up		ENSMUSG00000118145	Gm6724	1045.09	3.12254	0.582116	-2.78429	0.00536449	0.0173377	Up
ENSMUSG00000015869	Prpsap1	129.372	65.1755	0.631046	-9.57414	1.03e-21	1.08e-18	Up		ENSMUSG00000025010	Ccnj	736.217	3.12249	0.482632	-3.3813	0.00072143	0.00317434	Up
ENSMUSG00000016946	Kctd5	178.917	57.291	0.810866	-7.11344	1.13e-12	7.19e-11	Up		ENSMUSG00000018427	Ypel2	991.136	3.11711	0.547573	-2.96373	0.00303937	0.0107481	Up
ENSMUSG00000017119	Nbr1	131.672	20.5129	0.581535	-7.46365	8.42e-14	7.34e-12	Up		ENSMUSG00000027067	Ssrp1	3470.12	3.11448	0.66036	-2.4437	0.0145375	0.0394141	Up
ENSMUSG00000017386	Traf4	139.892	80.1115	1.0922	-5.60658	2.06e-08	3.74e-07	Up		ENSMUSG00000054309	Cpsf3	4638.08	3.09997	0.565578	-2.85306	0.00433009	0.0145206	Up
ENSMUSG00000017716	Birc5	141.218	71.0655	0.968978	-6.21743	5.05e-10	1.54e-08	Up		ENSMUSG00000085385	Snhg17	943.639	3.09536	0.64081	-2.50533	0.0122338	0.0342251	Up
ENSMUSG00000018541	Cwc25	135.889	5.08511	0.735728	-3.16127	0.00157081	0.00555659	Up		ENSMUSG00000037826	Ppm1k	1008.19	3.09413	0.653982	-2.45592	0.0140525	0.0382653	Up
ENSMUSG00000018574	Acadvl	119.503	38.4392	1.06961	-4.75809	1.95e-06	1.8e-05	Up		ENSMUSG00000021830	Txndc16	1617.03	3.08086	0.408181	-3.95405	7.68e-05	0.000458931	Up
ENSMUSG00000019143	Hars2	154.16	57.2891	0.71231	-8.15579	3.47e-16	6.08e-14	Up		ENSMUSG00000028878	Fam76a	999.424	3.08003	0.666106	-2.39591	0.0165791	0.0438702	Up
ENSMUSG00000019433	Gipc1	100.364	51.6553	1.05929	-5.21492	1.84e-07	2.4e-06	Up		ENSMUSG00000027331	Knstrn	929.137	3.07886	0.560493	-2.86271	0.00420031	0.0141473	Up
ENSMUSG00000019461	Plscr3	119.116	4.68743	0.474151	-4.60335	4.16e-06	3.45e-05	Up		ENSMUSG00000028698	Pik3r3	911.479	3.07654	0.4469	-3.60153	0.000316351	0.00156356	Up
ENSMUSG00000019467	Arhgef25	104.451	60.3288	0.822011	-7.13439	9.72e-13	6.37e-11	Up		ENSMUSG00000020184	Mdm2	1434.61	3.07488	0.423122	-3.80996	0.000138988	0.00077088	Up
ENSMUSG00000019849	Prep	131.148	31.2864	0.837526	-5.83341	5.43e-09	1.19e-07	Up		ENSMUSG00000062421	Arf2	2572.04	3.06917	0.521896	-3.06977	0.00214225	0.00802082	Up
ENSMUSG00000019951	Uhrf1bp1l	105.261	60.248	0.775118	-7.58721	3.27e-14	3.2e-12	Up		ENSMUSG00000025130	P4hb	11499.9	3.06302	0.5676	-2.81351	0.00490036	0.0160762	Up
ENSMUSG00000019969	Psen1	107.468	82.6957	0.871164	-7.25204	4.11e-13	2.98e-11	Up		ENSMUSG00000024217	Snrpc	1796.85	3.05119	0.436557	-3.65936	0.000252843	0.0012868	Up
ENSMUSG00000020235	Fzr1	121.373	4.1506	0.39066	-5.18527	2.16e-07	2.76e-06	Up		ENSMUSG00000067017	Gm3608	1695.12	3.04285	0.629761	-2.51231	0.0119943	0.0336946	Up
ENSMUSG00000020255	D10Wsu102e	105.15	36.4786	0.755441	-6.83137	8.41e-12	4.1e-10	Up		ENSMUSG00000003070	Efna2	653.131	3.02714	0.459987	-3.44667	0.00056755	0.00258355	Up
ENSMUSG00000020430	Pes1	146.025	92.8803	0.871718	-7.42737	1.11e-13	9.47e-12	Up		ENSMUSG00000026496	Parp1	3736.73	3.01974	0.629486	-2.49727	0.0125153	0.0348908	Up
ENSMUSG00000020537	Drg2	155.967	55.7465	0.860141	-6.63815	3.18e-11	1.32e-09	Up		ENSMUSG00000001964	Emd	1277	3.01919	0.464663	-3.40774	0.000655023	0.00292256	Up
ENSMUSG00000020739	Nup85	196.801	46.3047	0.916396	-5.90311	3.57e-09	8.26e-08	Up		ENSMUSG00000050730	Arhgap42	816.747	3.01475	0.63652	-2.46015	0.0138879	0.0378784	Up
ENSMUSG00000020780	Srp68	210.923	61.8404	0.761145	-7.73042	1.07e-14	1.19e-12	Up		ENSMUSG00000062202	Btbd9	1278.36	3.01314	0.534358	-2.94515	0.00322801	0.0113225	Up
ENSMUSG00000020923	Ubtf	182.941	6.46564	0.47599	-5.64096	1.69e-08	3.15e-07	Up		ENSMUSG00000028334	Nans	1652.77	3.00741	0.415689	-3.79593	0.000147091	0.000809433	Up
ENSMUSG00000021193	Pitrm1	134.092	68.676	0.824286	-7.34101	2.12e-13	1.64e-11	Up		ENSMUSG00000027379	Bub1	897.725	3.00142	0.597938	-2.62072	0.00877451	0.025983	Up
ENSMUSG00000021276	Cinp	99.9466	10.8956	0.783835	-4.33779	1.44e-05	9.91e-05	Up		ENSMUSG00000024735	Prpf19	1285.9	2.98401	0.624986	-2.48766	0.0128585	0.0356006	Up
ENSMUSG00000022210	Dhrs4	190.032	60.203	0.961067	-6.00034	1.97e-09	5.1e-08	Up		ENSMUSG00000096740	Lbhd1	775.805	2.98393	0.653761	-2.37454	0.0175707	0.0461104	Up
ENSMUSG00000022280	Rnf19a	173.325	96.5819	1.01071	-6.36447	1.96e-10	6.61e-09	Up		ENSMUSG00000030204	Ddx47	2775.09	2.98096	0.435419	-3.59295	0.000326951	0.00160721	Up
ENSMUSG00000022437	Samm50	208.787	4.23661	0.762557	-2.69211	0.00710018	0.0197249	Up		ENSMUSG00000015889	Lta4h	2595.97	2.97756	0.478416	-3.2617	0.00110748	0.00456669	Up
ENSMUSG00000024240	Epc1	170.043	4.90934	0.829052	-2.72389	0.00645189	0.018188	Up		ENSMUSG00000031479	Vps36	1543.97	2.96713	0.475709	-3.27359	0.00106192	0.00440901	Up
ENSMUSG00000024527	Afg3l2	106.114	81.6449	0.867052	-7.29061	3.09e-13	2.29e-11	Up		ENSMUSG00000017561	Crlf3	2304.92	2.95837	0.488125	-3.17855	0.00148015	0.00587079	Up
ENSMUSG00000024668	Sdhaf2	97.2968	35.4376	0.711672	-7.22294	5.09e-13	3.58e-11	Up		ENSMUSG00000055850	Rnf181	1364.6	2.95238	0.457746	-3.38558	0.00071029	0.00313185	Up
ENSMUSG00000024835	Coro1b	102.523	91.0074	0.80328	-8.03849	9.1e-16	1.43e-13	Up		ENSMUSG00000039041	Adrm1	2029.13	2.94244	0.459458	-3.36072	0.000777407	0.00337919	Up
ENSMUSG00000025132	Arhgdia	174.487	35.3978	1.0422	-4.77047	1.84e-06	1.71e-05	Up		ENSMUSG00000024298	Zfp871	2122.63	2.94229	0.397967	-3.89183	9.95e-05	0.000574682	Up
ENSMUSG00000025212	Sfxn3	122.435	47.1078	1.00106	-5.41163	6.25e-08	9.7e-07	Up		ENSMUSG00000020464	Pnpt1	970.235	2.94179	0.559417	-2.75299	0.0059053	0.0187831	Up
ENSMUSG00000025264	Tsr2	105.086	45.9129	0.860984	-6.34228	2.26e-10	7.5e-09	Up		ENSMUSG00000027203	Dut	942.96	2.94148	0.568835	-2.70501	0.00683029	0.0212013	Up
ENSMUSG00000025316	Banp	166.566	128.538	0.959635	-7.15092	8.62e-13	5.76e-11	Up		ENSMUSG00000062382	Ftl1-ps1	1065.93	2.93081	0.45277	-3.40071	0.000672108	0.00298929	Up
ENSMUSG00000025474	Tubgcp2	179.791	127.234	0.765202	-9.06316	1.27e-19	6.51e-17	Up		ENSMUSG00000064293	Cntn4	2652.72	2.92638	0.625995	-2.44071	0.0146585	0.0396975	Up
ENSMUSG00000025789	St8sia2	129.196	18.8929	0.564014	-7.50026	6.37e-14	5.73e-12	Up		ENSMUSG00000030766	Arhgap17	669.111	2.91821	0.472375	-3.24842	0.00116049	0.00474814	Up
ENSMUSG00000025810	Nrp1	120.358	17.7389	0.639753	-6.4431	1.17e-10	4.2e-09	Up		ENSMUSG00000022673	Mcm4	2839.41	2.90801	0.39841	-3.8422	0.000121935	0.000688066	Up
ENSMUSG00000025871	4833439L19Rik	207.344	7.35776	0.561327	-5.07258	3.92e-07	4.61e-06	Up		ENSMUSG00000031529	Tnks	1563.81	2.89945	0.574735	-2.64388	0.0081961	0.0245959	Up
ENSMUSG00000025912	Mybl1	113.827	20.2126	1.24446	-3.29863	0.000971591	0.00368544	Up		ENSMUSG00000021244	Ylpm1	935.073	2.89455	0.427391	-3.56578	0.000362777	0.00175726	Up
ENSMUSG00000026112	Coa5	111.724	168.574	0.836944	-8.73185	2.51e-18	8.98e-16	Up		ENSMUSG00000036114	Rpp25l	1123.35	2.88623	0.634935	-2.37286	0.017651	0.0462778	Up
ENSMUSG00000026311	Asb1	92.6578	54.0608	0.830177	-6.84304	7.75e-12	3.84e-10	Up		ENSMUSG00000035232	Pdk3	1323.72	2.88493	0.625287	-2.41027	0.0159409	0.0425015	Up
ENSMUSG00000026478	Lamc1	136.658	46.1952	0.854741	-6.37308	1.85e-10	6.33e-09	Up		ENSMUSG00000025437	Usp33	1417.42	2.87492	0.427022	-3.5419	0.000397262	0.00189698	Up
ENSMUSG00000026510	Trp53bp2	117.77	4.1556	0.399915	-5.15214	2.58e-07	3.2e-06	Up		ENSMUSG00000022193	Psmb5	1098.74	2.87343	0.443832	-3.40119	0.000670925	0.00298561	Up
ENSMUSG00000026627	Pacc1	94.6918	79.0272	1.08305	-5.6752	1.39e-08	2.66e-07	Up		ENSMUSG00000074480	Mex3a	3761.06	2.87124	0.46725	-3.23339	0.00122329	0.0049773	Up
ENSMUSG00000026687	Aldh9a1	225.847	25.1251	0.537152	-8.6222	6.57e-18	2.13e-15	Up		ENSMUSG00000020978	Klhdc2	2653.36	2.8695	0.459887	-3.28174	0.0010317	0.00430482	Up
ENSMUSG00000026749	Nek6	135.048	28.1483	1.19237	-3.84575	0.000120185	0.00061379	Up		ENSMUSG00000030201	Lrp6	2169.7	2.86528	0.504106	-2.98638	0.002823	0.010108	Up
ENSMUSG00000026816	Gtf3c5	96.8485	10.1391	0.469829	-7.12705	1.03e-12	6.64e-11	Up		ENSMUSG00000026031	Cflar	1551.3	2.85791	0.634678	-2.3525	0.0186475	0.0483568	Up
ENSMUSG00000027074	Slc43a3	114.132	5.402	0.460296	-5.29943	1.16e-07	1.63e-06	Up		ENSMUSG00000061479	Snrpa	2191.09	2.85759	0.523533	-2.86278	0.00419944	0.0141472	Up
ENSMUSG00000027088	Phospho2	99.9342	73.0734	0.984784	-6.14012	8.25e-10	2.38e-08	Up		ENSMUSG00000013076	Amotl1	1200.79	2.85644	0.626436	-2.38317	0.0171643	0.0451916	Up
ENSMUSG00000027287	Snap23	137.893	41.9127	0.791571	-6.74048	1.58e-11	7.18e-10	Up		ENSMUSG00000058440	Nrf1	1309.59	2.85243	0.459992	-3.2581	0.00112159	0.00461872	Up
ENSMUSG00000027361	Gabpb1	114.16	36.1286	0.739468	-6.9595	3.41e-12	1.86e-10	Up		ENSMUSG00000030225	Dera	1922.55	2.85177	0.504313	-2.97037	0.00297442	0.0105577	Up
ENSMUSG00000027540	Ptpn1	181.974	9.36109	0.603813	-5.26944	1.37e-07	1.87e-06	Up		ENSMUSG00000022962	Gart	2149.68	2.84408	0.55059	-2.70993	0.00672982	0.020937	Up
ENSMUSG00000027775	Mfsd1	119.888	103.289	0.795874	-8.43143	3.41e-17	8.85e-15	Up		ENSMUSG00000022749	Tbc1d23	1208.15	2.8426	0.622121	-2.39274	0.0167231	0.0441958	Up
ENSMUSG00000028127	Abcd3	119.283	4.30685	0.445791	-4.74657	2.07e-06	1.89e-05	Up		ENSMUSG00000063524	Eno1	12054.2	2.83643	0.520225	-2.8635	0.00418987	0.0141178	Up
ENSMUSG00000028199	Cryz	125.113	95.2253	0.710062	-9.25828	2.08e-20	1.5e-17	Up		ENSMUSG00000026594	Ralgps2	2360.02	2.83317	0.436294	-3.42166	0.000622392	0.00279471	Up
ENSMUSG00000028423	Nfx1	200.538	76.5315	1.09994	-5.48085	4.23e-08	7.01e-07	Up		ENSMUSG00000020075	Ddx21	1627.45	2.83253	0.567588	-2.61552	0.00890906	0.0263001	Up
ENSMUSG00000028436	Dcaf12	213.736	28.9418	0.670985	-7.17528	7.22e-13	4.94e-11	Up		ENSMUSG00000037362	Ccn3	17354.9	2.82876	0.434525	-3.4296	0.000604465	0.0027249	Up
ENSMUSG00000028626	Col9a2	118.726	5.37913	0.479616	-5.03123	4.87e-07	5.57e-06	Up		ENSMUSG00000030814	Bcl7c	892.769	2.82099	0.411328	-3.61969	0.000294956	0.00147225	Up
ENSMUSG00000028645	Slc2a1	103.285	5.86506	0.441044	-5.81071	6.22e-09	1.33e-07	Up		ENSMUSG00000016487	Ppfibp1	1542.68	2.82038	0.439786	-3.3813	0.000721432	0.00317434	Up
ENSMUSG00000028953	Abcf2	201.852	68.1836	0.691193	-8.77153	1.76e-18	6.75e-16	Up		ENSMUSG00000000902	Smarcb1	4362.67	2.81607	0.445175	-3.33088	0.000865716	0.00369915	Up
ENSMUSG00000028954	Nub1	114.493	38.3356	0.959831	-5.34335	9.12e-08	1.33e-06	Up		ENSMUSG00000089911	Mfsd14a	2266.36	2.81349	0.623256	-2.36255	0.0181498	0.0472697	Up
ENSMUSG00000028961	Pgd	118.656	11.9228	0.499922	-7.05541	1.72e-12	1.04e-10	Up		ENSMUSG00000030062	Rpn1	5905.29	2.80186	0.521985	-2.81975	0.00480606	0.015821	Up
ENSMUSG00000028969	Cdk5	102.343	62.843	0.874647	-6.75012	1.48e-11	6.8e-10	Up		ENSMUSG00000020611	Gna13	1489.01	2.79854	0.458961	-3.20932	0.0013305	0.00535408	Up
ENSMUSG00000029070	Mxra8	187.508	75.1379	0.648599	-9.59762	8.18e-22	9.18e-19	Up		ENSMUSG00000003316	Glg1	4402.5	2.79537	0.391604	-3.76653	0.000165536	0.000898614	Up
ENSMUSG00000029086	Prom1	97.5214	23.8581	0.719163	-6.30823	2.82e-10	9.1e-09	Up		ENSMUSG00000040990	Sh3kbp1	1078.32	2.78007	0.571356	-2.54993	0.0107744	0.0308224	Up
ENSMUSG00000029126	Nsg1	212.854	52.2456	1.01899	-5.42022	5.95e-08	9.32e-07	Up		ENSMUSG00000026520	Pycr2	1007.87	2.77933	0.50391	-2.89988	0.00373309	0.0127726	Up
ENSMUSG00000029364	Wsb2	141.392	207.412	1.35896	-5.3305	9.79e-08	1.41e-06	Up		ENSMUSG00000005481	Ddx39	2223.66	2.77929	0.464089	-3.15166	0.00162344	0.00633044	Up
ENSMUSG00000029718	Pcolce	115.572	33.3877	0.925652	-5.35189	8.7e-08	1.28e-06	Up		ENSMUSG00000002455	Prpf6	1759.57	2.77122	0.463399	-3.14705	0.00164926	0.00641038	Up
ENSMUSG00000030095	Tmem43	103.206	30.6765	1.00174	-4.7919	1.65e-06	1.57e-05	Up		ENSMUSG00000022706	Mrpl40	1505.73	2.76523	0.520335	-2.79222	0.00523479	0.0169934	Up
ENSMUSG00000030101	Sumf1	135.888	29.6589	1.00538	-4.72168	2.34e-06	2.11e-05	Up		ENSMUSG00000032042	Srpr	4408.34	2.76429	0.524713	-2.76801	0.00564	0.0180619	Up
ENSMUSG00000030605	Mfge8	142.343	46.2102	0.900082	-6.03368	1.6e-09	4.25e-08	Up		ENSMUSG00000066979	Bub3	6347.06	2.75854	0.506084	-2.86604	0.00415646	0.0140164	Up
ENSMUSG00000030888	Rrp8	105.233	51.9551	0.694185	-8.21803	2.07e-16	4.1e-14	Up		ENSMUSG00000031545	Gpat4	1921.41	2.75792	0.453297	-3.20547	0.00134844	0.00542108	Up
ENSMUSG00000031066	Usp11	144.906	41.4053	0.888078	-5.93384	2.96e-09	7.12e-08	Up		ENSMUSG00000030978	Rrm1	3257.94	2.74564	0.426657	-3.39352	0.000690017	0.00305444	Up
ENSMUSG00000031207	Msn	131.609	16.3647	0.774172	-5.14071	2.74e-07	3.38e-06	Up		ENSMUSG00000016918	Sulf1	2433.7	2.7388	0.439179	-3.28624	0.00101535	0.004246	Up
ENSMUSG00000031314	Taf1	149.167	78.5397	0.916402	-6.7622	1.36e-11	6.34e-10	Up		ENSMUSG00000029152	Ociad1	3195.93	2.7348	0.472729	-3.04687	0.00231236	0.00852956	Up
ENSMUSG00000031568	Rwdd4a	125.419	5.43185	0.524317	-4.66848	3.03e-06	2.64e-05	Up		ENSMUSG00000060601	Nr1h2	1311.64	2.7291	0.580811	-2.46117	0.0138485	0.0377865	Up
ENSMUSG00000031622	Sin3b	112.997	10.2315	0.675061	-4.93243	8.12e-07	8.69e-06	Up		ENSMUSG00000069996	Gm7125	997.055	2.72026	0.511531	-2.79711	0.00515628	0.0167838	Up
ENSMUSG00000031840	Rab3a	124.39	44.0122	1.22829	-4.21513	2.5e-05	0.000158867	Up		ENSMUSG00000058070	Eml1	1615.19	2.70179	0.409919	-3.4746	0.000511608	0.00236399	Up
ENSMUSG00000032078	Zpr1	121.247	4.97321	0.437847	-5.29734	1.18e-07	1.64e-06	Up		ENSMUSG00000025731	Mettl26	1325.88	2.69222	0.499366	-2.83555	0.00457464	0.0151896	Up
ENSMUSG00000032126	Hmbs	132.242	43.3346	1.21226	-4.27389	1.92e-05	0.000126698	Up		ENSMUSG00000030327	Necap1	2324.64	2.68943	0.550752	-2.56339	0.0103654	0.0298652	Up
ENSMUSG00000032333	Stoml1	110.916	92.6816	1.15714	-5.44965	5.05e-08	8.14e-07	Up		ENSMUSG00000015806	Qdpr	2156.04	2.68754	0.409755	-3.45912	0.000541943	0.00248172	Up
ENSMUSG00000032431	Crtap	116.723	78.4377	0.899201	-6.91532	4.67e-12	2.45e-10	Up		ENSMUSG00000028792	Ak2	3737.24	2.68364	0.423824	-3.33909	0.00084054	0.00360838	Up
ENSMUSG00000032527	Pccb	155.045	48.4466	0.998901	-5.45299	4.95e-08	8.03e-07	Up		ENSMUSG00000007950	Abhd8	893.363	2.68285	0.561093	-2.50688	0.0121802	0.0341035	Up
ENSMUSG00000032786	Alas1	160.743	57.8838	0.835905	-6.90138	5.15e-12	2.65e-10	Up		ENSMUSG00000070319	Eif3g	3769.6	2.67383	0.519508	-2.70407	0.00684963	0.0212418	Up
ENSMUSG00000032898	Fbxo21	110.12	80.362	1.39795	-4.22261	2.41e-05	0.000154532	Up		ENSMUSG00000024043	Arhgap28	3529.49	2.67183	0.420519	-3.35166	0.000803274	0.00347433	Up
ENSMUSG00000033066	Gas7	121.073	69.3984	0.826755	-7.29356	3.02e-13	2.25e-11	Up		ENSMUSG00000025393	Atp5b	12872.1	2.66889	0.472706	-2.97245	0.00295429	0.0105001	Up
ENSMUSG00000033088	Triobp	96.1672	162.247	0.712127	-9.82753	8.57e-23	1.2e-19	Up		ENSMUSG00000027953	Slc50a1	800.42	2.66571	0.574875	-2.4268	0.0152328	0.0409829	Up
ENSMUSG00000033272	Slc35a4	248.509	88.0974	0.886333	-7.15454	8.4e-13	5.65e-11	Up		ENSMUSG00000035620	Ric8b	1426.58	2.66177	0.480711	-2.91395	0.0035689	0.0123212	Up
ENSMUSG00000033450	Tagap	240.797	4.03554	0.767686	-2.56806	0.010227	0.026599	Up		ENSMUSG00000034403	Pja1	4416.24	2.66004	0.439158	-3.1914	0.00141583	0.00565218	Up
ENSMUSG00000033684	Qsox1	105.197	5.54075	0.929025	-2.5993	0.00934135	0.0246768	Up		ENSMUSG00000035356	Nfkbiz	1024.65	2.65517	0.548766	-2.54401	0.0109588	0.0312387	Up
ENSMUSG00000033732	Sf3b3	194.922	35.8952	1.10361	-4.49439	6.98e-06	5.34e-05	Up		ENSMUSG00000039473	Ubn1	1298.72	2.64607	0.443601	-3.14096	0.00168392	0.00652404	Up
ENSMUSG00000033760	Rbm4b	116.322	6.60401	0.73153	-3.69511	0.000219791	0.00102347	Up		ENSMUSG00000028104	Polr3gl	996.185	2.64366	0.448004	-3.10477	0.0019043	0.00726901	Up
ENSMUSG00000033933	Vhl	132.85	99.666	1.06598	-6.06326	1.33e-09	3.61e-08	Up		ENSMUSG00000048078	Tenm4	4121.93	2.63854	0.381296	-3.65151	0.000260699	0.001322	Up
ENSMUSG00000034324	Tmem132c	114.8	82.141	0.933862	-6.57894	4.74e-11	1.87e-09	Up		ENSMUSG00000025151	Maged1	14527	2.63706	0.562379	-2.45988	0.0138983	0.0379007	Up
ENSMUSG00000034341	Wbp2	106.716	45.2899	0.706778	-7.76031	8.47e-15	9.84e-13	Up		ENSMUSG00000028330	Ncbp1	1522.25	2.63594	0.433874	-3.20169	0.00136626	0.00547705	Up
ENSMUSG00000034659	Tmem109	104.385	42.3455	1.01048	-5.19992	1.99e-07	2.57e-06	Up		ENSMUSG00000024534	Sncaip	3091.88	2.63577	0.510424	-2.71479	0.00663183	0.0206996	Up
ENSMUSG00000034708	Grn	137.658	76.57	0.997844	-6.13052	8.76e-10	2.5e-08	Up		ENSMUSG00000018481	Appbp2	4378.16	2.63421	0.515474	-2.68557	0.00724069	0.0221933	Up
ENSMUSG00000035372	1810055G02Rik	209.015	6.63639	0.524957	-5.1844	2.17e-07	2.77e-06	Up		ENSMUSG00000040044	Orc3	2354.2	2.62464	0.511983	-2.69367	0.00706696	0.0217676	Up
ENSMUSG00000036430	Tbcc	158.492	169.398	0.727808	-10.1828	2.37e-24	5.69e-21	Up		ENSMUSG00000069769	Msi2	933.387	2.61064	0.435183	-3.15723	0.00159274	0.00622947	Up
ENSMUSG00000036580	Spg20	126.064	67.5369	0.794302	-7.60007	2.96e-14	2.93e-12	Up		ENSMUSG00000046341	Gm11223	884.068	2.60623	0.519353	-2.6296	0.00854853	0.0254344	Up
ENSMUSG00000037013	Ss18	142.709	37.2219	0.893508	-5.72143	1.06e-08	2.1e-07	Up		ENSMUSG00000020541	Tom1l1	924.391	2.60612	0.517013	-2.64716	0.00811721	0.0244139	Up
ENSMUSG00000037251	Pomk	93.222	143.957	0.932281	-7.69291	1.44e-14	1.56e-12	Up		ENSMUSG00000062980	Cped1	4004.1	2.60317	0.449209	-3.05153	0.00227682	0.00842613	Up
ENSMUSG00000037313	Tacc3	117.754	143.744	1.4642	-4.53292	5.82e-06	4.61e-05	Up		ENSMUSG00000024683	Mrpl16	1101.86	2.57846	0.460376	-2.94395	0.00324052	0.0113547	Up
ENSMUSG00000037470	Uggt1	106.845	26.9027	0.564729	-8.41087	4.07e-17	1.02e-14	Up		ENSMUSG00000002748	Baz1b	2754.75	2.57744	0.40889	-3.31994	0.000900361	0.00382875	Up
ENSMUSG00000037568	Vash2	145.764	63.394	1.15222	-4.9862	6.16e-07	6.84e-06	Up		ENSMUSG00000082454	Gm12183	918.712	2.57467	0.46859	-2.88602	0.00390142	0.0132571	Up
ENSMUSG00000037646	Vps13b	126.651	4.10707	0.486978	-4.08647	4.38e-05	0.000256966	Up		ENSMUSG00000026201	Stk16	1481.52	2.55783	0.500306	-2.68149	0.00732942	0.0224352	Up
ENSMUSG00000037692	Ahdc1	105.762	55.7194	0.506478	-11.2569	2.14e-29	1.8e-25	Up		ENSMUSG00000020361	Hspa4	1934.07	2.54905	0.471373	-2.84236	0.00447806	0.0149218	Up
ENSMUSG00000037851	Iars	215.257	45.9572	1.02962	-5.1854	2.16e-07	2.76e-06	Up		ENSMUSG00000031807	Pgls	1120.53	2.54271	0.556717	-2.38987	0.0168543	0.0444726	Up
ENSMUSG00000037896	Rcor1	187.3	43.5049	0.875334	-6.09974	1.06e-09	2.98e-08	Up		ENSMUSG00000021493	Pdlim7	2249.44	2.54271	0.564699	-2.35544	0.0185009	0.0480356	Up
ENSMUSG00000037916	Ndufv1	315.252	7.04933	0.350548	-7.99285	1.32e-15	1.95e-13	Up		ENSMUSG00000028757	Ddost	10017.8	2.53433	0.512402	-2.59391	0.0094892	0.0277436	Up
ENSMUSG00000038482	Tfdp1	102.625	53.3797	0.932393	-6.04751	1.47e-09	3.94e-08	Up		ENSMUSG00000036402	Gng12	1367.82	2.53237	0.506154	-2.62535	0.00865591	0.0256995	Up
ENSMUSG00000038552	Fndc4	97.819	102.158	1.36965	-4.57507	4.76e-06	3.88e-05	Up		ENSMUSG00000016253	Nelfcd	2211.54	2.52336	0.470754	-2.81252	0.00491554	0.0161153	Up
ENSMUSG00000038695	Josd2	93.4855	122.159	0.802011	-8.50548	1.81e-17	4.99e-15	Up		ENSMUSG00000039385	Cdh6	16202.3	2.51689	0.455129	-2.90486	0.00367417	0.0126094	Up
ENSMUSG00000039130	Zc3hc1	187.721	4.0587	0.812167	-2.44822	0.0143566	0.0350038	Up		ENSMUSG00000020484	Xbp1	7451.59	2.51507	0.417039	-3.17075	0.00152048	0.00599973	Up
ENSMUSG00000039328	Rnf122	105.227	24.4711	0.761879	-5.99835	1.99e-09	5.14e-08	Up		ENSMUSG00000019986	Ahi1	1149.73	2.51213	0.418239	-3.15353	0.00161306	0.00629871	Up
ENSMUSG00000041168	Lonp1	115.834	169.8	1.29079	-5.47354	4.41e-08	7.25e-07	Up		ENSMUSG00000013593	Ndufs2	4058.92	2.51182	0.393564	-3.35659	0.000789103	0.00342032	Up
ENSMUSG00000041958	Pigs	116.564	37.9181	0.971468	-5.265	1.4e-07	1.91e-06	Up		ENSMUSG00000025268	Maged2	41277.7	2.51029	0.513478	-2.56212	0.0104035	0.0299597	Up
ENSMUSG00000042050	Wdr60	154.39	5.66817	0.584407	-4.27472	1.91e-05	0.000126367	Up		ENSMUSG00000032966	Fkbp1a	9094.18	2.50478	0.456235	-2.88232	0.00394759	0.0133897	Up
ENSMUSG00000042111	Ccdc115	100.694	65.3167	0.852855	-6.98817	2.78e-12	1.56e-10	Up		ENSMUSG00000022043	Trim35	6466.71	2.50308	0.487056	-2.69481	0.00704285	0.0217172	Up
ENSMUSG00000042211	Fbxo38	143.177	5.17351	0.699724	-3.35816	0.000784626	0.00307031	Up		ENSMUSG00000032504	Pdcd6ip	1623.54	2.48967	0.535117	-2.43452	0.0149117	0.040299	Up
ENSMUSG00000042229	Rabif	103.506	47.7117	1.18436	-4.51052	6.47e-06	5.03e-05	Up		ENSMUSG00000014867	Surf4	4206.66	2.48895	0.543062	-2.39698	0.0165308	0.0437697	Up
ENSMUSG00000043445	Pgp	123.337	32.8386	0.866959	-5.7168	1.09e-08	2.15e-07	Up		ENSMUSG00000048039	Isg20l2	923.399	2.48754	0.484978	-2.68724	0.0072046	0.0221068	Up
ENSMUSG00000045411	2410002F23Rik	146.936	11.9967	0.436572	-8.18457	2.73e-16	5e-14	Up		ENSMUSG00000005566	Trim28	3131.41	2.48294	0.47983	-2.71105	0.00670702	0.020884	Up
ENSMUSG00000045983	Eif4g1	207.353	19.081	0.545903	-7.7603	8.47e-15	9.84e-13	Up		ENSMUSG00000008348	Ubc	4917.82	2.47993	0.464097	-2.80127	0.00509018	0.0166198	Up
ENSMUSG00000046598	Bdh1	98.0877	51.4171	0.96134	-5.7865	7.19e-09	1.49e-07	Up		ENSMUSG00000055737	Ghr	1190.02	2.47757	0.520991	-2.49154	0.0127189	0.0353301	Up
ENSMUSG00000046818	Ddit4l	113.173	18.1	0.673933	-6.17088	6.79e-10	1.99e-08	Up		ENSMUSG00000025580	Eif4a3	3149.26	2.47733	0.508666	-2.54827	0.010826	0.0309385	Up
ENSMUSG00000048327	Ckap2l	128.034	49.2922	0.972383	-5.65086	1.6e-08	3e-07	Up		ENSMUSG00000034994	Eef2	14532.7	2.46384	0.425818	-3.03542	0.00240198	0.00880996	Up
ENSMUSG00000048429	Timm29	225.627	40.8968	0.842974	-6.23174	4.61e-10	1.43e-08	Up		ENSMUSG00000059811	Atl2	2643.34	2.45924	0.480053	-2.6829	0.00729867	0.0223547	Up
ENSMUSG00000049488	Tmem67	89.811	142.98	0.944526	-7.32592	2.37e-13	1.8e-11	Up		ENSMUSG00000039952	Dag1	1733.37	2.45243	0.504964	-2.54037	0.0110737	0.0314933	Up
ENSMUSG00000052299	Ltn1	103.479	42.878	1.02327	-5.1533	2.56e-07	3.19e-06	Up		ENSMUSG00000026827	Gpd2	1007.36	2.44176	0.535413	-2.38324	0.0171612	0.0451904	Up
ENSMUSG00000052456	Asna1	111.908	136.575	1.32505	-5.06672	4.05e-07	4.72e-06	Up		ENSMUSG00000041879	Ipo9	2655.12	2.44136	0.437565	-2.92268	0.00347035	0.0120324	Up
ENSMUSG00000052557	Gan	98.4954	11.2135	0.927893	-3.62928	0.000284212	0.00127819	Up		ENSMUSG00000024454	Hdac3	2708.87	2.43972	0.421423	-3.03309	0.00242066	0.00886307	Up
ENSMUSG00000052837	Junb	223.41	27.5922	0.880405	-5.30733	1.11e-07	1.57e-06	Up		ENSMUSG00000023004	Tuba1b	2953.57	2.4113	0.516393	-2.43468	0.0149051	0.0402878	Up
ENSMUSG00000053398	Phgdh	121.229	41.3528	0.98309	-5.32674	1e-07	1.44e-06	Up		ENSMUSG00000006273	Atp6v1b2	4665.63	2.41062	0.45042	-2.79766	0.00514736	0.0167612	Up
ENSMUSG00000053730	Tmem39b	106.875	4.69184	0.54628	-3.99627	6.43e-05	0.00035735	Up		ENSMUSG00000030934	Oat	6542.03	2.40738	0.522877	-2.40047	0.0163741	0.043449	Up
ENSMUSG00000056091	St3gal5	153.84	95.7303	1.10313	-5.76841	8e-09	1.65e-07	Up		ENSMUSG00000005981	Trap1	2672.37	2.40312	0.433326	-2.8987	0.00374713	0.0128077	Up
ENSMUSG00000056174	Col8a2	98.2298	46.527	0.889668	-6.09699	1.08e-09	3.02e-08	Up		ENSMUSG00000033565	Rbfox2	1630.55	2.40071	0.49467	-2.53215	0.0113365	0.0320928	Up
ENSMUSG00000057880	Abat	105.73	28.1775	1.03269	-4.52949	5.91e-06	4.67e-05	Up		ENSMUSG00000028656	Cap1	2549.93	2.3963	0.406879	-3.07872	0.00207889	0.00783289	Up
ENSMUSG00000058756	Thra	105.084	8.34463	0.493721	-6.13936	8.29e-10	2.38e-08	Up		ENSMUSG00000020993	Trappc6b	1081.45	2.38343	0.408217	-3.05163	0.00227602	0.00842613	Up
ENSMUSG00000061848	Gm5805	1611.81	6.975	1.14532	-2.32971	0.0198217	0.0454471	Up		ENSMUSG00000028274	Rngtt	2002.51	2.37613	0.485806	-2.55049	0.0107571	0.0307886	Up
ENSMUSG00000062611	Rps3a2	164.934	7.96953	0.967769	-2.99914	0.00270745	0.008794	Up		ENSMUSG00000020571	Pdia6	17252.8	2.36529	0.437646	-2.81878	0.00482063	0.0158627	Up
ENSMUSG00000063802	Hspbp1	137.995	47.75	0.868041	-6.32538	2.53e-10	8.26e-09	Up		ENSMUSG00000031711	Zfp330	1534.68	2.35851	0.481366	-2.5505	0.0107568	0.0307886	Up
ENSMUSG00000067586	S1pr3	168.063	48.3502	0.998135	-5.44932	5.06e-08	8.15e-07	Up		ENSMUSG00000022912	Pros1	4500.43	2.35517	0.479729	-2.55529	0.01061	0.0304607	Up
ENSMUSG00000070047	Fat1	188.388	96.754	0.921288	-7.03019	2.06e-12	1.22e-10	Up		ENSMUSG00000041236	Vps41	3485.11	2.35298	0.374859	-3.27711	0.00104874	0.00436576	Up
ENSMUSG00000070520	Nsmce3	95.3203	11.3487	0.735684	-4.72076	2.35e-06	2.11e-05	Up		ENSMUSG00000028282	Casp8ap2	1762	2.34839	0.519331	-2.35173	0.0186861	0.0484346	Up
ENSMUSG00000071646	Mta2	207.783	58.5257	0.783914	-7.40175	1.34e-13	1.11e-11	Up		ENSMUSG00000018707	Dync1h1	1674.94	2.33814	0.481583	-2.52269	0.011646	0.0328367	Up
ENSMUSG00000072582	Ptrh2	97.2419	43.8133	0.725863	-7.50613	6.09e-14	5.57e-12	Up		ENSMUSG00000020176	Grb10	12352.6	2.33038	0.515292	-2.34682	0.0189345	0.0489804	Up
ENSMUSG00000074909	Ranbp6	117.62	46.1511	1.05182	-5.10103	3.38e-07	4.07e-06	Up		ENSMUSG00000029814	Igf2bp3	1425.14	2.32282	0.4966	-2.42792	0.0151857	0.0408889	Up
ENSMUSG00000074918	Inafm2	117.413	36.5261	0.99125	-5.10055	3.39e-07	4.07e-06	Up		ENSMUSG00000001305	Rrp15	1844.97	2.31548	0.502142	-2.39044	0.0168282	0.0444107	Up
ENSMUSG00000113722	Snhg10	118.886	46.7266	0.95416	-5.6472	1.63e-08	3.06e-07	Up		ENSMUSG00000026219	Trip12	3424.81	2.31153	0.438732	-2.7383	0.0061758	0.0195183	Up
ENSMUSG00000117345	Gm7926	185.991	23.3528	0.56592	-7.97279	1.55e-15	2.23e-13	Up		ENSMUSG00000032184	Lysmd2	777.616	2.31116	0.459129	-2.61913	0.00881533	0.0260756	Up
ENSMUSG00000042535	Gtpbp1	89.3434	210.413	0.793875	-9.65956	4.48e-22	5.68e-19	Up		ENSMUSG00000027808	Serp1	8501.84	2.3048	0.468112	-2.55385	0.010654	0.0305765	Up
ENSMUSG00000026240	Cops7b	103.698	203.189	0.928722	-8.21262	2.16e-16	4.19e-14	Up		ENSMUSG00000021794	Glud1	2811.32	2.29097	0.391449	-3.03942	0.00237034	0.00870915	Up
ENSMUSG00000050088	1600012H06Rik	118	182.397	1.17597	-6.15369	7.57e-10	2.21e-08	Up		ENSMUSG00000047554	Tmem41b	1041.34	2.28815	0.491885	-2.41277	0.015832	0.0422712	Up
ENSMUSG00000025145	Lrrc45	90.8098	121.134	0.927257	-7.37434	1.65e-13	1.33e-11	Up		ENSMUSG00000033099	Nol12	1165.8	2.28805	0.404334	-2.93354	0.00335122	0.0116939	Up
ENSMUSG00000027628	Aar2	95.3665	116.836	0.677125	-10.0094	1.39e-23	2.33e-20	Up		ENSMUSG00000025374	Nabp2	834.522	2.2874	0.446141	-2.65679	0.00788895	0.0238422	Up
ENSMUSG00000028284	Map3k7	383.397	460.715	1.35899	-6.0757	1.23e-09	3.38e-08	Up		ENSMUSG00000018042	Cyb5r3	4914.14	2.28505	0.490813	-2.40799	0.0160406	0.0427269	Up
ENSMUSG00000006678	Pola1	926.618	1014.7	1.39202	-6.61043	3.83e-11	1.56e-09	Up		ENSMUSG00000015291	Gdi1	5758.22	2.27891	0.43866	-2.69062	0.00713203	0.021936	Up
ENSMUSG00000070044	Fam149a	463.955	505.619	1.24975	-6.81434	9.47e-12	4.58e-10	Up		ENSMUSG00000027184	Caprin1	7019.44	2.2703	0.435237	-2.6999	0.00693604	0.0214663	Up
ENSMUSG00000038102	Trappc11	88.8394	93.0938	0.682471	-9.5298	1.58e-21	1.56e-18	Up		ENSMUSG00000022483	Col2a1	11412.8	2.26174	0.437535	-2.67276	0.0075229	0.0229291	Up
ENSMUSG00000024792	Zfpl1	113.381	109.1	0.786304	-8.49447	1.99e-17	5.31e-15	Up		ENSMUSG00000021497	Txndc15	2072.7	2.25703	0.399338	-2.92288	0.0034681	0.0120271	Up
ENSMUSG00000037795	N4bp2	181.971	166.706	1.61962	-4.08496	4.41e-05	0.000258546	Up		ENSMUSG00000020900	Myh10	4221.87	2.25581	0.473757	-2.45722	0.0140018	0.0381397	Up
ENSMUSG00000050666	Vstm4	132.953	121.621	1.62211	-3.82876	0.000128789	0.000651214	Up		ENSMUSG00000009894	Snap47	2389.91	2.25507	0.445375	-2.61293	0.00897704	0.0264728	Up
ENSMUSG00000028378	Ptgr1	716.065	648.661	1.54129	-5.48206	4.2e-08	6.97e-07	Up		ENSMUSG00000039740	Alg2	3075.87	2.24844	0.395236	-2.94093	0.00327224	0.0114494	Up
ENSMUSG00000020777	Acox1	90.0805	81.0183	0.943911	-6.65629	2.81e-11	1.19e-09	Up		ENSMUSG00000029050	Ski	1340.94	2.23106	0.457873	-2.50692	0.0121789	0.0341035	Up
ENSMUSG00000018651	Tada2a	255.004	227.353	1.35032	-5.40299	6.55e-08	1.01e-06	Up		ENSMUSG00000028478	Clta	3106.14	2.22895	0.406569	-2.82615	0.00471106	0.0155731	Up
ENSMUSG00000005534	Insr	91.8267	78.9563	1.23542	-4.85728	1.19e-06	1.2e-05	Up		ENSMUSG00000004642	Slbp	5722.45	2.22839	0.387835	-2.96528	0.00302409	0.0107086	Up
ENSMUSG00000036158	Prickle1	90.0517	70.2509	0.730433	-8.3668	5.92e-17	1.37e-14	Up		ENSMUSG00000016541	Atxn10	5372.98	2.22172	0.460229	-2.48347	0.013011	0.0359316	Up
ENSMUSG00000037353	Letmd1	99.9183	75.9147	1.10626	-5.44023	5.32e-08	8.52e-07	Up		ENSMUSG00000039801	Cplane1	771.522	2.21221	0.443812	-2.55979	0.0104737	0.0301411	Up
ENSMUSG00000020091	Eif4ebp2	90.8847	67.9724	1.12511	-5.21903	1.8e-07	2.35e-06	Up		ENSMUSG00000034681	Rnps1	3996.99	2.20331	0.469956	-2.40542	0.0161538	0.0429741	Up
ENSMUSG00000023348	Trip6	96.7265	68.9134	0.798421	-7.6131	2.68e-14	2.7e-12	Up		ENSMUSG00000047238	Mageh1	1754.19	2.1927	0.411718	-2.7358	0.00622295	0.0196305	Up
ENSMUSG00000063931	Pepd	113.355	78.0176	0.7769	-8.05518	7.94e-16	1.28e-13	Up		ENSMUSG00000032218	Ccnb2	1589.49	2.19265	0.41862	-2.68849	0.00717754	0.0220486	Up
ENSMUSG00000031511	Arhgef7	122.534	82.3758	1.11351	-5.51993	3.39e-08	5.79e-07	Up		ENSMUSG00000022361	Zhx1	1611.08	2.18616	0.404773	-2.77314	0.00555183	0.017827	Up
ENSMUSG00000037887	Dusp8	101.934	66.1293	0.862783	-6.91454	4.69e-12	2.45e-10	Up		ENSMUSG00000001467	Cyp51	1388.32	2.18497	0.437581	-2.55813	0.0105235	0.0302576	Up
ENSMUSG00000019302	Atp6v0a1	91.4863	59.2831	1.05558	-5.38886	7.09e-08	1.08e-06	Up		ENSMUSG00000019494	Cops6	7834.96	2.1825	0.425658	-2.62812	0.00858581	0.0255246	Up
ENSMUSG00000036672	Cenpt	94.2534	56.0458	0.930561	-6.15154	7.67e-10	2.23e-08	Up		ENSMUSG00000026568	Mpc2	1525.85	2.18068	0.399723	-2.79849	0.00513415	0.0167277	Up
ENSMUSG00000034165	Ccnd3	96.8547	50.7624	0.92229	-6.03442	1.6e-09	4.24e-08	Up		ENSMUSG00000009079	Ewsr1	14852.6	2.17318	0.392478	-2.83769	0.00454414	0.0150943	Up
ENSMUSG00000027509	Rae1	94.287	49.399	0.93547	-5.92463	3.13e-09	7.44e-08	Up		ENSMUSG00000035199	Arl6ip5	6041.13	2.16646	0.45115	-2.45436	0.0141135	0.0384192	Up
ENSMUSG00000040813	Tex264	100.391	49.5335	0.679944	-8.29482	1.09e-16	2.32e-14	Up		ENSMUSG00000027469	Tpx2	2174.58	2.15944	0.427326	-2.58122	0.0098452	0.028596	Up
ENSMUSG00000026879	Gsn	95.7808	46.4063	0.996628	-5.38628	7.19e-08	1.09e-06	Up		ENSMUSG00000029569	Tmem168	2050.88	2.15465	0.427025	-2.57766	0.00994722	0.0288575	Up
ENSMUSG00000040383	Aqr	92.76	44.5756	1.10555	-4.77987	1.75e-06	1.65e-05	Up		ENSMUSG00000030965	Abraxas2	1362.04	2.14589	0.46199	-2.3655	0.0180056	0.0469883	Up
ENSMUSG00000039611	Tmem246	92.9527	44.5857	1.0854	-4.87662	1.08e-06	1.11e-05	Up		ENSMUSG00000019139	Isyna1	3435.76	2.14581	0.461054	-2.36976	0.0177998	0.0465956	Up
ENSMUSG00000003200	Sh3gl1	98.2229	44.184	1.07074	-4.94633	7.56e-07	8.18e-06	Up		ENSMUSG00000038683	Pak1ip1	1441.37	2.1387	0.45148	-2.41133	0.0158943	0.0424042	Up
ENSMUSG00000085793	Lin52	97.233	42.7315	1.10244	-4.75295	2e-06	1.84e-05	Up		ENSMUSG00000036932	Aifm1	2551.95	2.13522	0.444382	-2.44543	0.0144679	0.0392633	Up
ENSMUSG00000031065	Cdk16	91.9651	35.9394	1.087	-4.58403	4.56e-06	3.74e-05	Up		ENSMUSG00000023010	Tmbim6	15946.5	2.13052	0.454684	-2.38237	0.0172015	0.0452471	Up
ENSMUSG00000031661	Nkd1	1252.31	495.484	1.39293	-5.94311	2.8e-09	6.81e-08	Up		ENSMUSG00000036167	Pphln1	3196.21	2.1295	0.439564	-2.46363	0.0137539	0.0375859	Up
ENSMUSG00000026610	Esrrg	5194.23	1891.33	1.67856	-5.67858	1.36e-08	2.61e-07	Up		ENSMUSG00000050912	Tmem123	4218.32	2.11426	0.400708	-2.68177	0.00732339	0.0224264	Up
ENSMUSG00000014813	Stc1	591.784	209.542	1.30185	-5.55564	2.77e-08	4.83e-07	Up		ENSMUSG00000028173	Wls	4662.74	2.09181	0.403375	-2.62459	0.00867542	0.0257347	Up
ENSMUSG00000033615	Cplx1	110.59	38.5634	1.38801	-3.52762	0.000419319	0.00178928	Up		ENSMUSG00000001445	Mrpl10	854.814	2.06214	0.43818	-2.36293	0.0181313	0.0472288	Up
ENSMUSG00000033671	Cep350	1026.84	353.339	1.4829	-5.21405	1.85e-07	2.41e-06	Up		ENSMUSG00000000743	Chmp1a	1907.53	2.05413	0.440595	-2.33979	0.0192948	0.0497523	Up
ENSMUSG00000062761	Zfp512	118.169	38.0024	1.16225	-4.32708	1.51e-05	0.000103464	Up		ENSMUSG00000026701	Prdx6	4932.93	2.05342	0.420077	-2.45538	0.0140737	0.0383169	Up
ENSMUSG00000051007	Gatd1	626.345	193.674	1.12483	-6.45794	1.06e-10	3.85e-09	Up		ENSMUSG00000026249	Serpine2	20599.1	2.0465	0.389572	-2.6379	0.00834217	0.0249172	Up
ENSMUSG00000001555	Fkbp10	93.7684	28.3933	1.22787	-3.73402	0.000188446	0.000898881	Up		ENSMUSG00000078515	Ddi2	2970.8	2.03872	0.415584	-2.4582	0.0139634	0.0380595	Up
ENSMUSG00000036782	Klhl13	981.53	300.967	1.25889	-6.15687	7.42e-10	2.17e-08	Up		ENSMUSG00000003814	Calr	9263.84	2.02779	0.417048	-2.4304	0.0150823	0.0406493	Up
ENSMUSG00000031171	Ftsj1	128.411	37.4307	1.13563	-4.39873	1.09e-05	7.8e-05	Up		ENSMUSG00000023169	Slc38a1	3685.31	2.00999	0.417171	-2.39973	0.0164073	0.0435065	Up
ENSMUSG00000020396	Nefh	140.214	40.6485	1.30778	-3.82997	0.00012816	0.00064823	Up		ENSMUSG00000026197	Zfand2b	653.499	1085.69	1.04837	-8.78326	1.59e-18	4.32e-16	Up
ENSMUSG00000040537	Adam22	195.85	53.277	1.15607	-4.74164	2.12e-06	1.93e-05	Up		ENSMUSG00000024177	Nme4	618.864	1028.11	1.11531	-8.15948	3.36e-16	4.33e-14	Up
ENSMUSG00000020476	Dbnl	276.164	75.1528	0.679884	-9.09731	9.26e-20	5.38e-17	Up		ENSMUSG00000091474	2610021A01Rik	513.581	853.093	1.39359	-6.2061	5.43e-10	1.33e-08	Up
ENSMUSG00000019814	Ltv1	1884.35	484.607	1.4744	-5.52843	3.23e-08	5.53e-07	Up		ENSMUSG00000034875	Nudt19	563.722	736.424	1.39451	-6.54779	5.84e-11	1.8e-09	Up
ENSMUSG00000062661	Ncs1	244.067	59.0246	0.913622	-6.29374	3.1e-10	9.9e-09	Up		ENSMUSG00000034473	Sec22a	621.698	688.326	0.975525	-8.89527	5.83e-19	1.85e-16	Up
ENSMUSG00000029622	Arpc1b	299.963	70.9269	0.843791	-7.15399	8.43e-13	5.65e-11	Up		ENSMUSG00000021483	Cdk20	523.096	683.304	1.32435	-6.94633	3.75e-12	1.53e-10	Up
ENSMUSG00000074165	Zfp788	366.786	84.4318	1.29235	-4.65152	3.3e-06	2.84e-05	Up		ENSMUSG00000047221	Fam185a	735.522	610.687	1.26349	-6.67169	2.53e-11	8.65e-10	Up
ENSMUSG00000036333	Kidins220	92.3801	18.4109	0.559469	-7.53233	4.98e-14	4.69e-12	Up		ENSMUSG00000040936	Ulk4	514.575	569.608	1.43137	-5.69693	1.22e-08	2.2e-07	Up
ENSMUSG00000031916	Cog8	94.857	18.298	0.499814	-8.22473	1.96e-16	3.92e-14	Up		ENSMUSG00000038506	Dcun1d2	738.409	482.085	1.16469	-7.58633	3.29e-14	2.22e-12	Up
ENSMUSG00000030096	Slc6a6	240.8	44.8964	0.766224	-7.02992	2.07e-12	1.22e-10	Up		ENSMUSG00000018932	Map2k3	654.178	478.113	0.994052	-8.6653	4.5e-18	1.01e-15	Up
ENSMUSG00000070576	Mn1	254.558	47.2895	0.805563	-6.79603	1.08e-11	5.09e-10	Up		ENSMUSG00000037890	Wdr19	582.209	379.965	1.2373	-6.77701	1.23e-11	4.43e-10	Up
ENSMUSG00000011837	Snapc2	254.26	43.4244	1.08928	-4.78076	1.75e-06	1.64e-05	Up		ENSMUSG00000023087	Noct	514.263	375.712	1.30091	-6.14895	7.8e-10	1.84e-08	Up
ENSMUSG00000047539	Fbxo28	3489.18	506.977	1.58087	-5.09776	3.44e-07	4.12e-06	Up		ENSMUSG00000038387	Rras	530.473	346.142	1.4225	-5.58632	2.32e-08	3.94e-07	Up
ENSMUSG00000006527	Sfmbt1	2549.93	338.533	1.60067	-4.69741	2.63e-06	2.33e-05	Up		ENSMUSG00000042787	Exog	734.942	344.192	0.951273	-8.73655	2.4e-18	6.05e-16	Up
ENSMUSG00000021268	Meg3	307.02	39.8385	1.0095	-5.07952	3.78e-07	4.47e-06	Up		ENSMUSG00000027698	Nceh1	522.359	340.837	1.21467	-6.81737	9.27e-12	3.48e-10	Up
ENSMUSG00000061436	Hipk2	101.297	12.6767	0.757506	-4.75369	2e-06	1.84e-05	Up		ENSMUSG00000034442	Trmt5	519.092	338.701	1.35402	-5.93245	2.98e-09	6.19e-08	Up
ENSMUSG00000071722	Spin4	107.319	13.1312	1.20466	-2.93894	0.00329341	0.0103614	Up		ENSMUSG00000020085	Aifm2	512.729	334.541	1.47206	-5.31216	1.08e-07	1.52e-06	Up
ENSMUSG00000038518	Jarid2	389.895	45.8393	1.21311	-4.29941	1.71e-05	0.000115067	Up		ENSMUSG00000027722	Spata5	749.788	307.645	1.08713	-7.31963	2.49e-13	1.35e-11	Up
ENSMUSG00000000340	Dbt	1556.12	177.05	1.25278	-5.61357	1.98e-08	3.61e-07	Up		ENSMUSG00000039958	Etfbkmt	924.399	301.507	1.43364	-5.34167	9.21e-08	1.33e-06	Up
ENSMUSG00000044807	Zfp354c	39780.8	4098.88	1.54641	-6.97008	3.17e-12	1.74e-10	Up		ENSMUSG00000025025	Mxi1	722.878	296.58	0.850135	-9.52663	1.62e-21	1.05e-18	Up
ENSMUSG00000024350	Dnajc18	112.038	10.3078	0.597092	-5.62405	1.87e-08	3.42e-07	Up		ENSMUSG00000009563	Tor2a	943.616	294.517	0.80825	-10.1185	4.58e-24	5.51e-21	Up
ENSMUSG00000018425	Dhx40	352.416	33.8011	1.18441	-4.06299	4.84e-05	0.000279944	Up		ENSMUSG00000020659	Cbll1	1201.97	292.565	0.819637	-9.79181	1.22e-22	1.03e-19	Up
ENSMUSG00000057335	Cep170	1269.07	120.784	1.29491	-5.0047	5.6e-07	6.29e-06	Up		ENSMUSG00000020364	Zfp354a	532.93	290.495	1.29035	-6.04161	1.53e-09	3.35e-08	Up
ENSMUSG00000015944	Castor2	324.662	29.9128	1.34994	-3.38206	0.00071944	0.00284966	Up		ENSMUSG00000032717	Mdfi	749.019	273.429	0.889866	-8.87515	6.98e-19	2.18e-16	Up
ENSMUSG00000035726	Supt16	334.285	30.66	0.603267	-8.12239	4.57e-16	7.85e-14	Up		ENSMUSG00000041229	Phf8	821.364	267.826	1.22022	-6.37597	1.82e-10	4.98e-09	Up
ENSMUSG00000047694	Yipf6	22136.6	2047	1.66157	-5.81736	5.98e-09	1.29e-07	Up		ENSMUSG00000026698	Pigc	1270.81	260.612	0.970843	-8.02629	1e-15	1.11e-13	Up
ENSMUSG00000018474	Chd3	468.276	41.807	1.34661	-3.71989	0.000199306	0.000940823	Up		ENSMUSG00000027323	Rad51	554.013	259.295	0.919598	-8.64355	5.45e-18	1.19e-15	Up
ENSMUSG00000004056	Akt2	97.1797	7.70854	0.441206	-6.60136	4.07e-11	1.64e-09	Up		ENSMUSG00000026609	Ush2a	547.566	256.269	0.842308	-9.50575	1.99e-21	1.24e-18	Up
ENSMUSG00000032262	Elovl4	2501.8	214.888	1.3486	-5.34571	9.01e-08	1.32e-06	Up		ENSMUSG00000024037	Wdr4	695.508	253.847	0.956887	-8.09863	5.56e-16	6.79e-14	Up
ENSMUSG00000020064	Herc4	159.396	12.8712	0.898369	-3.99168	6.56e-05	0.000363031	Up		ENSMUSG00000025512	Chid1	539.701	252.579	1.02341	-7.63337	2.29e-14	1.63e-12	Up
ENSMUSG00000021518	Ptdss1	115.011	8.71173	0.523955	-5.89075	3.84e-09	8.81e-08	Up		ENSMUSG00000028232	Tmem68	766.499	252.014	0.874803	-8.86407	7.71e-19	2.33e-16	Up
ENSMUSG00000029304	Spp1	541.81	42.3855	1.05811	-4.90478	9.35e-07	9.79e-06	Up		ENSMUSG00000035504	Reep6	529.382	247.737	1.12425	-6.83662	8.11e-12	3.09e-10	Up
ENSMUSG00000030822	Prr14	102.768	7.22133	1.07625	-2.56095	0.0104385	0.0270365	Up		ENSMUSG00000053774	Ubxn7	712.434	245.345	1.22038	-6.21396	5.17e-10	1.27e-08	Up
ENSMUSG00000057101	Zfp180	9264.63	695.953	1.50007	-5.72177	1.05e-08	2.1e-07	Up		ENSMUSG00000027774	Gfm1	521.51	244.043	1.13709	-6.73021	1.69e-11	6.01e-10	Up
ENSMUSG00000007564	Ppp2r1a	380.496	26.2161	0.677046	-6.87369	6.26e-12	3.18e-10	Up		ENSMUSG00000029283	Cdc7	593.205	243.259	0.953044	-8.12508	4.47e-16	5.54e-14	Up
ENSMUSG00000068566	Myadm	309.083	20.8987	0.969957	-4.37336	1.22e-05	8.62e-05	Up		ENSMUSG00000095432	Zfp748	556.074	241.697	1.34574	-5.59145	2.25e-08	3.83e-07	Up
ENSMUSG00000021962	Dcp1a	605.351	40.8586	1.42334	-3.46883	0.000522739	0.00215838	Up		ENSMUSG00000020707	Rnf135	515.998	241.457	0.998535	-7.7853	6.95e-15	5.92e-13	Up
ENSMUSG00000031935	Med17	102.388	6.30672	0.511127	-5.09048	3.57e-07	4.25e-06	Up		ENSMUSG00000027247	Arhgap1	834.482	237.928	1.17499	-6.40512	1.5e-10	4.15e-09	Up
ENSMUSG00000056050	Mia3	118.453	7.1489	0.680227	-4.14301	3.43e-05	0.000208284	Up		ENSMUSG00000069539	Scyl2	1592.83	237.275	1.12791	-6.69161	2.21e-11	7.66e-10	Up
ENSMUSG00000032477	Cdc25a	101.898	5.75365	0.662626	-3.78422	0.000154189	0.000755596	Up		ENSMUSG00000032101	Ddx25	721.774	235.271	1.28762	-5.84093	5.19e-09	1.02e-07	Up
ENSMUSG00000027583	Zbtb46	828.164	51.3652	1.58338	-3.2317	0.00123054	0.00450627	Up		ENSMUSG00000022557	Bop1	568.043	232.912	1.05254	-7.22463	5.02e-13	2.54e-11	Up
ENSMUSG00000026383	Epb41l5	1387.03	83.3016	1.24658	-4.82277	1.42e-06	1.38e-05	Up		ENSMUSG00000030443	Zfp583	529.179	229.975	1.27309	-5.93761	2.89e-09	6.03e-08	Up
ENSMUSG00000048720	Tbc1d12	318.369	18.5068	1.34066	-2.93005	0.00338904	0.0106244	Up		ENSMUSG00000027454	Gins1	625.219	228.126	0.976598	-7.76961	7.87e-15	6.51e-13	Up
ENSMUSG00000023963	Cyp39a1	110.614	5.83822	0.593785	-4.28562	1.82e-05	0.000121424	Up		ENSMUSG00000066151	Fkbp15	833.378	226.987	1.22992	-6.0684	1.29e-09	2.87e-08	Up
ENSMUSG00000034275	Igsf9b	106.788	5.52407	0.606305	-4.06433	4.82e-05	0.000278572	Up		ENSMUSG00000032127	Vps11	830.3	226.146	0.875934	-8.92872	4.31e-19	1.42e-16	Up
ENSMUSG00000066842	Hmcn1	105.302	5.42974	0.592517	-4.01531	5.94e-05	0.000334213	Up		ENSMUSG00000030322	Mbd4	667.409	217.5	1.17637	-6.4226	1.34e-10	3.78e-09	Up
ENSMUSG00000029500	Pgam5	114.821	5.86032	0.665219	-3.81277	0.000137417	0.000686998	Up		ENSMUSG00000029913	Prdm5	631.584	217.427	1.09122	-6.92063	4.5e-12	1.81e-10	Up
ENSMUSG00000015222	Map2	1731.38	92.9457	1.15374	-5.39135	6.99e-08	1.07e-06	Up		ENSMUSG00000021458	Aopep	663.037	216.071	1.45457	-4.94717	7.53e-07	8.21e-06	Up
ENSMUSG00000029581	Fscn1	134.991	6.41744	0.666551	-3.9194	8.88e-05	0.000469737	Up		ENSMUSG00000027291	Vps39	648.743	213.195	0.982974	-7.58809	3.25e-14	2.2e-12	Up
ENSMUSG00000058709	Egln2	101.923	4.58675	0.502858	-4.283	1.84e-05	0.000122428	Up		ENSMUSG00000017221	Psmd3	1311.5	209.841	1.25647	-5.77977	7.48e-09	1.42e-07	Up
ENSMUSG00000041020	Map7d2	751.349	37.234	1.23569	-3.98505	6.75e-05	0.000371237	Up		ENSMUSG00000066838	Zfp772	561.258	204.72	0.798704	-9.44809	3.45e-21	2.01e-18	Up
ENSMUSG00000004069	Dnaja3	261.378	12.4142	1.30603	-2.61	0.00905425	0.0240012	Up		ENSMUSG00000030222	Rerg	655.718	204.456	1.03413	-7.22465	5.02e-13	2.54e-11	Up
ENSMUSG00000034006	Pqlc1	134.135	5.97843	0.577491	-4.38124	1.18e-05	8.36e-05	Up		ENSMUSG00000009640	Dmap1	593.691	204.342	0.958353	-7.93086	2.18e-15	2.17e-13	Up
ENSMUSG00000028677	Rnf220	108.638	4.14261	0.779095	-2.53349	0.0112934	0.0287815	Up		ENSMUSG00000018733	Pex12	793.023	199.516	1.18986	-6.13785	8.36e-10	1.96e-08	Up
ENSMUSG00000019831	Wasf1	2636.96	113.217	1.09694	-5.94774	2.72e-09	6.66e-08	Up		ENSMUSG00000022760	Thap7	728.47	198.33	0.997525	-7.53083	5.04e-14	3.27e-12	Up
ENSMUSG00000024781	Lipa	120.128	4.46516	0.425901	-4.98868	6.08e-07	6.77e-06	Up		ENSMUSG00000078619	Smarcd2	541.969	197.661	1.01897	-7.22319	5.08e-13	2.56e-11	Up
ENSMUSG00000039671	Zmynd8	110.164	3.95362	0.415213	-4.74157	2.12e-06	1.93e-05	Up		ENSMUSG00000049305	Ccdc71	876.886	197.477	0.943741	-7.9966	1.28e-15	1.37e-13	Up
ENSMUSG00000043998	Mgat2	3024.88	121.564	1.25793	-5.17807	2.24e-07	2.85e-06	Up		ENSMUSG00000027439	Gzf1	626.373	195.277	0.877895	-8.59003	8.69e-18	1.81e-15	Up
ENSMUSG00000008999	Bmp7	108.412	3.51945	0.42399	-4.31624	1.59e-05	0.00010767	Up		ENSMUSG00000024665	Fads2	565.15	194.487	1.01171	-7.39176	1.45e-13	8.25e-12	Up
ENSMUSG00000021987	Mtmr6	1286.94	48.2007	0.800007	-6.83488	8.21e-12	4.02e-10	Up		ENSMUSG00000017801	Mlx	673.292	191.841	0.855947	-8.73824	2.37e-18	6.05e-16	Up
ENSMUSG00000045210	Vcpip1	111.998	3.43995	0.492232	-3.65859	0.000253608	0.00115882	Up		ENSMUSG00000048440	Cyp4f16	554.933	190.959	0.834501	-9.14967	5.71e-20	2.35e-17	Up
ENSMUSG00000060090	Rp2	123.044	3.83043	0.608862	-3.16598	0.0015456	0.00548353	Up		ENSMUSG00000051242	Pcdhb9	579.903	190.502	1.27167	-5.5819	2.38e-08	4.03e-07	Up
ENSMUSG00000001380	Hars	7532.13	272.388	1.39974	-5.33864	9.36e-08	1.36e-06	Up		ENSMUSG00000038822	Hace1	720.231	188.955	0.86761	-8.54274	1.31e-17	2.54e-15	Up
ENSMUSG00000024044	Epb41l3	276.986	8.92845	0.737417	-4.213	2.52e-05	0.000159984	Up		ENSMUSG00000002984	Tomm40	575.125	188.927	0.913311	-8.0269	1e-15	1.11e-13	Up
ENSMUSG00000051391	Ywhag	118.156	3.41808	0.547154	-3.25507	0.00113365	0.00420171	Up		ENSMUSG00000051351	Zfp46	625.339	186.884	1.05873	-6.81158	9.65e-12	3.6e-10	Up
ENSMUSG00000048154	Kmt2d	298.406	9.63162	1.25774	-2.44834	0.0143517	0.0350026	Up		ENSMUSG00000026109	Tmeff2	851.854	186.019	0.682151	-11.0658	1.84e-28	5.46e-25	Up
ENSMUSG00000027496	Aurka	119.38	3.43877	0.482415	-3.71715	0.000201484	0.000948709	Up		ENSMUSG00000018339	Gpx3	736.963	185.365	1.27559	-5.58359	2.36e-08	4e-07	Up
ENSMUSG00000002625	Akap8l	108.73	3.02278	0.634324	-2.51996	0.0117367	0.0296865	Up		ENSMUSG00000061759	Armt1	847.552	185.076	1.08219	-6.70199	2.06e-11	7.19e-10	Up
ENSMUSG00000045482	Trrap	116.482	3.28278	0.468316	-3.69767	0.000217589	0.00101461	Up		ENSMUSG00000022412	Mief1	641.779	182.831	0.938646	-7.8325	4.78e-15	4.29e-13	Up
ENSMUSG00000041308	Sntb2	250.749	7.77189	0.985834	-2.9025	0.00370193	0.0114541	Up		ENSMUSG00000001855	Nup214	668.16	181.855	1.0405	-7.06399	1.62e-12	7.22e-11	Up
ENSMUSG00000032557	Uba5	128.376	3.61654	0.431916	-4.25715	2.07e-05	0.000135391	Up		ENSMUSG00000019864	Rtn4ip1	552.25	181.386	1.04958	-6.85392	7.19e-12	2.77e-10	Up
ENSMUSG00000028426	Rad23b	126.145	3.44101	0.513349	-3.45926	0.000541653	0.00222641	Up		ENSMUSG00000035948	Acss3	654.255	178.056	0.853981	-8.79491	1.43e-18	3.96e-16	Up
ENSMUSG00000019699	Akt3	1188.84	37.7404	1.57344	-3.00297	0.00267359	0.00870586	Up		ENSMUSG00000066800	Rnasel	781.768	175.984	0.962287	-7.65713	1.9e-14	1.39e-12	Up
ENSMUSG00000059975	Zfp74	564.206	17.3664	1.48065	-2.54779	0.0108407	0.0278469	Up		ENSMUSG00000033065	Pfkm	696.988	175.274	1.22655	-5.78366	7.31e-09	1.39e-07	Up
ENSMUSG00000042029	Ncapg2	5925.73	184.814	1.66426	-4.00453	6.21e-05	0.000347615	Up		ENSMUSG00000027546	Atp9a	614.277	174.967	0.904923	-8.08382	6.28e-16	7.51e-14	Up
ENSMUSG00000031386	Hcfc1	960.318	29.2578	1.15083	-4.02705	5.65e-05	0.000319131	Up		ENSMUSG00000044328	Trp53i13	1121.85	174.803	0.877747	-8.34071	7.38e-17	1.14e-14	Up
ENSMUSG00000020277	Pfkl	357.945	10.2196	0.439489	-7.5837	3.36e-14	3.25e-12	Up		ENSMUSG00000056234	Ncoa4	689.905	174.623	1.00014	-7.12761	1.02e-12	4.86e-11	Up
ENSMUSG00000003518	Dusp3	145.416	3.74346	0.811419	-2.30748	0.021028	0.0476027	Up		ENSMUSG00000029192	Tbc1d14	706.892	171.787	0.86208	-8.41438	3.95e-17	6.59e-15	Up
ENSMUSG00000035901	Dennd5a	139.694	3.49938	0.609738	-2.94749	0.00320365	0.0101225	Up		ENSMUSG00000024393	Prrc2a	520.032	170.765	1.11535	-6.33658	2.35e-10	6.3e-09	Up
ENSMUSG00000041895	Wipi1	133.363	3.29299	0.568195	-3.01572	0.00256373	0.00840011	Up		ENSMUSG00000021186	Fbln5	729.483	170.482	0.83531	-8.80358	1.33e-18	3.85e-16	Up
ENSMUSG00000039145	Camk1d	123.241	2.99124	0.642592	-2.38754	0.0169617	0.0401746	Up		ENSMUSG00000024810	Il33	779.564	169.219	1.15858	-6.18651	6.15e-10	1.49e-08	Up
ENSMUSG00000020634	Ubxn2a	113.463	2.65245	0.449865	-3.1318	0.00173737	0.00605295	Up		ENSMUSG00000028706	Nsun4	611.757	167.629	0.818027	-8.75456	2.05e-18	5.4e-16	Up
ENSMUSG00000065954	Tacc1	1635.98	46.2696	0.60189	-9.08379	1.05e-19	5.89e-17	Up		ENSMUSG00000050556	Kcnb1	642.583	167.374	1.38681	-4.99285	5.95e-07	6.69e-06	Up
ENSMUSG00000031256	Cstf2	123.958	2.86168	0.425031	-3.61484	0.000300529	0.00133942	Up		ENSMUSG00000031015	Swap70	610.157	166.01	1.15776	-6.14307	8.09e-10	1.9e-08	Up
ENSMUSG00000067567	Hdac8	124.307	2.86536	0.546922	-2.6962	0.00701362	0.0195134	Up		ENSMUSG00000038046	Mrm3	700.205	163.613	0.731855	-10.0823	6.62e-24	6.97e-21	Up
ENSMUSG00000027498	Cstf1	138.641	3.12206	0.492321	-3.34694	0.000817089	0.00318181	Up		ENSMUSG00000001240	Ramp2	596.654	162.321	1.02612	-7.02399	2.16e-12	9.2e-11	Up
ENSMUSG00000037570	Mcrs1	128.42	2.81581	0.556298	-2.71099	0.00670829	0.01881	Up		ENSMUSG00000028845	Tekt2	653.6	157.792	1.10491	-6.44049	1.19e-10	3.4e-09	Up
ENSMUSG00000053838	Nudcd3	923.094	24.1719	1.23978	-3.49297	0.000477677	0.00200477	Up		ENSMUSG00000032369	Plscr1	1185.67	157.746	1.22394	-5.67503	1.39e-08	2.47e-07	Up
ENSMUSG00000075465	Gm10837	2243.8	58.8309	1.27655	-4.32407	1.53e-05	0.000104677	Up		ENSMUSG00000037339	Fam53a	901.015	154.899	1.00275	-7.07493	1.5e-12	6.83e-11	Up
ENSMUSG00000064302	Clasp1	148.684	3.2051	0.532659	-3.17528	0.00149691	0.00533214	Up		ENSMUSG00000032006	Pdgfd	683.681	153.82	0.872863	-8.32948	8.12e-17	1.24e-14	Up
ENSMUSG00000038497	Tmco3	128.314	2.58239	0.474513	-2.91672	0.00353734	0.0110101	Up		ENSMUSG00000034274	Thoc5	611.527	153.701	0.911065	-7.89184	2.98e-15	2.8e-13	Up
ENSMUSG00000015522	Arnt	2951.61	74.0232	1.17164	-5.03211	4.85e-07	5.55e-06	Up		ENSMUSG00000029125	Stx18	1071.71	151.984	1.0383	-6.78693	1.15e-11	4.19e-10	Up
ENSMUSG00000045896	Paip2b	177.347	3.7919	0.632237	-2.99648	0.00273113	0.00885042	Up		ENSMUSG00000035151	Elmod2	557.157	151.532	0.937083	-7.68297	1.55e-14	1.18e-12	Up
ENSMUSG00000035877	Zhx3	132.857	2.64877	0.495838	-2.74017	0.00614077	0.0174689	Up		ENSMUSG00000028107	Tars2	693.553	150.475	1.24293	-5.568	2.58e-08	4.32e-07	Up
ENSMUSG00000042284	Itga1	152.542	3.12285	0.622334	-2.64589	0.00814768	0.0220728	Up		ENSMUSG00000053897	Slc39a8	1085.38	144.346	1.02247	-6.8417	7.83e-12	2.99e-10	Up
ENSMUSG00000033910	Gucy1a1	121.031	2.29285	0.464428	-2.53937	0.0111053	0.0283577	Up		ENSMUSG00000048799	Cep120	713.724	142.039	0.791754	-8.79913	1.38e-18	3.94e-16	Up
ENSMUSG00000027996	Sfrp2	1954.66	45.4839	0.756252	-7.13788	9.48e-13	6.23e-11	Up		ENSMUSG00000043587	Pxylp1	630.486	141.799	0.973502	-7.25036	4.16e-13	2.14e-11	Up
ENSMUSG00000053329	Gatd3a	150.3	2.84833	0.43833	-3.36816	0.000756713	0.00297283	Up		ENSMUSG00000019984	Med23	516.272	140.363	1.16902	-5.87951	4.11e-09	8.25e-08	Up
ENSMUSG00000028005	Gucy1b1	125.179	2.25112	0.432458	-2.71634	0.00660089	0.0185583	Up		ENSMUSG00000034311	Kif4	827.428	138.278	0.992332	-7.03436	2e-12	8.79e-11	Up
ENSMUSG00000005299	Letm1	137.694	2.46314	0.487809	-2.67351	0.00750626	0.0206791	Up		ENSMUSG00000029787	Avl9	970.38	138.059	0.830267	-8.41962	3.78e-17	6.37e-15	Up
ENSMUSG00000029036	Atad3a	155.719	2.85788	0.493946	-3.04487	0.00232783	0.00774012	Up		ENSMUSG00000001098	Kctd10	677.808	137.958	1.04706	-6.65567	2.82e-11	9.5e-10	Up
ENSMUSG00000030814	Bcl7c	121.549	2.07707	0.412124	-2.48224	0.0130561	0.0324724	Up		ENSMUSG00000041506	Rrp9	590.087	137.777	0.730985	-9.76333	1.62e-22	1.24e-19	Up
ENSMUSG00000033628	Pik3c3	132.451	2.31371	0.488618	-2.51649	0.0118531	0.0299313	Up		ENSMUSG00000010517	Faf1	824.305	137.753	1.07543	-6.41898	1.37e-10	3.85e-09	Up
ENSMUSG00000078429	Ctdsp2	147.368	2.62552	0.581926	-2.39044	0.0168284	0.0399318	Up		ENSMUSG00000035139	Secisbp2	589.474	137.634	0.918571	-7.60992	2.74e-14	1.93e-12	Up
ENSMUSG00000071379	Hpcal1	161.346	2.8657	0.470206	-3.16997	0.00152457	0.0054146	Up		ENSMUSG00000037221	Mospd3	773.517	136.759	0.999094	-6.89514	5.38e-12	2.12e-10	Up
ENSMUSG00000027502	Rtf2	150.999	2.62913	0.484659	-2.84112	0.00449548	0.0134569	Up		ENSMUSG00000049321	Zfp2	580.683	135.571	1.00297	-6.88501	5.78e-12	2.26e-10	Up
ENSMUSG00000008140	Emc10	180.624	3.10132	0.397835	-4.03692	5.42e-05	0.000308282	Up		ENSMUSG00000055817	Mta3	571.794	133.486	0.850432	-8.22999	1.87e-16	2.57e-14	Up
ENSMUSG00000024491	Rbm27	154.831	2.54849	0.532284	-2.54069	0.0110634	0.0282807	Up		ENSMUSG00000032554	Trf	610.724	132.425	1.21977	-5.55184	2.83e-08	4.68e-07	Up
ENSMUSG00000019173	Rab5c	143.272	2.29716	0.464927	-2.58967	0.00960673	0.0252826	Up		ENSMUSG00000035772	Mrps2	837.451	130.32	0.922799	-7.45506	8.98e-14	5.43e-12	Up
ENSMUSG00000020541	Tom1l1	479.872	9.17819	1.23763	-2.43923	0.0147184	0.0357566	Up		ENSMUSG00000039715	Wdr34	753.993	130.095	0.971328	-6.98909	2.77e-12	1.14e-10	Up
ENSMUSG00000026520	Pycr2	171.755	2.7353	0.547719	-2.62592	0.00864152	0.0231182	Up		ENSMUSG00000038213	Tapbpl	668.769	128.824	1.11855	-5.99233	2.07e-09	4.44e-08	Up
ENSMUSG00000025232	Hexa	149.978	2.18823	0.437217	-2.5208	0.0117089	0.029625	Up		ENSMUSG00000023961	Enpp4	570.324	128.205	1.06268	-6.4333	1.25e-10	3.54e-09	Up
ENSMUSG00000029513	Prkab1	152.446	2.17614	0.404931	-2.79609	0.00517243	0.0151151	Up		ENSMUSG00000029366	Dck	668.536	128.138	0.927916	-7.48518	7.15e-14	4.43e-12	Up
ENSMUSG00000033940	Brk1	147.444	2.05628	0.369833	-2.73935	0.00615614	0.0175037	Up		ENSMUSG00000024927	Rela	587.293	127.319	1.74525	-3.50369	0.000458855	0.00215089	Up
ENSMUSG00000016018	Mtrex	171.369	2.49425	0.573476	-2.31643	0.0205348	0.0467566	Up		ENSMUSG00000017978	Cadps2	562.305	127.135	0.867124	-7.85205	4.09e-15	3.79e-13	Up
ENSMUSG00000023942	Slc29a1	228.582	3.31265	0.406335	-4.21503	2.5e-05	0.000158867	Up		ENSMUSG00000039046	Usp6nl	720.535	126.764	0.989584	-6.96076	3.38e-12	1.38e-10	Up
ENSMUSG00000038429	Usp5	154.901	2.0045	0.376945	-2.65041	0.00803939	0.0218405	Up		ENSMUSG00000030451	Herc2	599.326	126.14	1.07009	-6.33583	2.36e-10	6.32e-09	Up
ENSMUSG00000038039	Gcc2	199.411	2.74037	0.541729	-2.69679	0.00700123	0.0194919	Up		ENSMUSG00000039886	Tmem120a	617.819	125.689	0.986254	-6.99623	2.63e-12	1.09e-10	Up
ENSMUSG00000074247	Dda1	177.078	2.34834	0.510079	-2.37282	0.0176529	0.0415024	Up		ENSMUSG00000020696	Rffl	824.119	125.025	0.933786	-7.33313	2.25e-13	1.23e-11	Up
ENSMUSG00000013076	Amotl1	186.457	2.50764	0.575758	-2.3071	0.0210491	0.0476413	Up		ENSMUSG00000028680	Plk3	535.44	124.956	1.28879	-5.09347	3.52e-07	4.27e-06	Up
ENSMUSG00000056076	Eif3b	224.719	3.11648	0.35356	-4.58653	4.51e-06	3.7e-05	Up		ENSMUSG00000024410	Rmc1	651.54	124.864	1.23477	-5.37533	7.64e-08	1.13e-06	Up
ENSMUSG00000020496	Rnf187	296.581	4.25994	0.523937	-3.92212	8.78e-05	0.000465348	Up		ENSMUSG00000026455	Klhl12	799.179	124.838	0.800256	-8.49031	2.06e-17	3.82e-15	Up
ENSMUSG00000024735	Prpf19	182.042	2.33542	0.40164	-3.01894	0.00253658	0.00832571	Up		ENSMUSG00000034893	Cog3	524.421	122.371	0.838145	-8.21628	2.1e-16	2.83e-14	Up
ENSMUSG00000024507	Hsd17b4	172.135	2.15489	0.403666	-2.77293	0.00555533	0.016064	Up		ENSMUSG00000017499	Cdc6	658.014	122.245	1.30383	-5.03541	4.77e-07	5.56e-06	Up
ENSMUSG00000022992	Kansl2	224.155	2.95792	0.483333	-3.23781	0.00120452	0.0044264	Up		ENSMUSG00000027890	Gstm4	747.088	121.955	1.01843	-6.6133	3.76e-11	1.21e-09	Up
ENSMUSG00000049225	Pdp1	2120.85	33.6178	1.25635	-3.79958	0.000144944	0.000719081	Up		ENSMUSG00000031400	G6pdx	1215.75	121.614	1.42187	-4.50909	6.51e-06	5.36e-05	Up
ENSMUSG00000019986	Ahi1	171.295	2.08282	0.370953	-2.85605	0.00428945	0.0129693	Up		ENSMUSG00000038175	Mylip	577.463	121.514	1.0151	-6.67299	2.51e-11	8.59e-10	Up
ENSMUSG00000035248	Tut7	172.145	2.07091	0.350949	-2.95467	0.00313005	0.00994224	Up		ENSMUSG00000021215	Net1	1003.37	121.342	0.850089	-8.0224	1.04e-15	1.14e-13	Up
ENSMUSG00000071796	6820431F20Rik	1268.94	19.4233	1.53715	-2.52779	0.0114783	0.029151	Up		ENSMUSG00000002307	Daxx	816.038	120.77	0.910664	-7.5238	5.32e-14	3.41e-12	Up
ENSMUSG00000021957	Tkt	267.662	3.52916	0.496642	-3.62312	0.000291076	0.00130384	Up		ENSMUSG00000029156	Sgcb	1260	120.713	0.983991	-6.85141	7.31e-12	2.82e-10	Up
ENSMUSG00000020471	Pold2	232.813	2.90633	0.413005	-3.72645	0.000194193	0.0009203	Up		ENSMUSG00000030407	Qpctl	591.473	120.301	1.15022	-5.81072	6.22e-09	1.2e-07	Up
ENSMUSG00000110275	Gm5905	1104.54	16.2063	1.3017	-2.89206	0.00382724	0.0117833	Up		ENSMUSG00000033294	Noc4l	695.358	119.391	0.754471	-9.18509	4.11e-20	1.73e-17	Up
ENSMUSG00000036427	Gpi1	273.075	3.50484	0.423523	-4.21511	2.5e-05	0.000158867	Up		ENSMUSG00000029173	Sepsecs	586.745	119.334	1.04862	-6.45392	1.09e-10	3.15e-09	Up
ENSMUSG00000038538	Ubn2	2387.77	35.398	1.43313	-3.30724	0.000942187	0.00358764	Up		ENSMUSG00000022833	Ccdc14	713.248	119.104	1.16738	-5.67526	1.38e-08	2.47e-07	Up
ENSMUSG00000020184	Mdm2	179.602	2.0366	0.409999	-2.51035	0.0120611	0.0303611	Up		ENSMUSG00000027635	Dsn1	692.372	118.876	1.03974	-6.44352	1.17e-10	3.34e-09	Up
ENSMUSG00000025139	Tollip	257.248	3.16399	0.473552	-3.48001	0.000501387	0.00208969	Up		ENSMUSG00000038564	Ift172	672.103	118.741	0.752904	-9.10152	8.91e-20	3.41e-17	Up
ENSMUSG00000025745	Hadha	192.995	2.03669	0.315782	-3.22422	0.00126316	0.00461269	Up		ENSMUSG00000028093	Acp6	740.876	118.251	0.839862	-8.04329	8.75e-16	9.9e-14	Up
ENSMUSG00000031734	Irx3	283.768	3.06303	0.616931	-2.57329	0.0100735	0.0262648	Up		ENSMUSG00000021911	Parg	594.796	117.652	1.15405	-5.71652	1.09e-08	1.98e-07	Up
ENSMUSG00000050212	Eva1b	1542.06	19.5488	1.3083	-3.06727	0.00216023	0.00727044	Up		ENSMUSG00000021591	Glrx	755.88	117.088	1.09397	-6.09819	1.07e-09	2.44e-08	Up
ENSMUSG00000007891	Ctsd	230.482	2.34241	0.361958	-3.3645	0.00076683	0.00300626	Up		ENSMUSG00000024791	Cdca5	520.932	117.044	0.953822	-7.14014	9.32e-13	4.49e-11	Up
ENSMUSG00000032353	Tmed3	1531.22	19.0328	1.42137	-2.76056	0.00577032	0.0165594	Up		ENSMUSG00000036699	Zcchc12	555.257	116.816	1.43158	-4.4391	9.03e-06	7.12e-05	Up
ENSMUSG00000016344	Ppdpf	266.063	2.66992	0.382693	-3.69932	0.000216178	0.00100859	Up		ENSMUSG00000032469	Dbr1	605.915	116.654	0.797243	-8.4741	2.37e-17	4.24e-15	Up
ENSMUSG00000049932	H2afx	342.06	3.59639	0.370381	-4.98093	6.33e-07	6.99e-06	Up		ENSMUSG00000052395	Rft1	588.674	116.434	1.01859	-6.56539	5.19e-11	1.62e-09	Up
ENSMUSG00000016256	Ctsz	317.053	3.24912	0.447767	-3.79181	0.000149553	0.000737604	Up		ENSMUSG00000040354	Mars	687.138	115.22	0.936749	-7.12774	1.02e-12	4.86e-11	Up
ENSMUSG00000024982	Zdhhc6	226.82	2.11695	0.31829	-3.37706	0.000732652	0.00289112	Up		ENSMUSG00000029757	Dync1i1	527.087	114.198	1.36219	-4.71967	2.36e-06	2.21e-05	Up
ENSMUSG00000028455	Stoml2	352.447	3.55954	0.463883	-3.93768	8.23e-05	0.000441328	Up		ENSMUSG00000035024	Ncapd3	718.239	114.144	0.914208	-7.39084	1.46e-13	8.28e-12	Up
ENSMUSG00000117875	Gm6789	1298.36	14.0816	1.40083	-2.52074	0.0117107	0.029625	Up		ENSMUSG00000028456	Unc13b	526.681	114.11	1.48002	-4.25917	2.05e-05	0.000145669	Up
ENSMUSG00000026197	Zfand2b	65.8878	651.839	1.18522	-7.12364	1.05e-12	6.78e-11	Up		ENSMUSG00000011257	Pabpc4	556.344	113.116	0.976525	-6.92612	4.33e-12	1.75e-10	Up
ENSMUSG00000024177	Nme4	54.7266	541.306	1.33212	-6.08037	1.2e-09	3.29e-08	Up		ENSMUSG00000000308	Ckmt1	1017.98	112.586	1.07547	-6.10633	1.02e-09	2.34e-08	Up
ENSMUSG00000034473	Sec22a	57.9162	381.707	1.00388	-7.82265	5.17e-15	6.5e-13	Up		ENSMUSG00000048930	Tada3	829.016	112.565	1.05072	-6.29139	3.15e-10	8.16e-09	Up
ENSMUSG00000018932	Map2k3	80.6101	339.634	0.906062	-9.05985	1.31e-19	6.51e-17	Up		ENSMUSG00000051674	Dcun1d4	513.242	111.181	1.41109	-4.49548	6.94e-06	5.66e-05	Up
ENSMUSG00000021483	Cdk20	41.6481	305.79	1.32013	-6.20292	5.54e-10	1.67e-08	Up		ENSMUSG00000034115	Scn11a	580.474	111.172	0.883623	-7.68346	1.55e-14	1.18e-12	Up
ENSMUSG00000038506	Dcun1d2	74.713	274.211	1.23325	-6.49166	8.49e-11	3.15e-09	Up		ENSMUSG00000042272	Sestd1	913.855	110.457	0.722585	-9.37112	7.18e-21	3.99e-18	Up
ENSMUSG00000047221	Fam185a	54.2028	267.726	0.979808	-7.57281	3.65e-14	3.51e-12	Up		ENSMUSG00000031584	Gsr	1025.55	109.429	1.0621	-6.17704	6.53e-10	1.57e-08	Up
ENSMUSG00000034875	Nudt19	27.3692	200.722	1.3826	-5.49541	3.9e-08	6.52e-07	Up		ENSMUSG00000019295	Tmem129	569.023	108.965	1.04036	-6.3639	1.97e-10	5.35e-09	Up
ENSMUSG00000037890	Wdr19	53.4267	195.897	1.14951	-6.68248	2.35e-11	1.02e-09	Up		ENSMUSG00000035781	R3hdm4	1012.33	108.613	0.760666	-8.74139	2.3e-18	5.97e-16	Up
ENSMUSG00000078619	Smarcd2	81.3494	171.044	1.17907	-5.96119	2.5e-09	6.21e-08	Up		ENSMUSG00000037926	Ssh2	714.944	108.374	0.859354	-7.80234	6.08e-15	5.28e-13	Up
ENSMUSG00000009640	Dmap1	85.3304	167.081	0.87473	-8.50097	1.88e-17	5.11e-15	Up		ENSMUSG00000038252	Ncapd2	655.674	106.951	0.743722	-9.07614	1.12e-19	4.22e-17	Up
ENSMUSG00000091474	2610021A01Rik	16.3138	160.893	1.40808	-4.59452	4.34e-06	3.59e-05	Up		ENSMUSG00000022160	Mettl3	622.898	106.881	0.934759	-7.09409	1.3e-12	6.05e-11	Up
ENSMUSG00000095432	Zfp748	65.6908	160.456	1.3143	-5.37073	7.84e-08	1.17e-06	Up		ENSMUSG00000030056	Isy1	553.002	106.409	0.841195	-7.85015	4.16e-15	3.81e-13	Up
ENSMUSG00000048440	Cyp4f16	78.9939	154.624	0.928125	-7.84578	4.3e-15	5.49e-13	Up		ENSMUSG00000044700	Tmem201	602.41	106.36	0.90573	-7.28728	3.16e-13	1.68e-11	Up
ENSMUSG00000009563	Tor2a	85.9712	153.081	0.862284	-8.42123	3.73e-17	9.5e-15	Up		ENSMUSG00000025153	Fasn	552.216	106.257	0.873372	-7.53896	4.74e-14	3.12e-12	Up
ENSMUSG00000027698	Nceh1	41.3478	151.457	1.21096	-5.99959	1.98e-09	5.11e-08	Up		ENSMUSG00000045594	Glb1	740.013	104.738	1.02974	-6.35052	2.15e-10	5.79e-09	Up
ENSMUSG00000032717	Mdfi	70.6537	148.468	0.7725	-9.24666	2.32e-20	1.56e-17	Up		ENSMUSG00000042961	Egflam	1013.2	104.701	1.03313	-6.3042	2.9e-10	7.55e-09	Up
ENSMUSG00000002984	Tomm40	72.9402	138.467	0.754977	-9.2551	2.14e-20	1.5e-17	Up		ENSMUSG00000025410	Dctn2	770.865	104.622	0.905968	-7.30281	2.82e-13	1.51e-11	Up
ENSMUSG00000025025	Mxi1	57.4715	135.113	0.882601	-7.97031	1.58e-15	2.26e-13	Up		ENSMUSG00000022476	Polr3h	561.165	104.154	1.38	-4.54903	5.39e-06	4.54e-05	Up
ENSMUSG00000034442	Trmt5	35.2682	129.089	1.30009	-5.29992	1.16e-07	1.62e-06	Up		ENSMUSG00000068264	Ap5s1	653.528	103.8	0.993839	-6.60171	4.06e-11	1.29e-09	Up
ENSMUSG00000031015	Swap70	82.9141	127.965	1.04402	-6.60861	3.88e-11	1.57e-09	Up		ENSMUSG00000026942	Traf2	573.373	103.752	0.91453	-7.25098	4.14e-13	2.14e-11	Up
ENSMUSG00000019984	Med23	81.7347	126.135	0.921748	-7.59189	3.15e-14	3.1e-12	Up		ENSMUSG00000022779	Top3b	835.507	102.658	0.823153	-8.07446	6.78e-16	7.99e-14	Up
ENSMUSG00000028232	Tmem68	66.2958	125.793	0.72318	-9.47685	2.62e-21	2.32e-18	Up		ENSMUSG00000034290	Nek9	528.262	101.112	0.939964	-7.027	2.11e-12	9.11e-11	Up
ENSMUSG00000027247	Arhgap1	76.4827	124.785	0.877017	-7.81389	5.54e-15	6.81e-13	Up		ENSMUSG00000039461	Tcta	1131.91	100.892	1.26433	-4.97244	6.61e-07	7.33e-06	Up
ENSMUSG00000025512	Chid1	46.2579	123.422	0.995478	-6.94918	3.67e-12	1.96e-10	Up		ENSMUSG00000003234	Abcf3	526.693	100.81	1.21062	-5.26114	1.43e-07	1.94e-06	Up
ENSMUSG00000027454	Gins1	57.9453	121.643	0.778241	-8.81553	1.19e-18	4.66e-16	Up		ENSMUSG00000031337	Mtm1	517.919	99.1191	1.18492	-5.37413	7.7e-08	1.13e-06	Up
ENSMUSG00000020659	Cbll1	84.2746	117.924	0.746575	-9.14367	6.04e-20	3.63e-17	Up		ENSMUSG00000024906	Mus81	699.668	98.9916	0.866725	-7.60115	2.94e-14	2.02e-12	Up
ENSMUSG00000033065	Pfkm	81.1318	116.057	0.815314	-8.48585	2.14e-17	5.63e-15	Up		ENSMUSG00000049339	Retreg2	574.341	98.9389	0.965366	-6.64078	3.12e-11	1.03e-09	Up
ENSMUSG00000029192	Tbc1d14	82.7156	115.73	0.755788	-8.93758	3.98e-19	1.72e-16	Up		ENSMUSG00000020280	Pus10	515.956	98.741	0.982322	-6.65246	2.88e-11	9.66e-10	Up
ENSMUSG00000042787	Exog	42.784	114.103	0.978262	-6.97846	2.98e-12	1.65e-10	Up		ENSMUSG00000038712	Mindy1	1225.65	98.588	1.04949	-6.09315	1.11e-09	2.51e-08	Up
ENSMUSG00000027323	Rad51	42.5411	113.452	1.11682	-5.98848	2.12e-09	5.39e-08	Up		ENSMUSG00000042558	Adprhl2	776.463	97.0176	1.1088	-5.75663	8.58e-09	1.6e-07	Up
ENSMUSG00000029283	Cdc7	47.5243	111.612	0.809861	-8.34995	6.83e-17	1.51e-14	Up		ENSMUSG00000019428	Fkbp8	662.556	95.952	0.865728	-7.51927	5.51e-14	3.52e-12	Up
ENSMUSG00000041506	Rrp9	81.6051	108.788	0.916915	-7.31532	2.57e-13	1.93e-11	Up		ENSMUSG00000028614	Ndc1	749.214	95.8846	0.657651	-10.0189	1.26e-23	1.25e-20	Up
ENSMUSG00000026609	Ush2a	40.5506	108.112	1.02953	-6.50487	7.78e-11	2.91e-09	Up		ENSMUSG00000034757	Tmub2	793.36	95.5043	1.05919	-6.03218	1.62e-09	3.54e-08	Up
ENSMUSG00000020707	Rnf135	40.2126	107.205	1.10954	-5.96765	2.41e-09	6.01e-08	Up		ENSMUSG00000090084	Srpx	555.568	95.2556	0.820323	-7.99411	1.31e-15	1.39e-13	Up
ENSMUSG00000017801	Mlx	64.1113	104.492	0.869489	-7.67446	1.66e-14	1.74e-12	Up		ENSMUSG00000018999	Slc35b4	874.734	94.9138	0.883322	-7.32961	2.31e-13	1.26e-11	Up
ENSMUSG00000022760	Thap7	67.3126	103.761	0.850583	-7.98754	1.38e-15	2.01e-13	Up		ENSMUSG00000050213	Snip1	695.806	94.3701	0.804831	-8.13653	4.07e-16	5.12e-14	Up
ENSMUSG00000030222	Rerg	57.835	102.763	0.891178	-7.50475	6.15e-14	5.6e-12	Up		ENSMUSG00000031393	Mecp2	1144.7	94.347	0.984248	-6.48151	9.08e-11	2.68e-09	Up
ENSMUSG00000022557	Bop1	43.5195	102.151	0.82549	-8.0341	9.43e-16	1.47e-13	Up		ENSMUSG00000037032	Apbb1	520.443	94.1131	1.38701	-4.40512	1.06e-05	8.15e-05	Up
ENSMUSG00000021186	Fbln5	75.6169	100.756	0.752915	-8.92904	4.3e-19	1.81e-16	Up		ENSMUSG00000036160	Surf6	546.031	93.6089	0.98439	-6.51198	7.42e-11	2.24e-09	Up
ENSMUSG00000021458	Aopep	53.9832	98.6386	1.23613	-5.20341	1.96e-07	2.53e-06	Up		ENSMUSG00000028743	Akr7a5	697.156	93.4472	0.923601	-6.8129	9.57e-12	3.58e-10	Up
ENSMUSG00000027291	Vps39	51.8959	98.3249	0.724654	-8.97189	2.91e-19	1.35e-16	Up		ENSMUSG00000022018	Rgcc	683.498	92.689	1.01681	-6.26158	3.81e-10	9.62e-09	Up
ENSMUSG00000026109	Tmeff2	77.5317	96.7288	0.830971	-7.90851	2.6e-15	3.43e-13	Up		ENSMUSG00000052798	Nup107	1196.76	92.5521	1.03986	-6.09013	1.13e-09	2.55e-08	Up
ENSMUSG00000035504	Reep6	35.9995	95.9035	0.902838	-7.35179	1.96e-13	1.54e-11	Up		ENSMUSG00000074476	Spc24	1008.51	92.5506	0.860472	-7.46642	8.24e-14	5.07e-12	Up
ENSMUSG00000020085	Aifm2	26.0717	95.2543	1.41055	-4.50291	6.7e-06	5.17e-05	Up		ENSMUSG00000041926	Rnpep	710.331	92.5254	0.873694	-7.38405	1.54e-13	8.69e-12	Up
ENSMUSG00000043587	Pxylp1	74.6927	95.0334	0.978536	-6.6441	3.05e-11	1.28e-09	Up		ENSMUSG00000028923	Necap2	624.862	92.3203	1.10697	-5.70899	1.14e-08	2.06e-07	Up
ENSMUSG00000029913	Prdm5	48.4951	94.668	0.890387	-7.41763	1.19e-13	1.01e-11	Up		ENSMUSG00000039748	Exo1	510.288	92.2636	1.54443	-3.84101	0.000122531	0.000690969	Up
ENSMUSG00000030443	Zfp583	38.6317	94.0871	1.34939	-4.67786	2.9e-06	2.53e-05	Up		ENSMUSG00000001473	Tubb6	748.012	91.8377	0.93803	-6.82933	8.53e-12	3.23e-10	Up
ENSMUSG00000039958	Etfbkmt	50.843	92.862	1.25657	-5.03514	4.78e-07	5.48e-06	Up		ENSMUSG00000020832	Eral1	1015.63	91.8135	0.91027	-7.02625	2.12e-12	9.11e-11	Up
ENSMUSG00000048799	Cep120	80.6178	92.8464	0.736479	-8.64185	5.53e-18	1.86e-15	Up		ENSMUSG00000038520	Tbc1d17	560.981	91.4085	0.834067	-7.74869	9.28e-15	7.55e-13	Up
ENSMUSG00000030322	Mbd4	50.7372	92.6674	1.38572	-4.47028	7.81e-06	5.86e-05	Up		ENSMUSG00000075595	Zfp652	1009.89	91.2907	0.825797	-7.8012	6.13e-15	5.3e-13	Up
ENSMUSG00000039886	Tmem120a	78.7271	90.2526	1.14313	-5.53158	3.17e-08	5.44e-07	Up		ENSMUSG00000024242	Map4k3	517.554	91.2838	0.807075	-7.98868	1.36e-15	1.45e-13	Up
ENSMUSG00000027774	Gfm1	33.8379	90.1049	0.898099	-7.24797	4.23e-13	3.04e-11	Up		ENSMUSG00000001524	Gtf2h4	727.8	91.1925	0.991287	-6.3956	1.6e-10	4.41e-09	Up
ENSMUSG00000024665	Fads2	46.0114	89.7854	0.999665	-6.41264	1.43e-10	5.02e-09	Up		ENSMUSG00000024560	Cxxc1	938.195	91.1568	0.800882	-8.06532	7.3e-16	8.48e-14	Up
ENSMUSG00000032127	Vps11	58.2676	89.7288	0.99383	-6.50724	7.65e-11	2.87e-09	Up		ENSMUSG00000075227	Znhit2	545.599	90.9521	0.949596	-6.77744	1.22e-11	4.43e-10	Up
ENSMUSG00000024037	Wdr4	42.7643	89.5995	0.796075	-8.07345	6.83e-16	1.14e-13	Up		ENSMUSG00000028098	Rnf115	839.853	90.8454	1.28667	-4.77734	1.78e-06	1.74e-05	Up
ENSMUSG00000038046	Mrm3	67.08	89.3058	0.830686	-7.82324	5.15e-15	6.5e-13	Up		ENSMUSG00000022750	Klhl22	517.319	90.8243	1.05599	-6.03035	1.64e-09	3.56e-08	Up
ENSMUSG00000066800	Rnasel	69.409	88.2637	1.18742	-5.264	1.41e-07	1.92e-06	Up		ENSMUSG00000034820	Cpsf7	833.573	90.4162	0.903612	-7.07465	1.5e-12	6.83e-11	Up
ENSMUSG00000023087	Noct	20.9404	87.7347	1.03328	-6.02819	1.66e-09	4.37e-08	Up		ENSMUSG00000005804	Bloc1s6	817.923	90.0698	1.0614	-5.93643	2.91e-09	6.07e-08	Up
ENSMUSG00000022476	Polr3h	83.7179	87.3356	1.45156	-4.12776	3.66e-05	0.000220054	Up		ENSMUSG00000027799	Nbea	632.949	89.4884	0.865374	-7.45128	9.24e-14	5.55e-12	Up
ENSMUSG00000032554	Trf	71.0372	86.4514	1.35418	-4.48133	7.42e-06	5.62e-05	Up		ENSMUSG00000029415	Sdad1	642.017	87.0232	0.8349	-7.67906	1.6e-14	1.21e-12	Up
ENSMUSG00000032101	Ddx25	47.0054	85.8026	1.29664	-4.76731	1.87e-06	1.73e-05	Up		ENSMUSG00000003779	Kif20a	799.946	86.7418	0.80904	-7.90998	2.57e-15	2.49e-13	Up
ENSMUSG00000029757	Dync1i1	69.9677	85.1399	1.37293	-4.40045	1.08e-05	7.74e-05	Up		ENSMUSG00000025190	Got1	520.083	86.6674	1.05945	-5.92642	3.1e-09	6.41e-08	Up
ENSMUSG00000051351	Zfp46	48.953	84.5084	0.998137	-6.11154	9.87e-10	2.78e-08	Up		ENSMUSG00000047264	Zfp358	568.441	86.0302	1.0828	-5.74409	9.24e-09	1.71e-07	Up
ENSMUSG00000075227	Znhit2	87.8513	82.819	0.972202	-6.47338	9.58e-11	3.52e-09	Up		ENSMUSG00000021948	Prkcd	780.166	85.8812	0.971885	-6.48297	8.99e-11	2.66e-09	Up
ENSMUSG00000035151	Elmod2	53.7888	82.7805	0.875347	-7.37543	1.64e-13	1.33e-11	Up		ENSMUSG00000079304	Tex52	512.337	85.7396	1.08222	-5.70797	1.14e-08	2.07e-07	Up
ENSMUSG00000024393	Prrc2a	43.2224	81.7802	0.835849	-7.4152	1.21e-13	1.02e-11	Up		ENSMUSG00000024831	Ighmbp2	591.254	85.2324	1.54449	-3.77968	0.000157029	0.000859071	Up
ENSMUSG00000034274	Thoc5	56.7502	80.9796	0.823302	-7.75604	8.76e-15	1e-12	Up		ENSMUSG00000026211	Obsl1	705.946	85.1754	0.744969	-8.57657	9.77e-18	1.99e-15	Up
ENSMUSG00000038252	Ncapd2	87.0422	80.8447	0.713139	-8.96973	2.97e-19	1.35e-16	Up		ENSMUSG00000049670	Morn4	706.36	84.9582	1.00162	-6.26067	3.83e-10	9.66e-09	Up
ENSMUSG00000028845	Tekt2	59.3753	80.6695	1.05558	-5.93691	2.9e-09	7.03e-08	Up		ENSMUSG00000037966	Ninj1	665.699	84.8387	0.919079	-6.88084	5.95e-12	2.32e-10	Up
ENSMUSG00000028706	Nsun4	50.56	80.2005	0.777735	-7.94871	1.88e-15	2.58e-13	Up		ENSMUSG00000030452	Nipa2	605.882	84.2799	0.725171	-8.67814	4.02e-18	9.29e-16	Up
ENSMUSG00000039046	Usp6nl	79.4963	78.6865	1.16814	-5.21873	1.8e-07	2.36e-06	Up		ENSMUSG00000003435	Supt5	712.461	83.1637	0.930713	-6.6468	3e-11	9.96e-10	Up
ENSMUSG00000017221	Psmd3	85.8848	78.6054	0.62309	-10.1204	4.48e-24	9.44e-21	Up		ENSMUSG00000047501	Cldn4	576.626	83.1071	1.27903	-4.7309	2.24e-06	2.11e-05	Up
ENSMUSG00000038822	Hace1	52.18	78.3763	0.724484	-8.63385	5.93e-18	1.96e-15	Up		ENSMUSG00000026253	Chrng	855.267	83.0405	0.796148	-7.95223	1.83e-15	1.88e-13	Up
ENSMUSG00000034290	Nek9	72.0555	77.9631	1.01896	-6.08239	1.18e-09	3.25e-08	Up		ENSMUSG00000001844	Zdhhc4	519.554	82.7266	0.811079	-7.72916	1.08e-14	8.69e-13	Up
ENSMUSG00000033294	Noc4l	79.951	77.9196	0.852791	-7.36995	1.71e-13	1.35e-11	Up		ENSMUSG00000024833	Pola2	521.534	82.7004	0.937991	-6.70464	2.02e-11	7.09e-10	Up
ENSMUSG00000034311	Kif4	82.6519	77.878	0.97155	-6.39033	1.66e-10	5.7e-09	Up		ENSMUSG00000000759	Tubgcp3	541.402	81.9063	1.02526	-6.04053	1.54e-09	3.37e-08	Up
ENSMUSG00000051242	Pcdhb9	40.0183	75.6683	1.04455	-5.68772	1.29e-08	2.48e-07	Up		ENSMUSG00000017146	Brca1	576.695	81.7777	0.791711	-7.92673	2.25e-15	2.23e-13	Up
ENSMUSG00000026698	Pigc	63.34	74.1556	0.86985	-7.07422	1.5e-12	9.3e-11	Up		ENSMUSG00000014704	Hoxa2	977.131	81.7305	0.756521	-8.28	1.23e-16	1.79e-14	Up
ENSMUSG00000066838	Zfp772	35.3273	73.9017	0.875113	-7.0209	2.2e-12	1.27e-10	Up		ENSMUSG00000022724	Riox2	839.199	81.4678	0.987985	-6.25702	3.92e-10	9.85e-09	Up
ENSMUSG00000019864	Rtn4ip1	38.8008	73.3459	0.760719	-7.98712	1.38e-15	2.01e-13	Up		ENSMUSG00000022723	Crybg3	597.623	80.9598	0.967396	-6.42364	1.33e-10	3.76e-09	Up
ENSMUSG00000028923	Necap2	87.2893	72.7972	1.02558	-5.92356	3.15e-09	7.47e-08	Up		ENSMUSG00000040151	Hs2st1	821.023	80.7854	1.09135	-5.60583	2.07e-08	3.55e-07	Up
ENSMUSG00000035024	Ncapd3	80.8431	72.6418	1.11494	-5.352	8.7e-08	1.28e-06	Up		ENSMUSG00000029034	Ints11	1027.2	79.5051	0.852247	-7.29757	2.93e-13	1.56e-11	Up
ENSMUSG00000025190	Got1	76.0794	71.6321	1.05015	-5.73499	9.75e-09	1.96e-07	Up		ENSMUSG00000050605	Zfp61	818.34	79.2254	1.09902	-5.54537	2.93e-08	4.83e-07	Up
ENSMUSG00000027546	Atp9a	43.4502	70.6029	0.892644	-6.85926	6.92e-12	3.48e-10	Up		ENSMUSG00000032267	Usp28	627.503	78.5336	0.810726	-7.70746	1.28e-14	1.01e-12	Up
ENSMUSG00000003234	Abcf3	65.0511	70.3196	0.996806	-6.0967	1.08e-09	3.02e-08	Up		ENSMUSG00000073565	Prr16	624.766	78.1881	0.970708	-6.32481	2.54e-10	6.7e-09	Up
ENSMUSG00000038387	Rras	19.1094	69.6389	1.9586	-2.61923	0.00881296	0.0234798	Up		ENSMUSG00000033885	Pxk	519.982	76.7128	0.964091	-6.40575	1.5e-10	4.15e-09	Up
ENSMUSG00000001240	Ramp2	45.2674	69.5605	0.926806	-6.65885	2.76e-11	1.18e-09	Up		ENSMUSG00000030689	Ino80e	694.694	76.6198	0.926534	-6.61507	3.71e-11	1.19e-09	Up
ENSMUSG00000034893	Cog3	51.4859	68.3899	0.934527	-6.40784	1.48e-10	5.17e-09	Up		ENSMUSG00000028247	Coq3	668.358	76.4924	0.850432	-7.20604	5.76e-13	2.89e-11	Up
ENSMUSG00000025153	Fasn	61.1024	67.45	0.758937	-7.88069	3.26e-15	4.22e-13	Up		ENSMUSG00000010025	Aldh3a2	693.446	76.261	1.22773	-4.84627	1.26e-06	1.28e-05	Up
ENSMUSG00000051674	Dcun1d4	55.4465	67.3314	1.36228	-4.21294	2.52e-05	0.000159984	Up		ENSMUSG00000031310	Zmym3	918.569	75.4152	1.10038	-5.46411	4.65e-08	7.31e-07	Up
ENSMUSG00000025410	Dctn2	86.6854	66.5745	0.837707	-7.22618	4.97e-13	3.51e-11	Up		ENSMUSG00000040865	Ino80d	764.861	75.4077	0.819587	-7.5183	5.55e-14	3.53e-12	Up
ENSMUSG00000061759	Armt1	53.4801	66.5151	0.753268	-8.05828	7.74e-16	1.28e-13	Up		ENSMUSG00000050786	Ccdc126	522.385	73.7401	0.985726	-6.17459	6.63e-10	1.59e-08	Up
ENSMUSG00000030407	Qpctl	57.1863	65.3759	1.114	-5.28723	1.24e-07	1.72e-06	Up		ENSMUSG00000025511	Tspan4	583.276	71.4652	0.92527	-6.5553	5.55e-11	1.72e-09	Up
ENSMUSG00000053774	Ubxn7	33.4957	65.1812	1.5182	-3.66446	0.000247858	0.00113563	Up		ENSMUSG00000024403	Atp6v1g2	839.388	70.7891	1.33548	-4.30565	1.66e-05	0.000121267	Up
ENSMUSG00000028107	Tars2	53.3756	64.7917	1.36602	-4.15537	3.25e-05	0.000198851	Up		ENSMUSG00000048572	Tmem252	758.425	70.3377	0.96437	-6.21868	5.01e-10	1.24e-08	Up
ENSMUSG00000027722	Spata5	27.629	64.6087	1.46202	-3.82258	0.000132062	0.00066378	Up		ENSMUSG00000044783	Hjurp	601.465	69.678	0.990596	-6.04902	1.46e-09	3.21e-08	Up
ENSMUSG00000028743	Akr7a5	81.884	64.0123	0.742523	-7.7806	7.22e-15	8.56e-13	Up		ENSMUSG00000063065	Mapk3	512.876	69.3846	1.19183	-4.90356	9.41e-07	9.97e-06	Up
ENSMUSG00000041926	Rnpep	85.7829	63.3667	0.883426	-6.70571	2e-11	8.86e-10	Up		ENSMUSG00000022604	Cep97	875.314	69.2927	1.08848	-5.41109	6.26e-08	9.44e-07	Up
ENSMUSG00000037221	Mospd3	62.5317	62.9827	0.689194	-8.74485	2.23e-18	8.36e-16	Up		ENSMUSG00000002741	Ykt6	934.948	69.0324	0.960915	-6.19143	5.96e-10	1.44e-08	Up
ENSMUSG00000010517	Faf1	66.6629	62.6836	0.970071	-6.09757	1.08e-09	3.01e-08	Up		ENSMUSG00000052920	Prkg1	562.602	68.9086	0.854717	-7.09457	1.3e-12	6.04e-11	Up
ENSMUSG00000019428	Fkbp8	74.9934	61.6328	0.753432	-7.943	1.97e-15	2.68e-13	Up		ENSMUSG00000054008	Ndst1	648.077	68.9065	0.972227	-6.15482	7.52e-10	1.79e-08	Up
ENSMUSG00000001098	Kctd10	53.7357	61.3908	1.09539	-5.31285	1.08e-07	1.53e-06	Up		ENSMUSG00000006276	Eps15l1	1250.29	68.6841	1.07673	-5.45992	4.76e-08	7.45e-07	Up
ENSMUSG00000069539	Scyl2	71.9968	60.9306	0.664633	-9.00811	2.1e-19	1.01e-16	Up		ENSMUSG00000022089	Bin3	537.579	68.3825	0.911047	-6.61759	3.65e-11	1.18e-09	Up
ENSMUSG00000024927	Rela	50.1063	60.7823	1.42222	-3.89623	9.77e-05	0.000510592	Up		ENSMUSG00000029458	Brap	871	67.4503	0.944371	-6.26285	3.78e-10	9.56e-09	Up
ENSMUSG00000050213	Snip1	78.8123	60.4675	0.881572	-6.68629	2.29e-11	9.99e-10	Up		ENSMUSG00000036698	Ago2	735.468	67.3131	0.771164	-7.81932	5.31e-15	4.66e-13	Up
ENSMUSG00000020280	Pus10	55.783	60.206	0.991409	-5.91567	3.31e-09	7.77e-08	Up		ENSMUSG00000000711	Rab5b	601.322	67.2714	0.985272	-6.02549	1.69e-09	3.67e-08	Up
ENSMUSG00000030056	Isy1	54.0367	59.5732	0.798542	-7.34608	2.04e-13	1.6e-11	Up		ENSMUSG00000034435	Tmem30b	771.615	66.7458	0.944852	-6.27989	3.39e-10	8.72e-09	Up
ENSMUSG00000034115	Scn11a	54.9673	59.3158	0.997359	-5.86379	4.52e-09	1.01e-07	Up		ENSMUSG00000029147	Ppm1g	1188.62	66.6746	0.856353	-6.92241	4.44e-12	1.79e-10	Up
ENSMUSG00000027799	Nbea	73.5115	58.6799	1.00005	-5.76998	7.93e-09	1.63e-07	Up		ENSMUSG00000027499	Pkia	631.047	65.9116	1.12711	-5.16979	2.34e-07	3e-06	Up
ENSMUSG00000039715	Wdr34	58.9775	58.4288	0.63298	-9.15393	5.49e-20	3.42e-17	Up		ENSMUSG00000032046	Abhd12	617.841	65.844	0.782006	-7.66191	1.83e-14	1.35e-12	Up
ENSMUSG00000011257	Pabpc4	50.9174	58.1361	1.25017	-4.51325	6.38e-06	4.97e-05	Up		ENSMUSG00000021814	Anxa7	565.45	65.6653	0.831458	-7.16479	7.79e-13	3.81e-11	Up
ENSMUSG00000017499	Cdc6	55.8933	58.087	1.36436	-4.05087	5.1e-05	0.000292744	Up		ENSMUSG00000020115	Tbk1	564.001	65.4953	0.705249	-8.54541	1.28e-17	2.51e-15	Up
ENSMUSG00000024810	Il33	47.6679	57.792	1.42008	-3.86983	0.000108913	0.000562447	Up		ENSMUSG00000031979	Cog2	708.006	64.7748	0.983129	-5.95481	2.6e-09	5.48e-08	Up
ENSMUSG00000026455	Klhl12	64.1682	57.7222	0.935711	-6.09307	1.11e-09	3.07e-08	Up		ENSMUSG00000031537	Ikbkb	726.958	62.702	1.30597	-4.30576	1.66e-05	0.000121267	Up
ENSMUSG00000025511	Tspan4	81.6341	56.6175	0.969319	-5.88711	3.93e-09	8.97e-08	Up		ENSMUSG00000018012	Rac3	529.679	62.488	0.96036	-6.08447	1.17e-09	2.62e-08	Up
ENSMUSG00000029366	Dck	52.4037	56.5183	0.974614	-5.9478	2.72e-09	6.66e-08	Up		ENSMUSG00000026439	Rbbp5	806.64	62.1644	1.0877	-5.28842	1.23e-07	1.7e-06	Up
ENSMUSG00000041229	Phf8	31.0731	56.4941	1.38471	-4.00589	6.18e-05	0.000346081	Up		ENSMUSG00000035413	Tmem98	604.048	61.1029	1.0042	-5.77513	7.69e-09	1.45e-07	Up
ENSMUSG00000035772	Mrps2	63.8852	56.4582	0.713693	-8.21335	2.15e-16	4.19e-14	Up		ENSMUSG00000061306	Slc38a10	521.304	60.3028	0.952789	-6.10576	1.02e-09	2.35e-08	Up
ENSMUSG00000037966	Ninj1	77.6558	55.8274	0.939209	-6.10984	9.97e-10	2.8e-08	Up		ENSMUSG00000026917	Wdr5	828.832	59.5408	1.37144	-4.00914	6.09e-05	0.000377328	Up
ENSMUSG00000037032	Apbb1	54.5951	55.7987	0.897499	-6.46841	9.9e-11	3.63e-09	Up		ENSMUSG00000032834	Pwp2	605.274	59.3814	1.10276	-5.15708	2.51e-07	3.19e-06	Up
ENSMUSG00000028614	Ndc1	75.891	55.3323	0.887945	-6.43669	1.22e-10	4.37e-09	Up		ENSMUSG00000071547	Nt5dc2	616.442	58.7173	0.915214	-6.32035	2.61e-10	6.89e-09	Up
ENSMUSG00000024791	Cdca5	43.1169	54.5769	1.04253	-5.42861	5.68e-08	9e-07	Up		ENSMUSG00000039242	B3galnt2	1018.27	58.111	0.790798	-7.27204	3.54e-13	1.87e-11	Up
ENSMUSG00000035781	R3hdm4	88.1832	54.1851	0.55602	-10.3532	4.05e-25	1.36e-21	Up		ENSMUSG00000025158	Rfng	599.275	57.9859	0.874568	-6.606	3.95e-11	1.26e-09	Up
ENSMUSG00000090084	Srpx	55.7476	54.1293	0.893279	-6.44341	1.17e-10	4.2e-09	Up		ENSMUSG00000002332	Dhrs1	742.101	57.1374	1.06945	-5.28093	1.29e-07	1.76e-06	Up
ENSMUSG00000022412	Mief1	33.3927	54.106	0.876068	-6.58501	4.55e-11	1.8e-09	Up		ENSMUSG00000019822	Smpd2	591.882	56.3513	0.940693	-6.07099	1.27e-09	2.83e-08	Up
ENSMUSG00000002307	Daxx	65.0624	54.0907	1.04839	-5.37587	7.62e-08	1.14e-06	Up		ENSMUSG00000038279	Nop2	754.294	56.1474	0.874041	-6.5475	5.85e-11	1.8e-09	Up
ENSMUSG00000049321	Zfp2	40.8028	54.0609	0.855338	-6.76505	1.33e-11	6.23e-10	Up		ENSMUSG00000031960	Aars	665.148	56.0805	0.765123	-7.51628	5.64e-14	3.57e-12	Up
ENSMUSG00000017978	Cadps2	41.3062	53.6033	1.06185	-5.24335	1.58e-07	2.11e-06	Up		ENSMUSG00000027575	Arfgap1	554.003	55.9853	1.02963	-5.49833	3.83e-08	6.14e-07	Up
ENSMUSG00000055817	Mta3	40.2113	53.2676	0.944617	-6.02843	1.66e-09	4.37e-08	Up		ENSMUSG00000046668	Cxxc5	1097.27	54.4192	0.698798	-8.15349	3.54e-16	4.52e-14	Up
ENSMUSG00000034757	Tmub2	78.631	53.1903	1.12487	-4.91775	8.75e-07	9.27e-06	Up		ENSMUSG00000031666	Rbl2	634.361	53.9753	1.10965	-4.99735	5.81e-07	6.57e-06	Up
ENSMUSG00000038564	Ift172	52.7663	53.0427	0.725831	-7.95947	1.73e-15	2.42e-13	Up		ENSMUSG00000055254	Ntrk2	573.758	53.7496	1.05462	-5.29457	1.19e-07	1.66e-06	Up
ENSMUSG00000024906	Mus81	66.4417	52.9724	0.966185	-5.86393	4.52e-09	1.01e-07	Up		ENSMUSG00000034648	Lrrn1	529.095	53.7241	1.10505	-4.98319	6.25e-07	6.98e-06	Up
ENSMUSG00000022779	Top3b	76.1873	52.7954	0.952745	-5.93287	2.98e-09	7.15e-08	Up		ENSMUSG00000024663	Rab3il1	589.477	52.223	1.21263	-4.47998	7.46e-06	6.03e-05	Up
ENSMUSG00000003779	Kif20a	84.6468	51.8612	1.07932	-5.12474	2.98e-07	3.64e-06	Up		ENSMUSG00000002233	Rhoc	723.213	51.9668	0.967419	-5.75162	8.84e-09	1.64e-07	Up
ENSMUSG00000001473	Tubb6	74.7998	51.8218	0.968465	-5.79444	6.86e-09	1.44e-07	Up		ENSMUSG00000079037	Prnp	953.653	51.6557	0.816278	-6.82206	8.97e-12	3.38e-10	Up
ENSMUSG00000022018	Rgcc	67.2613	51.5074	1.01163	-5.4775	4.31e-08	7.12e-07	Up		ENSMUSG00000030168	Adipor2	597.911	51.0647	0.985309	-5.58216	2.38e-08	4.03e-07	Up
ENSMUSG00000034648	Lrrn1	88.3318	51.5057	0.755386	-7.45842	8.76e-14	7.6e-12	Up		ENSMUSG00000004849	Ap1s1	649.817	49.4126	1.19964	-4.46736	7.92e-06	6.36e-05	Up
ENSMUSG00000035948	Acss3	33.5755	51.4218	1.0292	-5.50874	3.61e-08	6.1e-07	Up		ENSMUSG00000033799	Tasor2	570.846	49.2055	0.860724	-6.458	1.06e-10	3.07e-09	Up
ENSMUSG00000027439	Gzf1	28.9754	51.1517	1.16792	-4.70693	2.51e-06	2.24e-05	Up		ENSMUSG00000044477	Zfand3	553.12	48.9609	1.12438	-4.80295	1.56e-06	1.55e-05	Up
ENSMUSG00000038520	Tbc1d17	55.2659	51.0875	0.798501	-7.13008	1e-12	6.52e-11	Up		ENSMUSG00000020228	Helb	801.931	48.579	0.657238	-8.48436	2.17e-17	3.98e-15	Up
ENSMUSG00000029125	Stx18	64.0832	51.0683	0.938344	-6.00022	1.97e-09	5.1e-08	Up		ENSMUSG00000024392	Bag6	588.514	48.2863	0.698172	-7.97006	1.59e-15	1.66e-13	Up
ENSMUSG00000028098	Rnf115	84.1552	50.9361	1.57626	-3.26493	0.0010949	0.00407333	Up		ENSMUSG00000023043	Krt18	682.95	46.2207	1.27095	-4.08711	4.37e-05	0.000282931	Up
ENSMUSG00000044328	Trp53i13	57.4874	50.7375	0.808355	-7.02611	2.12e-12	1.23e-10	Up		ENSMUSG00000055430	Nap1l5	606.918	46.1066	1.70897	-2.85082	0.00436062	0.0145969	Up
ENSMUSG00000032267	Usp28	71.0445	50.4391	0.839407	-6.72404	1.77e-11	7.94e-10	Up		ENSMUSG00000024349	Tmem173	651.349	45.8918	1.02357	-5.20565	1.93e-07	2.54e-06	Up
ENSMUSG00000024242	Map4k3	49.9224	50.148	0.79829	-7.02566	2.13e-12	1.23e-10	Up		ENSMUSG00000053617	Sh3pxd2a	575.343	45.6027	0.801232	-6.71709	1.85e-11	6.54e-10	Up
ENSMUSG00000032469	Dbr1	45.3974	49.942	0.904842	-6.14979	7.76e-10	2.25e-08	Up		ENSMUSG00000021710	Nln	574.504	45.44	0.766905	-7.06721	1.58e-12	7.13e-11	Up
ENSMUSG00000042272	Sestd1	72.3675	49.5664	0.825509	-6.80371	1.02e-11	4.88e-10	Up		ENSMUSG00000057751	Megf6	886.33	44.8906	0.637842	-8.53221	1.44e-17	2.75e-15	Up
ENSMUSG00000049305	Ccdc71	38.6871	48.9012	1.02506	-5.45318	4.95e-08	8.03e-07	Up		ENSMUSG00000037300	Ttc13	898.097	44.7335	0.731135	-7.40836	1.28e-13	7.49e-12	Up
ENSMUSG00000032046	Abhd12	79.9899	48.4966	0.752248	-7.41126	1.25e-13	1.04e-11	Up		ENSMUSG00000022797	Tfrc	883.47	44.6239	0.955205	-5.57877	2.42e-08	4.08e-07	Up
ENSMUSG00000040354	Mars	49.8274	47.5722	1.00383	-5.38428	7.27e-08	1.1e-06	Up		ENSMUSG00000039725	Trp53rka	549.665	43.6292	0.698562	-7.60641	2.82e-14	1.97e-12	Up
ENSMUSG00000024560	Cxxc1	86.2929	47.3311	0.990402	-5.50168	3.76e-08	6.33e-07	Up		ENSMUSG00000042359	Osbpl6	909.483	43.468	0.736316	-7.23488	4.66e-13	2.38e-11	Up
ENSMUSG00000042961	Egflam	80.4264	46.7301	0.940202	-5.81265	6.15e-09	1.32e-07	Up		ENSMUSG00000001082	Mfsd10	633.258	42.913	1.47444	-3.38095	0.000722352	0.00317673	Up
ENSMUSG00000040936	Ulk4	7.17384	46.6964	1.96422	-2.32423	0.020113	0.0459391	Up		ENSMUSG00000062257	Opcml	854.049	42.6193	0.660605	-8.08259	6.34e-16	7.53e-14	Up
ENSMUSG00000038175	Mylip	39.3199	46.6511	1.05502	-5.19304	2.07e-07	2.66e-06	Up		ENSMUSG00000021376	Tpmt	545.945	40.268	0.7416	-7.03345	2.01e-12	8.82e-11	Up
ENSMUSG00000066151	Fkbp15	30.3594	46.4325	0.962179	-5.80031	6.62e-09	1.4e-07	Up		ENSMUSG00000030802	Bckdk	1340.83	40.1149	1.19244	-4.22785	2.36e-05	0.000165201	Up
ENSMUSG00000049339	Retreg2	46.7319	46.1587	0.6897	-7.8595	3.86e-15	4.96e-13	Up		ENSMUSG00000027111	Itga6	763.887	39.7946	1.14503	-4.4298	9.43e-06	7.4e-05	Up
ENSMUSG00000052395	Rft1	41.2537	46.1347	0.922558	-5.90245	3.58e-09	8.28e-08	Up		ENSMUSG00000048279	Sacs	620.206	39.2302	0.849494	-6.13037	8.77e-10	2.04e-08	Up
ENSMUSG00000000308	Ckmt1	73.7825	46.1337	0.934551	-5.79243	6.94e-09	1.46e-07	Up		ENSMUSG00000055322	Tns1	866.472	38.9214	0.735395	-7.07465	1.5e-12	6.83e-11	Up
ENSMUSG00000035413	Tmem98	80.9656	46.0856	1.09522	-4.89541	9.81e-07	1.02e-05	Up		ENSMUSG00000024269	Tpgs2	584.227	38.7918	0.885613	-5.86481	4.5e-09	8.94e-08	Up
ENSMUSG00000033885	Pxk	55.4025	45.9608	1.2066	-4.41225	1.02e-05	7.39e-05	Up		ENSMUSG00000001786	Fbxo7	574.707	38.5815	0.799609	-6.53198	6.49e-11	1.99e-09	Up
ENSMUSG00000040865	Ino80d	81.62	45.6313	0.765359	-7.19702	6.15e-13	4.26e-11	Up		ENSMUSG00000037235	Mxd4	655.524	37.7246	0.993843	-5.11489	3.14e-07	3.88e-06	Up
ENSMUSG00000022750	Klhl22	46.1617	45.4119	1.13435	-4.73471	2.19e-06	1.99e-05	Up		ENSMUSG00000029676	Pot1a	792.415	34.827	0.599313	-8.47278	2.4e-17	4.24e-15	Up
ENSMUSG00000026253	Chrng	82.4696	45.2045	0.954284	-5.67006	1.43e-08	2.73e-07	Up		ENSMUSG00000055296	Tmem245	1313.98	34.323	0.614757	-8.16531	3.21e-16	4.16e-14	Up
ENSMUSG00000001855	Nup214	29.3087	44.8025	0.986434	-5.58724	2.31e-08	4.12e-07	Up		ENSMUSG00000046949	Nqo2	549.288	34.167	0.710862	-7.0323	2.03e-12	8.85e-11	Up
ENSMUSG00000020696	Rffl	52.2851	44.6698	1.06892	-5.01882	5.2e-07	5.9e-06	Up		ENSMUSG00000067578	Cbln4	590.098	33.6168	0.81036	-6.16685	6.97e-10	1.66e-08	Up
ENSMUSG00000032006	Pdgfd	35.3763	44.6593	1.1954	-4.46685	7.94e-06	5.94e-05	Up		ENSMUSG00000032555	Topbp1	773.177	33.5186	1.09514	-4.45036	8.57e-06	6.82e-05	Up
ENSMUSG00000047501	Cldn4	55.4376	44.6581	1.46403	-3.47218	0.000516258	0.00213739	Up		ENSMUSG00000024896	Minpp1	566.754	32.2605	0.864311	-5.68824	1.28e-08	2.3e-07	Up
ENSMUSG00000034820	Cpsf7	73.0083	44.639	0.890908	-6.10073	1.06e-09	2.96e-08	Up		ENSMUSG00000025277	Abhd6	766.082	31.4819	0.85812	-5.65154	1.59e-08	2.79e-07	Up
ENSMUSG00000035139	Secisbp2	33.5402	44.3198	1.0203	-5.30925	1.1e-07	1.56e-06	Up		ENSMUSG00000022515	Anks3	539.237	31.0096	0.697945	-7.02139	2.2e-12	9.33e-11	Up
ENSMUSG00000022089	Bin3	61.8149	44.3032	1.04074	-5.15524	2.53e-07	3.16e-06	Up		ENSMUSG00000026709	Dars2	517.815	30.1091	1.50293	-2.99215	0.00277023	0.00996351	Up
ENSMUSG00000021911	Parg	39.5276	44.1765	1.01841	-5.28748	1.24e-07	1.72e-06	Up		ENSMUSG00000026788	Zbtb43	721.411	29.1347	0.79601	-6.01055	1.85e-09	4e-08	Up
ENSMUSG00000031584	Gsr	73.6507	44.068	1.07599	-4.91614	8.83e-07	9.32e-06	Up		ENSMUSG00000038187	Btbd10	1478.25	28.3278	0.864668	-5.44193	5.27e-08	8.11e-07	Up
ENSMUSG00000042558	Adprhl2	62.6958	43.8139	1.25953	-4.11284	3.91e-05	0.000232532	Up		ENSMUSG00000036613	Eipr1	1001.34	27.2236	0.746636	-6.28271	3.33e-10	8.6e-09	Up
ENSMUSG00000030168	Adipor2	89.4943	43.7392	0.604643	-9.06967	1.19e-19	6.48e-17	Up		ENSMUSG00000072949	Acot1	845.051	27.1673	0.855855	-5.42524	5.79e-08	8.82e-07	Up
ENSMUSG00000075595	Zfp652	85.4389	43.5162	0.905962	-5.93538	2.93e-09	7.07e-08	Up		ENSMUSG00000030826	Bcat2	1097.34	26.7832	0.6048	-7.77293	7.67e-15	6.37e-13	Up
ENSMUSG00000001844	Zdhhc4	47.7557	43.4121	0.980633	-5.44151	5.28e-08	8.47e-07	Up		ENSMUSG00000045752	Tssc4	1030.92	26.6732	0.62954	-7.45307	9.12e-14	5.49e-12	Up
ENSMUSG00000018339	Gpx3	30.5939	43.3486	0.973988	-5.53426	3.13e-08	5.38e-07	Up		ENSMUSG00000023277	Twf2	637.721	24.644	0.841303	-5.36238	8.21e-08	1.2e-06	Up
ENSMUSG00000074476	Spc24	82.7874	42.9325	0.805451	-6.71057	1.94e-11	8.66e-10	Up		ENSMUSG00000024542	Cep192	520.906	23.4933	0.835522	-5.32459	1.01e-07	1.44e-06	Up
ENSMUSG00000024663	Rab3il1	85.7993	42.9154	0.992781	-5.34819	8.88e-08	1.3e-06	Up		ENSMUSG00000032014	Oaf	538.728	22.7167	1.16486	-3.6721	0.000240565	0.001234	Up
ENSMUSG00000030452	Nipa2	53.7462	42.8567	0.632581	-8.55372	1.19e-17	3.4e-15	Up		ENSMUSG00000024068	Spast	631.833	21.8046	1.022	-4.19363	2.75e-05	0.000188312	Up
ENSMUSG00000032369	Plscr1	57.3284	42.6296	1.16741	-4.4823	7.38e-06	5.6e-05	Up		ENSMUSG00000064127	Med14	812.015	21.7728	0.969067	-4.42439	9.67e-06	7.57e-05	Up
ENSMUSG00000068264	Ap5s1	47.6019	42.4987	1.05486	-5.043	4.58e-07	5.28e-06	Up		ENSMUSG00000034801	Sos2	579.809	21.7642	0.772685	-5.65426	1.57e-08	2.75e-07	Up
ENSMUSG00000003435	Supt5	63.3889	42.4035	0.626291	-8.61915	6.75e-18	2.14e-15	Up		ENSMUSG00000026975	Dph7	972.18	21.3431	0.785208	-5.48546	4.12e-08	6.55e-07	Up
ENSMUSG00000037926	Ssh2	49.5737	42.3188	0.99257	-5.33913	9.34e-08	1.36e-06	Up		ENSMUSG00000063808	Gpatch1	814.275	20.603	0.611507	-7.06727	1.58e-12	7.13e-11	Up
ENSMUSG00000029156	Sgcb	78.0674	41.9284	1.00666	-5.24543	1.56e-07	2.09e-06	Up		ENSMUSG00000070730	Rmdn3	962.374	20.6	0.646089	-6.66831	2.59e-11	8.81e-10	Up
ENSMUSG00000018012	Rac3	62.8344	41.9168	0.928271	-5.70026	1.2e-08	2.34e-07	Up		ENSMUSG00000000131	Xpo6	1573.28	19.049	0.877092	-4.71422	2.43e-06	2.27e-05	Up
ENSMUSG00000018733	Pex12	29.259	41.4282	1.02574	-5.13164	2.87e-07	3.52e-06	Up		ENSMUSG00000031792	Usb1	670.249	18.891	0.9339	-4.39615	1.1e-05	8.43e-05	Up
ENSMUSG00000071547	Nt5dc2	76.7593	41.2147	0.961481	-5.47514	4.37e-08	7.19e-07	Up		ENSMUSG00000043535	Setx	1119.83	18.8647	0.660968	-6.3129	2.74e-10	7.19e-09	Up
ENSMUSG00000000711	Rab5b	65.3489	41.1975	1.0095	-5.17854	2.24e-07	2.84e-06	Up		ENSMUSG00000030641	Ddias	549.541	18.6885	0.855017	-4.81781	1.45e-06	1.45e-05	Up
ENSMUSG00000031960	Aars	85.2555	40.9154	0.785157	-6.74826	1.5e-11	6.87e-10	Up		ENSMUSG00000024241	Sos1	766.213	18.6329	0.816491	-5.06144	4.16e-07	4.93e-06	Up
ENSMUSG00000023961	Enpp4	32.4333	40.8885	0.991821	-5.38745	7.15e-08	1.09e-06	Up		ENSMUSG00000053580	Tanc2	555.869	18.3978	0.787627	-5.22797	1.71e-07	2.27e-06	Up
ENSMUSG00000021591	Glrx	47.1967	40.8175	1.19029	-4.33822	1.44e-05	9.9e-05	Up		ENSMUSG00000029434	Vps33a	1000.23	18.2411	0.552421	-7.53457	4.9e-14	3.2e-12	Up
ENSMUSG00000021215	Net1	59.7468	40.8059	0.890621	-5.94258	2.81e-09	6.83e-08	Up		ENSMUSG00000023015	Racgap1	810.774	18.2108	0.885874	-4.60999	4.03e-06	3.53e-05	Up
ENSMUSG00000049670	Morn4	59.9258	40.3785	1.24085	-4.11611	3.85e-05	0.000229582	Up		ENSMUSG00000001120	Pcbp3	1195	18.0999	0.843314	-4.82691	1.39e-06	1.4e-05	Up
ENSMUSG00000028093	Acp6	44.2703	40.1951	0.920089	-5.72104	1.06e-08	2.1e-07	Up		ENSMUSG00000035051	Dhx57	815.202	17.559	0.787983	-5.14751	2.64e-07	3.33e-06	Up
ENSMUSG00000029787	Avl9	49.7313	40.1195	0.781318	-6.79939	1.05e-11	4.98e-10	Up		ENSMUSG00000020375	Rufy1	685.864	16.9833	0.628768	-6.41841	1.38e-10	3.86e-09	Up
ENSMUSG00000038213	Tapbpl	36.569	40.1002	1.03528	-5.03174	4.86e-07	5.56e-06	Up		ENSMUSG00000028010	Gar1	637.396	16.8021	0.547467	-7.32244	2.44e-13	1.32e-11	Up
ENSMUSG00000030451	Herc2	33.7263	39.9197	0.901434	-5.9148	3.32e-09	7.79e-08	Up		ENSMUSG00000001552	Jup	552.161	16.5549	0.82554	-4.76731	1.87e-06	1.81e-05	Up
ENSMUSG00000036698	Ago2	76.7688	39.7629	0.753012	-7.04617	1.84e-12	1.09e-10	Up		ENSMUSG00000023044	Csad	709.902	16.5259	0.683638	-5.82978	5.55e-09	1.09e-07	Up
ENSMUSG00000014704	Hoxa2	83.3307	39.6704	0.872848	-5.99002	2.1e-09	5.36e-08	Up		ENSMUSG00000021733	Slc4a7	756.312	15.662	0.859943	-4.49846	6.84e-06	5.59e-05	Up
ENSMUSG00000027575	Arfgap1	69.1868	39.2841	1.11883	-4.57787	4.7e-06	3.84e-05	Up		ENSMUSG00000020691	Mettl2	772.144	15.6289	0.624269	-6.28042	3.38e-10	8.71e-09	Up
ENSMUSG00000048572	Tmem252	75.0206	39.1687	1.12801	-4.5272	5.98e-06	4.71e-05	Up		ENSMUSG00000039531	Zup1	1021.25	15.52	0.725535	-5.36305	8.18e-08	1.19e-06	Up
ENSMUSG00000024410	Rmc1	36.0473	38.6695	0.99253	-5.28299	1.27e-07	1.76e-06	Up		ENSMUSG00000028099	Polr3c	1472.72	15.252	1.13399	-3.30516	0.00094921	0.00400717	Up
ENSMUSG00000022833	Ccdc14	40.7872	38.0937	1.03122	-5.03894	4.68e-07	5.38e-06	Up		ENSMUSG00000025019	Lcor	615.94	15.0828	0.545382	-7.09368	1.31e-12	6.05e-11	Up
ENSMUSG00000022160	Mettl3	39.2509	37.9142	0.857439	-6.15339	7.58e-10	2.21e-08	Up		ENSMUSG00000038943	Prc1	1158.18	14.9432	0.695528	-5.51518	3.48e-08	5.65e-07	Up
ENSMUSG00000037339	Fam53a	39.1863	37.8507	0.904459	-5.74385	9.25e-09	1.88e-07	Up		ENSMUSG00000026933	Camsap1	567.157	14.7538	0.558475	-6.91747	4.6e-12	1.85e-10	Up
ENSMUSG00000029415	Sdad1	48.9774	37.3247	0.934394	-5.56071	2.69e-08	4.71e-07	Up		ENSMUSG00000021929	Kpna3	1040.1	14.1444	0.784901	-4.77066	1.84e-06	1.79e-05	Up
ENSMUSG00000044783	Hjurp	57.3737	37.3169	0.995144	-5.14872	2.62e-07	3.25e-06	Up		ENSMUSG00000039917	Rhbdd2	595.92	14.0099	0.765494	-4.88919	1.01e-06	1.07e-05	Up
ENSMUSG00000020364	Zfp354a	12.2406	37.3132	1.16246	-4.46712	7.93e-06	5.93e-05	Up		ENSMUSG00000022587	Ly6e	1290.89	14.0032	0.766599	-4.86416	1.15e-06	1.19e-05	Up
ENSMUSG00000027499	Pkia	63.8019	37.281	1.23335	-4.04478	5.24e-05	0.000299433	Up		ENSMUSG00000027524	Edn3	561.614	13.2562	0.823476	-4.41724	1e-05	7.78e-05	Up
ENSMUSG00000021948	Prkcd	59.9223	36.881	1.17834	-4.25648	2.08e-05	0.000135734	Up		ENSMUSG00000024426	Atat1	1232.57	12.9923	0.76391	-4.74233	2.11e-06	2.01e-05	Up
ENSMUSG00000055254	Ntrk2	69.9594	36.7908	1.13414	-4.42993	9.43e-06	6.88e-05	Up		ENSMUSG00000004665	Cnn2	779.141	12.6121	0.657965	-5.47019	4.5e-08	7.08e-07	Up
ENSMUSG00000038279	Nop2	87.5429	36.7215	0.954412	-5.32872	9.89e-08	1.43e-06	Up		ENSMUSG00000046324	Ermp1	724.999	12.5467	0.588855	-6.1466	7.92e-10	1.86e-08	Up
ENSMUSG00000022723	Crybg3	48.1504	36.6833	0.981641	-5.23619	1.64e-07	2.17e-06	Up		ENSMUSG00000022009	Nufip1	1265.62	12.4832	1.0039	-3.49632	0.000471727	0.00220265	Up
ENSMUSG00000018999	Slc35b4	60.1791	36.6777	0.926632	-5.55054	2.85e-08	4.95e-07	Up		ENSMUSG00000027176	Cstf3	1645.95	12.3428	0.733932	-4.84914	1.24e-06	1.27e-05	Up
ENSMUSG00000024833	Pola2	40.8478	36.3741	1.06871	-4.73105	2.23e-06	2.02e-05	Up		ENSMUSG00000020590	Snx13	749.48	12.1217	0.728438	-4.86857	1.12e-06	1.17e-05	Up
ENSMUSG00000002741	Ykt6	86.8175	36.1668	0.815858	-6.2794	3.4e-10	1.08e-08	Up		ENSMUSG00000022817	Itgb5	870.122	11.6483	0.600075	-5.80807	6.32e-09	1.22e-07	Up
ENSMUSG00000031400	G6pdx	64.943	36.0923	1.56097	-3.02084	0.00252076	0.00827539	Up		ENSMUSG00000026203	Dnajb2	627.231	11.4781	0.725653	-4.77091	1.83e-06	1.79e-05	Up
ENSMUSG00000056234	Ncoa4	24.8318	36.0825	0.775144	-6.49239	8.45e-11	3.14e-09	Up		ENSMUSG00000046572	Zfp518b	646.371	11.3894	0.697676	-4.95321	7.3e-07	7.99e-06	Up
ENSMUSG00000025158	Rfng	65.6999	35.8768	0.850632	-6.04055	1.54e-09	4.1e-08	Up		ENSMUSG00000032625	Thsd7a	562.862	11.3871	0.802285	-4.28909	1.79e-05	0.000129215	Up
ENSMUSG00000026211	Obsl1	52.1844	35.5565	1.05117	-4.7917	1.65e-06	1.57e-05	Up		ENSMUSG00000062190	Lancl2	588.786	11.1201	0.844344	-4.01592	5.92e-05	0.00036767	Up
ENSMUSG00000005804	Bloc1s6	57.1765	35.1604	1.10251	-4.52846	5.94e-06	4.69e-05	Up		ENSMUSG00000028633	Ctps	952.782	10.6946	0.647997	-5.20783	1.91e-07	2.51e-06	Up
ENSMUSG00000027890	Gstm4	38.2264	35.1307	0.87025	-5.92063	3.21e-09	7.57e-08	Up		ENSMUSG00000014353	Tmem87b	1105.99	10.5944	0.688488	-4.86639	1.14e-06	1.18e-05	Up
ENSMUSG00000053897	Slc39a8	47.3092	35.0627	1.12998	-4.42266	9.75e-06	7.1e-05	Up		ENSMUSG00000041477	Dcp1b	583.03	10.5736	1.04337	-3.13162	0.00173846	0.00670914	Up
ENSMUSG00000052798	Nup107	80.6417	34.7738	1.15688	-4.25416	2.1e-05	0.000136843	Up		ENSMUSG00000052906	Ubxn8	1200.01	10.5443	0.915751	-3.60067	0.000317403	0.00156758	Up
ENSMUSG00000036160	Surf6	35.9816	34.7007	0.887433	-5.79236	6.94e-09	1.46e-07	Up		ENSMUSG00000022761	Lztr1	769.869	10.0986	0.660253	-4.98147	6.31e-07	7.04e-06	Up
ENSMUSG00000021814	Anxa7	52.5519	34.5765	0.697541	-7.38399	1.54e-13	1.25e-11	Up		ENSMUSG00000026730	Pter	619.794	10.0375	0.798659	-4.07973	4.51e-05	0.000291281	Up
ENSMUSG00000020832	Eral1	67.2312	34.1005	0.968152	-5.17299	2.3e-07	2.92e-06	Up		ENSMUSG00000035765	Dym	687.051	9.90465	0.65895	-4.9355	7.99e-07	8.66e-06	Up
ENSMUSG00000054008	Ndst1	56.9142	33.9025	1.00531	-4.96267	6.95e-07	7.58e-06	Up		ENSMUSG00000014077	Chp1	560.71	9.83366	0.573814	-5.68315	1.32e-08	2.36e-07	Up
ENSMUSG00000002233	Rhoc	83.8795	33.8961	1.01722	-4.85447	1.21e-06	1.21e-05	Up		ENSMUSG00000037997	Parp11	618.249	9.46927	0.929884	-3.38009	0.000724627	0.00318341	Up
ENSMUSG00000048930	Tada3	44.3926	33.7683	1.05144	-4.74452	2.09e-06	1.91e-05	Up		ENSMUSG00000056832	Ttc26	749.342	9.21099	0.847903	-3.68168	0.000231706	0.00119401	Up
ENSMUSG00000031393	Mecp2	71.387	33.0041	0.912245	-5.46341	4.67e-08	7.62e-07	Up		ENSMUSG00000034593	Myo5a	719.6	9.0309	0.88546	-3.4811	0.000499368	0.00231952	Up
ENSMUSG00000004849	Ap1s1	76.6017	32.7696	0.96214	-5.13535	2.82e-07	3.47e-06	Up		ENSMUSG00000022973	Synj1	622.489	8.86845	0.745148	-4.14668	3.37e-05	0.000226508	Up
ENSMUSG00000002332	Dhrs1	75.867	32.6755	1.17743	-4.08918	4.33e-05	0.000254338	Up		ENSMUSG00000005897	Nr2c1	574.337	8.71493	0.59639	-5.1639	2.42e-07	3.08e-06	Up
ENSMUSG00000045594	Glb1	41.1734	32.573	0.987168	-5.02699	4.98e-07	5.68e-06	Up		ENSMUSG00000035168	Tanc1	787.796	8.69267	0.666668	-4.60589	4.11e-06	3.58e-05	Up
ENSMUSG00000033799	Tasor2	66.4309	32.2335	1.02341	-4.7873	1.69e-06	1.6e-05	Up		ENSMUSG00000053080	2700081O15Rik	770.821	8.31772	0.766584	-3.91295	9.12e-05	0.000533223	Up
ENSMUSG00000050605	Zfp61	59.2433	31.9344	1.33726	-3.52266	0.000427243	0.00181665	Up		ENSMUSG00000041733	Coq5	648.413	8.29254	0.768293	-3.88331	0.000103046	0.000592582	Up
ENSMUSG00000001786	Fbxo7	82.2355	31.2281	0.900381	-5.43663	5.43e-08	8.67e-07	Up		ENSMUSG00000027792	Bche	916.82	8.22859	0.646551	-4.64406	3.42e-06	3.07e-05	Up
ENSMUSG00000017146	Brca1	38.8282	31.1775	1.06949	-4.51611	6.3e-06	4.92e-05	Up		ENSMUSG00000025078	Nhlrc2	757.505	8.21226	0.788102	-3.77268	0.000161506	0.000879284	Up
ENSMUSG00000024392	Bag6	66.8083	31.135	0.721178	-6.87462	6.22e-12	3.17e-10	Up		ENSMUSG00000030287	Itpr2	732.724	7.91404	0.597362	-4.94649	7.56e-07	8.22e-06	Up
ENSMUSG00000026942	Traf2	30.3697	30.7434	1.11191	-4.32997	1.49e-05	0.000102408	Up		ENSMUSG00000044148	1810030O07Rik	572.772	7.9049	0.811823	-3.58539	0.000336579	0.00164924	Up
ENSMUSG00000031537	Ikbkb	63.8349	30.6475	1.56369	-2.87591	0.00402864	0.0122955	Up		ENSMUSG00000026663	Atf6	631.818	7.34159	0.452701	-6.31517	2.7e-10	7.11e-09	Up
ENSMUSG00000038712	Mindy1	67.4726	30.4176	0.839919	-5.81663	6e-09	1.3e-07	Up		ENSMUSG00000049957	Ccdc137	694.572	7.15547	0.478161	-5.87792	4.15e-09	8.31e-08	Up
ENSMUSG00000019822	Smpd2	55.9542	29.863	1.01888	-4.68275	2.83e-06	2.48e-05	Up		ENSMUSG00000042156	Dzip1	615.601	7.07449	0.639989	-4.35028	1.36e-05	0.000101304	Up
ENSMUSG00000026439	Rbbp5	69.4391	29.8505	1.16245	-4.04789	5.17e-05	0.000295987	Up		ENSMUSG00000026504	Sdccag8	619.972	7.00667	0.81926	-3.3404	0.000836579	0.00359744	Up
ENSMUSG00000029173	Sepsecs	26.3278	29.7384	1.44129	-3.2026	0.00136193	0.00491368	Up		ENSMUSG00000048251	Bcl11b	778.104	6.93277	0.968899	-2.78741	0.00531319	0.017202	Up
ENSMUSG00000052920	Prkg1	43.3228	29.7338	0.967709	-4.98695	6.13e-07	6.82e-06	Up		ENSMUSG00000026123	Plekhb2	677.906	6.72872	0.722796	-3.73072	0.000190933	0.0010111	Up
ENSMUSG00000050556	Kcnb1	20.5492	29.5745	1.57521	-2.83973	0.00451513	0.0134943	Up		ENSMUSG00000021235	Coq6	855.473	6.5014	0.772501	-3.42144	0.000622902	0.00279626	Up
ENSMUSG00000024349	Tmem173	72.8662	29.2132	0.801835	-6.02167	1.73e-09	4.52e-08	Up		ENSMUSG00000020260	Pofut2	670.916	6.30355	0.645852	-4.049	5.14e-05	0.000325304	Up
ENSMUSG00000020228	Helb	84.6554	29.0751	0.759654	-6.36859	1.91e-10	6.45e-09	Up		ENSMUSG00000031467	Agpat5	1036.04	6.21355	0.922765	-2.7684	0.0056333	0.0180473	Up
ENSMUSG00000061306	Slc38a10	44.908	29.0641	1.00965	-4.73742	2.16e-06	1.96e-05	Up		ENSMUSG00000034614	Pik3ip1	603.232	6.17115	0.582161	-4.45321	8.46e-06	6.74e-05	Up
ENSMUSG00000020115	Tbk1	44.2617	29.0168	0.850693	-5.69933	1.2e-08	2.35e-07	Up		ENSMUSG00000046722	Cdc42se1	1062.37	6.0115	0.470189	-5.46027	4.75e-08	7.44e-07	Up
ENSMUSG00000079304	Tex52	30.2201	28.5901	1.06928	-4.43382	9.26e-06	6.77e-05	Up		ENSMUSG00000042719	Naa25	753.003	5.95113	0.572037	-4.45641	8.33e-06	6.66e-05	Up
ENSMUSG00000039748	Exo1	28.0787	28.3739	1.02709	-4.6339	3.59e-06	3.05e-05	Up		ENSMUSG00000018537	Pcgf2	571.672	5.872	0.481958	-5.24346	1.58e-07	2.11e-06	Up
ENSMUSG00000050786	Ccdc126	35.7652	28.2069	1.12774	-4.18016	2.91e-05	0.000181128	Up		ENSMUSG00000003273	Car11	647.631	5.72387	0.47954	-5.19267	2.07e-07	2.7e-06	Up
ENSMUSG00000028456	Unc13b	23.4992	28.1521	1.4605	-3.06839	0.00215217	0.00725056	Up		ENSMUSG00000025236	Adpgk	813.637	5.6257	0.60072	-4.08844	4.34e-05	0.000281737	Up
ENSMUSG00000044700	Tmem201	28.0396	27.8741	1.39035	-3.24545	0.00117264	0.00432246	Up		ENSMUSG00000024357	Sil1	887.472	5.41219	0.87519	-2.7067	0.00679564	0.0211132	Up
ENSMUSG00000024403	Atp6v1g2	58.4142	27.5574	0.967444	-4.83824	1.31e-06	1.29e-05	Up		ENSMUSG00000061273	Mmgt1	730.629	5.06026	0.499773	-4.63176	3.63e-06	3.22e-05	Up
ENSMUSG00000034435	Tmem30b	55.9798	27.0575	0.991425	-4.69981	2.6e-06	2.31e-05	Up		ENSMUSG00000040236	Trappc5	627.58	4.83679	0.59263	-3.79598	0.000147064	0.000809433	Up
ENSMUSG00000055430	Nap1l5	63.4961	27.0491	1.24414	-3.6163	0.00029884	0.0013333	Up		ENSMUSG00000032334	Loxl1	837.334	4.78477	0.851476	-2.58206	0.00982128	0.0285511	Up
ENSMUSG00000029147	Ppm1g	84.7715	26.8278	0.704623	-6.72526	1.75e-11	7.89e-10	Up		ENSMUSG00000041530	Ago1	754.215	4.74071	0.504318	-4.41681	1e-05	7.79e-05	Up
ENSMUSG00000026917	Wdr5	67.0914	26.7597	1.63991	-2.59863	0.0093596	0.0247172	Up		ENSMUSG00000026790	Odf2	668.933	4.70548	0.856064	-2.54036	0.0110738	0.0314933	Up
ENSMUSG00000029034	Ints11	61.2268	26.4723	0.930659	-5.01319	5.35e-07	6.06e-06	Up		ENSMUSG00000029710	Ephb4	730.096	4.37457	0.750008	-2.77966	0.00544166	0.0175355	Up
ENSMUSG00000036699	Zcchc12	21.9999	25.8081	1.00338	-4.68333	2.82e-06	2.47e-05	Up		ENSMUSG00000030103	Bhlhe40	904.375	4.20515	0.442625	-4.6563	3.22e-06	2.91e-05	Up
ENSMUSG00000022515	Anks3	77.3649	25.4447	0.70149	-6.60863	3.88e-11	1.57e-09	Up		ENSMUSG00000054414	Slc30a7	697.364	4.19416	0.57215	-3.57912	0.000344755	0.00168052	Up
ENSMUSG00000040151	Hs2st1	46.0864	25.1913	1.07658	-4.22345	2.41e-05	0.000154092	Up		ENSMUSG00000043091	Tuba1c	599.702	4.09397	0.545346	-3.67915	0.000234009	0.0012044	Up
ENSMUSG00000022604	Cep97	56.6269	25.008	0.959174	-4.74505	2.08e-06	1.9e-05	Up		ENSMUSG00000025981	Coq10b	635.966	4.07978	0.473051	-4.25876	2.06e-05	0.000145818	Up
ENSMUSG00000063065	Mapk3	32.9849	24.9194	0.979131	-4.71592	2.41e-06	2.16e-05	Up		ENSMUSG00000042726	Trafd1	615.102	3.92199	0.6445	-3.01305	0.00258634	0.00940101	Up
ENSMUSG00000029458	Brap	56.9444	24.7926	1.00368	-4.45514	8.38e-06	6.22e-05	Up		ENSMUSG00000005615	Pcyt1a	694.11	3.85512	0.646683	-2.96584	0.00301855	0.0106946	Up
ENSMUSG00000057751	Megf6	85.4287	24.5622	0.578899	-8.0043	1.2e-15	1.82e-13	Up		ENSMUSG00000028465	Tln1	767.868	3.84785	0.433076	-4.46421	8.04e-06	6.44e-05	Up
ENSMUSG00000046668	Cxxc5	87.1996	24.4516	0.659367	-6.99242	2.7e-12	1.52e-10	Up		ENSMUSG00000038402	Foxf2	901.279	3.77461	0.472382	-4.02951	5.59e-05	0.000349435	Up
ENSMUSG00000019295	Tmem129	22.7474	24.1562	1.17625	-3.78581	0.00015321	0.000752111	Up		ENSMUSG00000107470	Gm3375	803.269	3.54087	0.483527	-3.73088	0.000190808	0.0010111	Up
ENSMUSG00000031666	Rbl2	49.7642	23.5601	1.09178	-4.06016	4.9e-05	0.000282881	Up		ENSMUSG00000005150	Wdr83	840.449	3.46627	0.493987	-3.59909	0.000319327	0.00157478	Up
ENSMUSG00000028247	Coq3	36.4634	23.5344	0.726564	-6.31007	2.79e-10	9.01e-09	Up		ENSMUSG00000000378	Ccm2	772.32	3.30722	0.698583	-2.42568	0.0152798	0.04107	Up
ENSMUSG00000031310	Zmym3	51.2622	23.2931	1.16735	-3.74421	0.000180962	0.000869342	Up		ENSMUSG00000058392	Rrp1b	703.998	3.03022	0.496211	-3.19441	0.00140118	0.00560238	Up
ENSMUSG00000073565	Prr16	32.8813	22.9865	0.940671	-4.77843	1.77e-06	1.66e-05	Up		ENSMUSG00000087403	Kantr	803.949	2.79011	0.565575	-2.58765	0.00966324	0.0281743	Up
ENSMUSG00000001524	Gtf2h4	32.6618	22.8286	0.92314	-4.83314	1.34e-06	1.32e-05	Up		ENSMUSG00000038695	Josd2	508.127	114.822	1.07135	-6.12033	9.34e-10	2.16e-08	Up
ENSMUSG00000000759	Tubgcp3	27.0956	22.828	0.925764	-4.88735	1.02e-06	1.05e-05	Up		ENSMUSG00000029364	Wsb2	428.633	111.425	1.46539	-4.30012	1.71e-05	0.000123688	Up
ENSMUSG00000027635	Dsn1	23.6756	22.6048	1.02531	-4.30772	1.65e-05	0.000111449	Up		ENSMUSG00000046598	Bdh1	506.451	46.7477	0.846431	-6.49662	8.21e-11	2.45e-09	Up
ENSMUSG00000044477	Zfand3	45.3499	22.369	1.00455	-4.36591	1.27e-05	8.87e-05	Up		ENSMUSG00000039706	Ldb2	269.316	16.5343	0.838613	-4.73467	2.19e-06	2.08e-05	Up
ENSMUSG00000022724	Riox2	40.628	21.9314	0.967323	-4.55587	5.22e-06	4.2e-05	Up		ENSMUSG00000052557	Gan	506.128	9.91691	0.749293	-4.33629	1.45e-05	0.000107352	Up
ENSMUSG00000053617	Sh3pxd2a	48.3893	21.8665	0.644625	-6.85354	7.2e-12	3.59e-10	Up		ENSMUSG00000056174	Col8a2	123.086	9.59364	1.10809	-2.82091	0.00478883	0.0157858	Up
ENSMUSG00000039461	Tcta	44.3258	21.8488	1.07227	-4.05678	4.98e-05	0.00028661	Up		ENSMUSG00000066441	Rdh11	465.429	9.24758	1.12324	-2.7281	0.00636994	0.0200193	Up
ENSMUSG00000028680	Plk3	16.6942	21.7247	1.3868	-3.03895	0.00237401	0.00786571	Up		ENSMUSG00000026189	Pecr	1319.6	0.493892	0.402214	2.51726	0.0118271	0.0332917	Down
ENSMUSG00000039725	Trp53rka	47.36	21.5878	0.603003	-7.20419	5.84e-13	4.08e-11	Up		ENSMUSG00000024346	Pfdn1	3755.57	0.49262	0.396045	2.56576	0.0102951	0.0296981	Down
ENSMUSG00000030689	Ino80e	34.773	21.3899	0.870687	-5.08213	3.73e-07	4.42e-06	Up		ENSMUSG00000032366	Tpm1	10244.4	0.489991	0.391856	2.61263	0.00898479	0.0264801	Down
ENSMUSG00000031979	Cog2	41.7498	21.3204	0.837487	-5.21415	1.85e-07	2.41e-06	Up		ENSMUSG00000021824	Ap3m1	3069.24	0.489242	0.399088	2.56957	0.0101825	0.0294408	Down
ENSMUSG00000031337	Mtm1	19.6148	20.7378	1.20156	-3.47062	0.000519255	0.00214768	Up		ENSMUSG00000009535	Rnmt	2627.68	0.488511	0.381684	2.69443	0.00705087	0.0217379	Down
ENSMUSG00000006276	Eps15l1	67.2208	20.3938	1.10722	-3.79169	0.000149628	0.000737756	Up		ENSMUSG00000020124	Usp15	6015.42	0.486614	0.375736	2.75204	0.00592248	0.0188306	Down
ENSMUSG00000047264	Zfp358	24.1755	20.2959	0.956911	-4.55076	5.35e-06	4.28e-05	Up		ENSMUSG00000085172	Gm6542	632.5	0.485704	0.41566	2.49174	0.0127121	0.0353169	Down
ENSMUSG00000026709	Dars2	62.2317	20.1477	1.62732	-2.39829	0.0164717	0.0392403	Up		ENSMUSG00000079111	Kdelr2	2939.02	0.482493	0.414388	2.52165	0.0116806	0.0329066	Down
ENSMUSG00000042359	Osbpl6	73.7736	20.1182	0.654667	-6.55197	5.68e-11	2.2e-09	Up		ENSMUSG00000070394	Tmem256	1509.58	0.482056	0.427683	2.44682	0.0144122	0.0391249	Down
ENSMUSG00000037300	Ttc13	70.5331	19.7422	0.630924	-6.81357	9.52e-12	4.59e-10	Up		ENSMUSG00000021556	Golm1	2129.75	0.481445	0.421214	2.48908	0.0128073	0.0355014	Down
ENSMUSG00000024831	Ighmbp2	24.7493	19.5679	1.50478	-2.64205	0.00824062	0.0222543	Up		ENSMUSG00000019929	Dcn	10478.6	0.479386	0.378223	2.7907	0.00525935	0.0170666	Down
ENSMUSG00000032834	Pwp2	34.7739	18.8441	1.09086	-3.7781	0.000158028	0.000771717	Up		ENSMUSG00000025995	Wdr75	2453.7	0.47467	0.404668	2.64136	0.00825736	0.0247244	Down
ENSMUSG00000024269	Tpgs2	49.2196	18.1678	1.01147	-4.0313	5.55e-05	0.000314156	Up		ENSMUSG00000020385	Clk4	8089.82	0.473305	0.453347	2.36327	0.0181146	0.0471924	Down
ENSMUSG00000001082	Mfsd10	48.0913	17.9579	1.56589	-2.41653	0.015669	0.0376854	Up		ENSMUSG00000021748	Pdhb	8566.72	0.471001	0.444858	2.42504	0.0153065	0.0411223	Down
ENSMUSG00000062257	Opcml	63.0935	17.7964	0.662059	-6.22127	4.93e-10	1.5e-08	Up		ENSMUSG00000066149	Cdc26	7507.67	0.47014	0.399851	2.70811	0.0067668	0.0210313	Down
ENSMUSG00000022797	Tfrc	63.0873	17.7536	0.8345	-4.8856	1.03e-06	1.06e-05	Up		ENSMUSG00000028608	Czib	2865.8	0.462256	0.412285	2.68458	0.00726205	0.0222547	Down
ENSMUSG00000021376	Tpmt	41.4855	17.3789	0.684868	-5.98651	2.14e-09	5.44e-08	Up		ENSMUSG00000021482	Prxl2c	1391.66	0.459501	0.464494	2.39699	0.0165303	0.0437697	Down
ENSMUSG00000046949	Nqo2	48.9848	17.3278	0.745829	-5.47677	4.33e-08	7.14e-07	Up		ENSMUSG00000021290	Atp5mpl	2543.39	0.458163	0.440605	2.53847	0.0111339	0.0316309	Down
ENSMUSG00000055322	Tns1	68.5162	17.3193	0.62644	-6.48503	8.87e-11	3.28e-09	Up		ENSMUSG00000020530	Ggnbp2	5617.04	0.456134	0.383778	2.93558	0.00332921	0.0116315	Down
ENSMUSG00000024896	Minpp1	54.142	17.2779	0.783977	-5.16667	2.38e-07	3e-06	Up		ENSMUSG00000013622	Atraid	4894.89	0.452262	0.448056	2.53735	0.0111696	0.0317054	Down
ENSMUSG00000048279	Sacs	48.603	17.1379	0.822853	-4.96048	7.03e-07	7.65e-06	Up		ENSMUSG00000047459	Dynlrb1	6972.71	0.452051	0.42013	2.70991	0.00673025	0.020937	Down
ENSMUSG00000023043	Krt18	44.8452	17.1273	0.842983	-4.81322	1.49e-06	1.43e-05	Up		ENSMUSG00000021917	Spcs1	7279.91	0.451755	0.423067	2.69295	0.00708232	0.021803	Down
ENSMUSG00000079037	Prnp	55.4388	16.8504	0.53637	-7.60908	2.76e-14	2.77e-12	Up		ENSMUSG00000019961	Tmpo	5036.87	0.450923	0.447914	2.54751	0.0108495	0.0309848	Down
ENSMUSG00000025277	Abhd6	68.9524	16.0373	0.503631	-7.91251	2.52e-15	3.34e-13	Up		ENSMUSG00000021286	Zfyve21	3589.13	0.450139	0.442752	2.58384	0.00977064	0.0284235	Down
ENSMUSG00000067578	Cbln4	49.9965	15.904	1.23729	-3.08312	0.00204845	0.00697085	Up		ENSMUSG00000018362	Kpna2	7038.3	0.44848	0.405878	2.8343	0.00459266	0.0152347	Down
ENSMUSG00000021710	Nln	34.9203	15.4492	0.724702	-5.38731	7.15e-08	1.09e-06	Up		ENSMUSG00000040843	Tiprl	5459.29	0.446756	0.372488	3.10582	0.00189751	0.00725486	Down
ENSMUSG00000001552	Jup	86.8406	15.1591	0.562354	-6.85203	7.28e-12	3.62e-10	Up		ENSMUSG00000029298	Gbp9	1986.32	0.446677	0.407243	2.83811	0.00453817	0.0150834	Down
ENSMUSG00000032014	Oaf	61.7492	14.8769	0.474092	-8.15897	3.38e-16	5.99e-14	Up		ENSMUSG00000036306	Lzts1	1895.91	0.446295	0.437759	2.64242	0.0082316	0.0246743	Down
ENSMUSG00000029676	Pot1a	59.906	14.791	0.594925	-6.5449	5.95e-11	2.29e-09	Up		ENSMUSG00000002028	Kmt2a	2525.75	0.445878	0.418164	2.77032	0.00560017	0.0179514	Down
ENSMUSG00000010025	Aldh3a2	24.5087	14.6907	1.20492	-3.09069	0.00199689	0.00682159	Up		ENSMUSG00000028081	Rps3a1	18028.1	0.444097	0.419766	2.77273	0.00555879	0.0178425	Down
ENSMUSG00000031792	Usb1	88.9981	14.3714	0.521458	-7.23559	4.64e-13	3.32e-11	Up		ENSMUSG00000021103	Mnat1	1633.59	0.443353	0.476029	2.44524	0.0144757	0.0392783	Down
ENSMUSG00000037235	Mxd4	43.9904	13.9889	0.997174	-3.7547	0.000173546	0.00083778	Up		ENSMUSG00000037531	Mrpl47	1218.66	0.442677	0.461386	2.52888	0.0114428	0.0323287	Down
ENSMUSG00000032555	Topbp1	56.4287	13.4151	1.16909	-3.07191	0.00212692	0.0071856	Up		ENSMUSG00000040006	Ginm1	4360.19	0.442159	0.389576	3.00633	0.00264423	0.00958336	Down
ENSMUSG00000053580	Tanc2	71.0218	13.3696	0.918426	-3.99337	6.51e-05	0.000360916	Up		ENSMUSG00000024304	Cdh2	1531.15	0.441746	0.44923	2.60606	0.00915895	0.0269275	Down
ENSMUSG00000045752	Tssc4	90.8587	13.1619	0.595475	-6.22422	4.84e-10	1.48e-08	Up		ENSMUSG00000030291	Med21	1909.96	0.440241	0.404108	2.91233	0.00358743	0.0123747	Down
ENSMUSG00000039242	B3galnt2	41.2414	13.0194	1.10722	-3.24926	0.00115705	0.00427244	Up		ENSMUSG00000029066	Mrpl20	2159.07	0.437075	0.393827	3.01631	0.00255871	0.00930797	Down
ENSMUSG00000030826	Bcat2	90.6276	12.357	0.700265	-5.14745	2.64e-07	3.27e-06	Up		ENSMUSG00000008435	Rdh13	1636.69	0.436339	0.475682	2.49529	0.0125855	0.0350229	Down
ENSMUSG00000055296	Tmem245	82.3652	12.0949	0.657089	-5.41837	6.01e-08	9.39e-07	Up		ENSMUSG00000039221	Rpl22l1	2386.94	0.435355	0.471223	2.5261	0.0115337	0.032569	Down
ENSMUSG00000027111	Itga6	42.0956	12.0721	0.818603	-4.30204	1.69e-05	0.000113864	Up		ENSMUSG00000029153	Ociad2	1810.19	0.434098	0.469365	2.54613	0.0108925	0.0310813	Down
ENSMUSG00000023277	Twf2	54.9189	11.9156	0.847231	-4.17543	2.97e-05	0.000184183	Up		ENSMUSG00000000605	Clcn4	7287.07	0.432862	0.444488	2.69916	0.00695141	0.021502	Down
ENSMUSG00000024068	Spast	60.9709	11.7946	0.730572	-4.86642	1.14e-06	1.15e-05	Up		ENSMUSG00000029014	Dnajc2	2146.71	0.431903	0.497492	2.41345	0.0158022	0.0421986	Down
ENSMUSG00000030802	Bckdk	67.396	11.2367	0.471945	-7.27634	3.43e-13	2.51e-11	Up		ENSMUSG00000051154	Commd3	6636.66	0.430484	0.41757	2.89454	0.00379714	0.0129524	Down
ENSMUSG00000023015	Racgap1	87.1945	10.9199	0.701223	-4.87999	1.06e-06	1.09e-05	Up		ENSMUSG00000042682	Selenok	15671	0.429811	0.415682	2.91315	0.003578	0.0123473	Down
ENSMUSG00000070730	Rmdn3	90.014	10.7973	0.543051	-6.32533	2.53e-10	8.26e-09	Up		ENSMUSG00000014769	Psmb1	18758.4	0.428735	0.483243	2.50794	0.0121436	0.0340235	Down
ENSMUSG00000026788	Zbtb43	48.3525	10.7467	1.00241	-3.33672	0.000847744	0.00328372	Up		ENSMUSG00000023156	Rpp14	2525.16	0.428235	0.474576	2.55841	0.0105152	0.03024	Down
ENSMUSG00000026933	Camsap1	71.6309	10.5265	0.523847	-6.47994	9.18e-11	3.38e-09	Up		ENSMUSG00000063334	Krr1	2362.45	0.424836	0.406059	3.02361	0.00249778	0.00911722	Down
ENSMUSG00000036613	Eipr1	70.136	10.5239	0.632919	-5.34403	9.09e-08	1.33e-06	Up		ENSMUSG00000090112	Shprh	1434.94	0.424547	0.477838	2.5662	0.010282	0.0296757	Down
ENSMUSG00000024241	Sos1	75.7941	10.2743	0.66269	-5.0706	3.97e-07	4.64e-06	Up		ENSMUSG00000020462	Cfap36	3700.99	0.424205	0.396704	3.10137	0.00192626	0.00733152	Down
ENSMUSG00000028010	Gar1	66.7337	9.98043	0.882786	-3.68319	0.000230331	0.00106723	Up		ENSMUSG00000002014	Ssr4	2972.81	0.422542	0.434827	2.84029	0.00450728	0.0149983	Down
ENSMUSG00000023044	Csad	76.0951	9.96581	0.451584	-7.30518	2.77e-13	2.07e-11	Up		ENSMUSG00000057322	Rpl38	3562.57	0.418919	0.428232	2.91187	0.00359273	0.0123905	Down
[truncated: 5,562 more rows]

## Sheet: Supplementary Data 3
Supplementary Data 3. FAC-sorted spiral ganglia neurons RNA sample, library data and RPKM values
[truncated: 11,305 more rows]

[truncated: 7 more sheets: Supplementary Data 4, Supplementary Data 5, Supplementary Data 6, Supplementary Data 7, Supplementary Data 8, Supplementary Data 9, Supplementary Data 10]
